# Supplementary material for: Structural and functional definition of the specificity of a novel caspase-3 inhibitor, Ac-DNLD-CHO
Source: BMC Pharmacol. 2007 Jun 27;7:8. doi: 10.1186/1471-2210-7-8 (PMC1931592; doi:10.1186/1471-2210-7-8)
Supplement: Additional File 1 — ZIP file is a pdb format that is compressed. It contains caspase-3/peptide complexes (casp3_pep.pdb), caspase-7/peptide complexes (casp7_pep.pdb), caspase-8/peptide complexes (casp8_pep.pdb), and caspase-9/peptide complexes (casp9_pep.pdb). [file 1471-2210-7-8-S1.zip]

Archive with 4 entries (4 files):
- casp9-pep.pdb
- casp3-pep.pdb
- casp7-pep.pdb
- casp8-pep.pdb
