# Supplementary material for: Structural and functional definition of the specificity of a novel caspase-3 inhibitor, Ac-DNLD-CHO
Source: BMC Pharmacol. 2007 Jun 27;7:8. doi: 10.1186/1471-2210-7-8 (PMC1931592; doi:10.1186/1471-2210-7-8)
Supplement: Additional File 1 — ZIP file is a pdb format that is compressed. It contains caspase-3/peptide complexes (casp3_pep.pdb), caspase-7/peptide complexes (casp7_pep.pdb), caspase-8/peptide complexes (casp8_pep.pdb), and caspase-9/peptide complexes (casp9_pep.pdb). [file 1471-2210-7-8-S1.zip › casp9-pep.pdb]

ATOM      1  N   MET A 139      48.120  63.070  19.520  0.00  0.00              
ATOM      2  CA  MET A 139      49.510  62.740  19.180  0.00  0.00              
ATOM      3  C   MET A 139      50.540  63.200  20.230  0.00  0.00              
ATOM      4  O   MET A 139      51.700  63.430  19.900  0.00  0.00              
ATOM      5  CB  MET A 139      49.830  63.370  17.810  0.00  0.00              
ATOM      6  CG  MET A 139      49.000  62.810  16.650  0.00  0.00              
ATOM      7  SD  MET A 139      49.510  63.450  15.010  0.00  0.00              
ATOM      8  CE  MET A 139      48.830  65.090  15.070  0.00  0.00              
ATOM      9  HN1 MET A 139      47.506  62.739  18.789  0.00  0.00              
ATOM     10  HN2 MET A 139      48.024  64.071  19.612  0.00  0.00              
ATOM     11  HN3 MET A 139      47.872  62.627  20.393  0.00  0.00              
ATOM     12  N   GLY A 140      50.150  63.320  21.510  0.00  0.00              
ATOM     13  CA  GLY A 140      51.050  63.770  22.590  0.00  0.00              
ATOM     14  C   GLY A 140      51.690  62.580  23.320  0.00  0.00              
ATOM     15  O   GLY A 140      51.680  61.450  22.830  0.00  0.00              
ATOM     16  HN  GLY A 140      49.240  63.050  21.870  0.00  0.00              
ATOM     17  N   ALA A 141      52.330  62.890  24.450  0.00  0.00              
ATOM     18  CA  ALA A 141      52.970  61.900  25.340  0.00  0.00              
ATOM     19  C   ALA A 141      52.140  60.630  25.630  0.00  0.00              
ATOM     20  O   ALA A 141      52.640  59.540  25.350  0.00  0.00              
ATOM     21  CB  ALA A 141      53.430  62.560  26.640  0.00  0.00              
ATOM     22  HN  ALA A 141      52.610  63.840  24.640  0.00  0.00              
ATOM     23  N   LEU A 142      50.890  60.780  26.070  0.00  0.00              
ATOM     24  CA  LEU A 142      50.020  59.630  26.390  0.00  0.00              
ATOM     25  C   LEU A 142      49.730  58.770  25.150  0.00  0.00              
ATOM     26  O   LEU A 142      49.900  57.550  25.190  0.00  0.00              
ATOM     27  CB  LEU A 142      48.720  60.090  27.070  0.00  0.00              
ATOM     28  CG  LEU A 142      47.790  58.930  27.440  0.00  0.00              
ATOM     29  CD1 LEU A 142      48.350  58.070  28.580  0.00  0.00              
ATOM     30  CD2 LEU A 142      46.390  59.460  27.760  0.00  0.00              
ATOM     31  HN  LEU A 142      50.460  61.690  26.190  0.00  0.00              
ATOM     32  N   GLU A 143      49.270  59.400  24.080  0.00  0.00              
ATOM     33  CA  GLU A 143      49.050  58.760  22.770  0.00  0.00              
ATOM     34  C   GLU A 143      50.290  58.000  22.250  0.00  0.00              
ATOM     35  O   GLU A 143      50.210  56.790  22.050  0.00  0.00              
ATOM     36  CB  GLU A 143      48.530  59.780  21.740  0.00  0.00              
ATOM     37  CG  GLU A 143      47.220  60.450  22.190  0.00  0.00              
ATOM     38  CD  GLU A 143      47.460  61.710  23.030  0.00  0.00              
ATOM     39  OE1 GLU A 143      47.580  62.780  22.410  0.00  0.00              
ATOM     40  OE2 GLU A 143      47.650  61.620  24.260  0.00  0.00              
ATOM     41  HN  GLU A 143      48.790  60.290  24.180  0.00  0.00              
ATOM     42  N   SER A 144      51.450  58.660  22.240  0.00  0.00              
ATOM     43  CA  SER A 144      52.750  58.020  21.890  0.00  0.00              
ATOM     44  C   SER A 144      53.100  56.820  22.800  0.00  0.00              
ATOM     45  O   SER A 144      53.420  55.740  22.310  0.00  0.00              
ATOM     46  CB  SER A 144      53.860  59.080  21.890  0.00  0.00              
ATOM     47  OG  SER A 144      55.150  58.560  21.570  0.00  0.00              
ATOM     48  HN  SER A 144      51.500  59.640  22.460  0.00  0.00              
ATOM     49  HG  SER A 144      55.440  58.790  20.610  0.00  0.00              
ATOM     50  N   LEU A 145      52.840  56.980  24.100  0.00  0.00              
ATOM     51  CA  LEU A 145      52.970  55.930  25.140  0.00  0.00              
ATOM     52  C   LEU A 145      52.090  54.710  24.790  0.00  0.00              
ATOM     53  O   LEU A 145      52.600  53.610  24.610  0.00  0.00              
ATOM     54  CB  LEU A 145      52.540  56.540  26.490  0.00  0.00              
ATOM     55  CG  LEU A 145      53.010  55.840  27.770  0.00  0.00              
ATOM     56  CD1 LEU A 145      52.460  56.630  28.960  0.00  0.00              
ATOM     57  CD2 LEU A 145      52.600  54.370  27.910  0.00  0.00              
ATOM     58  HN  LEU A 145      52.570  57.880  24.460  0.00  0.00              
ATOM     59  N   ARG A 146      50.780  54.960  24.690  0.00  0.00              
ATOM     60  CA  ARG A 146      49.740  53.980  24.310  0.00  0.00              
ATOM     61  C   ARG A 146      50.050  53.240  23.000  0.00  0.00              
ATOM     62  O   ARG A 146      49.610  52.110  22.800  0.00  0.00              
ATOM     63  CB  ARG A 146      48.410  54.710  24.110  0.00  0.00              
ATOM     64  CG  ARG A 146      47.740  55.230  25.380  0.00  0.00              
ATOM     65  CD  ARG A 146      46.590  56.130  24.930  0.00  0.00              
ATOM     66  NE  ARG A 146      45.550  56.190  25.970  0.00  0.00              
ATOM     67  CZ  ARG A 146      44.640  55.240  26.210  0.00  0.00              
ATOM     68  NH1 ARG A 146      44.580  54.110  25.500  0.00  0.00              
ATOM     69  NH2 ARG A 146      43.670  55.480  27.090  0.00  0.00              
ATOM     70  HN  ARG A 146      50.430  55.880  24.870  0.00  0.00              
ATOM     71  HE  ARG A 146      45.570  57.020  26.530  0.00  0.00              
ATOM     72 1HH1 ARG A 146      45.200  53.960  24.720  0.00  0.00               
ATOM     73 2HH1 ARG A 146      43.940  53.380  25.740  0.00  0.00               
ATOM     74 1HH2 ARG A 146      43.550  56.360  27.540  0.00  0.00               
ATOM     75 2HH2 ARG A 146      43.080  54.700  27.370  0.00  0.00               
ATOM     76  N   GLY A 147      50.550  54.030  22.040  0.00  0.00              
ATOM     77  CA  GLY A 147      51.040  53.570  20.730  0.00  0.00              
ATOM     78  C   GLY A 147      52.130  52.510  20.830  0.00  0.00              
ATOM     79  O   GLY A 147      51.940  51.390  20.360  0.00  0.00              
ATOM     80  HN  GLY A 147      50.460  55.030  22.110  0.00  0.00              
ATOM     81  N   ASN A 148      53.160  52.830  21.610  0.00  0.00              
ATOM     82  CA  ASN A 148      54.390  52.040  21.710  0.00  0.00              
ATOM     83  C   ASN A 148      54.180  50.580  22.160  0.00  0.00              
ATOM     84  O   ASN A 148      54.030  50.270  23.340  0.00  0.00              
ATOM     85  CB  ASN A 148      55.380  52.790  22.620  0.00  0.00              
ATOM     86  CG  ASN A 148      56.800  52.240  22.470  0.00  0.00              
ATOM     87  OD1 ASN A 148      57.040  51.050  22.480  0.00  0.00              
ATOM     88  ND2 ASN A 148      57.760  53.120  22.260  0.00  0.00              
ATOM     89  HN  ASN A 148      53.130  53.650  22.190  0.00  0.00              
ATOM     90 1HD2 ASN A 148      57.600  54.100  22.240  0.00  0.00               
ATOM     91 2HD2 ASN A 148      58.690  52.780  22.090  0.00  0.00               
ATOM     92  N   ALA A 149      54.290  49.700  21.170  0.00  0.00              
ATOM     93  CA  ALA A 149      54.220  48.230  21.330  0.00  0.00              
ATOM     94  C   ALA A 149      55.180  47.630  22.390  0.00  0.00              
ATOM     95  O   ALA A 149      54.840  46.640  23.040  0.00  0.00              
ATOM     96  CB  ALA A 149      54.460  47.550  19.980  0.00  0.00              
ATOM     97  HN  ALA A 149      54.230  50.000  20.220  0.00  0.00              
ATOM     98  N   ASP A 150      56.380  48.190  22.480  0.00  0.00              
ATOM     99  CA  ASP A 150      57.400  47.800  23.480  0.00  0.00              
ATOM    100  C   ASP A 150      57.100  48.320  24.900  0.00  0.00              
ATOM    101  O   ASP A 150      57.570  47.740  25.870  0.00  0.00              
ATOM    102  CB  ASP A 150      58.780  48.310  23.030  0.00  0.00              
ATOM    103  CG  ASP A 150      59.190  47.780  21.650  0.00  0.00              
ATOM    104  OD1 ASP A 150      59.560  46.590  21.580  0.00  0.00              
ATOM    105  OD2 ASP A 150      59.110  48.590  20.700  0.00  0.00              
ATOM    106  HN  ASP A 150      56.720  48.850  21.800  0.00  0.00              
ATOM    107  N   LEU A 151      56.300  49.380  25.000  0.00  0.00              
ATOM    108  CA  LEU A 151      55.920  50.020  26.280  0.00  0.00              
ATOM    109  C   LEU A 151      54.520  49.680  26.830  0.00  0.00              
ATOM    110  O   LEU A 151      54.340  49.610  28.040  0.00  0.00              
ATOM    111  CB  LEU A 151      56.100  51.530  26.180  0.00  0.00              
ATOM    112  CG  LEU A 151      57.580  51.880  26.320  0.00  0.00              
ATOM    113  CD1 LEU A 151      57.880  53.210  25.630  0.00  0.00              
ATOM    114  CD2 LEU A 151      57.950  51.980  27.800  0.00  0.00              
ATOM    115  HN  LEU A 151      56.010  49.880  24.180  0.00  0.00              
ATOM    116  N   ALA A 152      53.560  49.540  25.930  0.00  0.00              
ATOM    117  CA  ALA A 152      52.170  49.180  26.250  0.00  0.00              
ATOM    118  C   ALA A 152      51.760  47.840  25.600  0.00  0.00              
ATOM    119  O   ALA A 152      52.280  47.430  24.560  0.00  0.00              
ATOM    120  CB  ALA A 152      51.230  50.290  25.770  0.00  0.00              
ATOM    121  HN  ALA A 152      53.720  49.710  24.950  0.00  0.00              
ATOM    122  N   TYR A 153      50.900  47.110  26.310  0.00  0.00              
ATOM    123  CA  TYR A 153      50.240  45.920  25.760  0.00  0.00              
ATOM    124  C   TYR A 153      49.160  46.380  24.770  0.00  0.00              
ATOM    125  O   TYR A 153      48.330  47.230  25.080  0.00  0.00              
ATOM    126  CB  TYR A 153      49.580  45.060  26.850  0.00  0.00              
ATOM    127  CG  TYR A 153      50.570  44.440  27.840  0.00  0.00              
ATOM    128  CD1 TYR A 153      51.410  43.380  27.420  0.00  0.00              
ATOM    129  CD2 TYR A 153      50.470  44.810  29.200  0.00  0.00              
ATOM    130  CE1 TYR A 153      52.110  42.630  28.390  0.00  0.00              
ATOM    131  CE2 TYR A 153      51.200  44.080  30.160  0.00  0.00              
ATOM    132  CZ  TYR A 153      52.000  43.000  29.740  0.00  0.00              
ATOM    133  OH  TYR A 153      52.650  42.260  30.670  0.00  0.00              
ATOM    134  HN  TYR A 153      50.600  47.390  27.230  0.00  0.00              
ATOM    135  HH  TYR A 153      52.370  41.300  30.550  0.00  0.00              
ATOM    136  N   ILE A 154      49.220  45.810  23.570  0.00  0.00              
ATOM    137  CA  ILE A 154      48.400  46.300  22.450  0.00  0.00              
ATOM    138  C   ILE A 154      47.120  45.460  22.360  0.00  0.00              
ATOM    139  O   ILE A 154      47.170  44.240  22.230  0.00  0.00              
ATOM    140  CB  ILE A 154      49.200  46.350  21.130  0.00  0.00              
ATOM    141  CG1 ILE A 154      50.490  47.180  21.260  0.00  0.00              
ATOM    142  CG2 ILE A 154      48.360  46.810  19.930  0.00  0.00              
ATOM    143  CD1 ILE A 154      50.340  48.610  21.820  0.00  0.00              
ATOM    144  HN  ILE A 154      49.650  44.920  23.410  0.00  0.00              
ATOM    145  N   LEU A 155      46.090  46.130  22.860  0.00  0.00              
ATOM    146  CA  LEU A 155      44.710  45.630  22.870  0.00  0.00              
ATOM    147  C   LEU A 155      43.960  46.160  21.640  0.00  0.00              
ATOM    148  O   LEU A 155      43.540  47.320  21.600  0.00  0.00              
ATOM    149  CB  LEU A 155      44.030  46.060  24.180  0.00  0.00              
ATOM    150  CG  LEU A 155      44.230  45.070  25.330  0.00  0.00              
ATOM    151  CD1 LEU A 155      45.700  44.800  25.690  0.00  0.00              
ATOM    152  CD2 LEU A 155      43.510  45.610  26.570  0.00  0.00              
ATOM    153  HN  LEU A 155      46.230  46.990  23.340  0.00  0.00              
ATOM    154  N   SER A 156      43.930  45.310  20.620  0.00  0.00              
ATOM    155  CA  SER A 156      43.210  45.610  19.370  0.00  0.00              
ATOM    156  C   SER A 156      42.000  44.710  19.090  0.00  0.00              
ATOM    157  O   SER A 156      40.930  45.230  18.770  0.00  0.00              
ATOM    158  CB  SER A 156      44.120  45.710  18.140  0.00  0.00              
ATOM    159  OG  SER A 156      44.960  44.570  17.920  0.00  0.00              
ATOM    160  HN  SER A 156      44.340  44.390  20.680  0.00  0.00              
ATOM    161  HG  SER A 156      45.660  44.860  17.240  0.00  0.00              
ATOM    162  N   MET A 157      42.100  43.430  19.460  0.00  0.00              
ATOM    163  CA  MET A 157      41.020  42.440  19.220  0.00  0.00              
ATOM    164  C   MET A 157      39.680  42.790  19.880  0.00  0.00              
ATOM    165  O   MET A 157      39.610  43.460  20.910  0.00  0.00              
ATOM    166  CB  MET A 157      41.430  41.030  19.620  0.00  0.00              
ATOM    167  CG  MET A 157      42.560  40.510  18.730  0.00  0.00              
ATOM    168  SD  MET A 157      42.240  40.670  16.930  0.00  0.00              
ATOM    169  CE  MET A 157      41.840  38.990  16.510  0.00  0.00              
ATOM    170  HN  MET A 157      42.920  43.060  19.920  0.00  0.00              
ATOM    171  N   GLU A 158      38.640  42.540  19.080  0.00  0.00              
ATOM    172  CA  GLU A 158      37.250  42.790  19.470  0.00  0.00              
ATOM    173  C   GLU A 158      36.440  41.480  19.360  0.00  0.00              
ATOM    174  O   GLU A 158      36.300  40.940  18.260  0.00  0.00              
ATOM    175  CB  GLU A 158      36.700  43.890  18.550  0.00  0.00              
ATOM    176  CG  GLU A 158      35.420  44.540  19.090  0.00  0.00              
ATOM    177  CD  GLU A 158      35.650  45.230  20.440  0.00  0.00              
ATOM    178  OE1 GLU A 158      36.280  46.300  20.460  0.00  0.00              
ATOM    179  OE2 GLU A 158      35.080  44.750  21.440  0.00  0.00              
ATOM    180  HN  GLU A 158      38.770  42.170  18.170  0.00  0.00              
ATOM    181  N   PRO A 159      36.030  40.910  20.510  0.00  0.00              
ATOM    182  CA  PRO A 159      36.280  41.380  21.890  0.00  0.00              
ATOM    183  C   PRO A 159      37.740  41.220  22.370  0.00  0.00              
ATOM    184  O   PRO A 159      38.510  40.450  21.810  0.00  0.00              
ATOM    185  CB  PRO A 159      35.330  40.560  22.760  0.00  0.00              
ATOM    186  CG  PRO A 159      35.170  39.260  21.980  0.00  0.00              
ATOM    187  CD  PRO A 159      35.160  39.720  20.520  0.00  0.00              
ATOM    188  N   CYS A 160      38.050  41.920  23.450  0.00  0.00              
ATOM    189  CA  CYS A 160      39.390  41.960  24.070  0.00  0.00              
ATOM    190  C   CYS A 160      39.830  40.600  24.650  0.00  0.00              
ATOM    191  O   CYS A 160      41.010  40.250  24.600  0.00  0.00              
ATOM    192  CB  CYS A 160      39.400  43.040  25.150  0.00  0.00              
ATOM    193  SG  CYS A 160      40.990  43.220  26.020  0.00  0.00              
ATOM    194  HN  CYS A 160      37.340  42.430  23.960  0.00  0.00              
ATOM    195  HG  CYS A 160      40.570  44.150  26.880  0.00  0.00              
ATOM    196  N   GLY A 161      38.890  39.950  25.340  0.00  0.00              
ATOM    197  CA  GLY A 161      39.090  38.600  25.910  0.00  0.00              
ATOM    198  C   GLY A 161      37.970  38.160  26.860  0.00  0.00              
ATOM    199  O   GLY A 161      36.890  38.740  26.880  0.00  0.00              
ATOM    200  HN  GLY A 161      38.000  40.360  25.530  0.00  0.00              
ATOM    201  N   HIS A 162      38.300  37.160  27.660  0.00  0.00              
ATOM    202  CA  HIS A 162      37.370  36.580  28.650  0.00  0.00              
ATOM    203  C   HIS A 162      37.510  37.170  30.050  0.00  0.00              
ATOM    204  O   HIS A 162      38.600  37.560  30.470  0.00  0.00              
ATOM    205  CB  HIS A 162      37.540  35.060  28.740  0.00  0.00              
ATOM    206  CG  HIS A 162      36.940  34.350  27.520  0.00  0.00              
ATOM    207  ND1 HIS A 162      35.660  34.090  27.330  0.00  0.00              
ATOM    208  CD2 HIS A 162      37.630  33.780  26.540  0.00  0.00              
ATOM    209  CE1 HIS A 162      35.550  33.350  26.230  0.00  0.00              
ATOM    210  NE2 HIS A 162      36.770  33.160  25.750  0.00  0.00              
ATOM    211  HN  HIS A 162      39.210  36.750  27.630  0.00  0.00              
ATOM    212  HD1 HIS A 162      34.890  34.402  27.922  0.00  0.00              
ATOM    213  HE2 HIS A 162      37.020  32.530  25.000  0.00  0.00              
ATOM    214  N   CYS A 163      36.360  37.320  30.700  0.00  0.00              
ATOM    215  CA  CYS A 163      36.260  37.720  32.110  0.00  0.00              
ATOM    216  C   CYS A 163      35.400  36.730  32.900  0.00  0.00              
ATOM    217  O   CYS A 163      34.190  36.650  32.730  0.00  0.00              
ATOM    218  CB  CYS A 163      35.690  39.140  32.230  0.00  0.00              
ATOM    219  SG  CYS A 163      35.540  39.700  33.960  0.00  0.00              
ATOM    220  HN  CYS A 163      35.480  37.140  30.240  0.00  0.00              
ATOM    221  HG  CYS A 163      35.050  40.900  33.670  0.00  0.00              
ATOM    222  N   LEU A 164      36.070  36.020  33.800  0.00  0.00              
ATOM    223  CA  LEU A 164      35.400  35.070  34.700  0.00  0.00              
ATOM    224  C   LEU A 164      35.270  35.640  36.120  0.00  0.00              
ATOM    225  O   LEU A 164      36.260  35.870  36.810  0.00  0.00              
ATOM    226  CB  LEU A 164      36.130  33.720  34.700  0.00  0.00              
ATOM    227  CG  LEU A 164      35.490  32.660  35.610  0.00  0.00              
ATOM    228  CD1 LEU A 164      34.060  32.300  35.180  0.00  0.00              
ATOM    229  CD2 LEU A 164      36.370  31.410  35.650  0.00  0.00              
ATOM    230  HN  LEU A 164      37.060  36.110  33.900  0.00  0.00              
ATOM    231  N   ILE A 165      34.020  35.900  36.500  0.00  0.00              
ATOM    232  CA  ILE A 165      33.680  36.380  37.850  0.00  0.00              
ATOM    233  C   ILE A 165      33.050  35.240  38.660  0.00  0.00              
ATOM    234  O   ILE A 165      31.910  34.840  38.430  0.00  0.00              
ATOM    235  CB  ILE A 165      32.800  37.650  37.850  0.00  0.00              
ATOM    236  CG1 ILE A 165      33.460  38.750  37.000  0.00  0.00              
ATOM    237  CG2 ILE A 165      32.560  38.140  39.290  0.00  0.00              
ATOM    238  CD1 ILE A 165      32.560  39.970  36.710  0.00  0.00              
ATOM    239  HN  ILE A 165      33.250  35.790  35.860  0.00  0.00              
ATOM    240  N   ILE A 166      33.820  34.770  39.630  0.00  0.00              
ATOM    241  CA  ILE A 166      33.350  33.780  40.620  0.00  0.00              
ATOM    242  C   ILE A 166      32.890  34.550  41.870  0.00  0.00              
ATOM    243  O   ILE A 166      33.700  35.130  42.600  0.00  0.00              
ATOM    244  CB  ILE A 166      34.420  32.710  40.930  0.00  0.00              
ATOM    245  CG1 ILE A 166      34.870  32.000  39.650  0.00  0.00              
ATOM    246  CG2 ILE A 166      33.870  31.680  41.930  0.00  0.00              
ATOM    247  CD1 ILE A 166      36.180  31.210  39.790  0.00  0.00              
ATOM    248  HN  ILE A 166      34.760  35.120  39.760  0.00  0.00              
ATOM    249  N   ASN A 167      31.590  34.500  42.110  0.00  0.00              
ATOM    250  CA  ASN A 167      30.970  35.190  43.260  0.00  0.00              
ATOM    251  C   ASN A 167      30.370  34.210  44.280  0.00  0.00              
ATOM    252  O   ASN A 167      29.240  33.740  44.140  0.00  0.00              
ATOM    253  CB  ASN A 167      29.940  36.220  42.770  0.00  0.00              
ATOM    254  CG  ASN A 167      29.390  37.130  43.890  0.00  0.00              
ATOM    255  OD1 ASN A 167      28.260  37.580  43.880  0.00  0.00              
ATOM    256  ND2 ASN A 167      30.210  37.490  44.850  0.00  0.00              
ATOM    257  HN  ASN A 167      30.970  33.940  41.550  0.00  0.00              
ATOM    258 1HD2 ASN A 167      31.150  37.170  44.880  0.00  0.00               
ATOM    259 2HD2 ASN A 167      29.840  38.180  45.470  0.00  0.00               
ATOM    260  N   ASN A 168      31.100  34.080  45.380  0.00  0.00              
ATOM    261  CA  ASN A 168      30.720  33.200  46.500  0.00  0.00              
ATOM    262  C   ASN A 168      30.170  34.020  47.670  0.00  0.00              
ATOM    263  O   ASN A 168      30.860  34.850  48.280  0.00  0.00              
ATOM    264  CB  ASN A 168      31.910  32.320  46.910  0.00  0.00              
ATOM    265  CG  ASN A 168      32.260  31.210  45.900  0.00  0.00              
ATOM    266  OD1 ASN A 168      31.870  31.200  44.740  0.00  0.00              
ATOM    267  ND2 ASN A 168      33.200  30.370  46.260  0.00  0.00              
ATOM    268  HN  ASN A 168      31.940  34.610  45.530  0.00  0.00              
ATOM    269 1HD2 ASN A 168      33.670  30.460  47.130  0.00  0.00               
ATOM    270 2HD2 ASN A 168      33.330  29.560  45.690  0.00  0.00               
ATOM    271  N   VAL A 169      28.860  33.860  47.850  0.00  0.00              
ATOM    272  CA  VAL A 169      28.040  34.630  48.810  0.00  0.00              
ATOM    273  C   VAL A 169      27.520  33.720  49.950  0.00  0.00              
ATOM    274  O   VAL A 169      27.740  34.050  51.110  0.00  0.00              
ATOM    275  CB  VAL A 169      26.880  35.360  48.100  0.00  0.00              
ATOM    276  CG1 VAL A 169      26.050  36.220  49.060  0.00  0.00              
ATOM    277  CG2 VAL A 169      27.380  36.260  46.960  0.00  0.00              
ATOM    278  HN  VAL A 169      28.380  33.110  47.370  0.00  0.00              
ATOM    279  N   ASN A 170      26.880  32.610  49.590  0.00  0.00              
ATOM    280  CA  ASN A 170      26.220  31.700  50.550  0.00  0.00              
ATOM    281  C   ASN A 170      27.070  30.440  50.760  0.00  0.00              
ATOM    282  O   ASN A 170      27.270  29.620  49.860  0.00  0.00              
ATOM    283  CB  ASN A 170      24.820  31.320  50.020  0.00  0.00              
ATOM    284  CG  ASN A 170      23.980  32.540  49.620  0.00  0.00              
ATOM    285  OD1 ASN A 170      23.250  33.150  50.390  0.00  0.00              
ATOM    286  ND2 ASN A 170      24.040  32.860  48.340  0.00  0.00              
ATOM    287  HN  ASN A 170      26.880  32.280  48.640  0.00  0.00              
ATOM    288 1HD2 ASN A 170      24.570  32.260  47.700  0.00  0.00               
ATOM    289 2HD2 ASN A 170      23.700  33.730  48.010  0.00  0.00               
ATOM    290  N   PHE A 171      27.630  30.350  51.960  0.00  0.00              
ATOM    291  CA  PHE A 171      28.580  29.270  52.330  0.00  0.00              
ATOM    292  C   PHE A 171      27.890  28.150  53.120  0.00  0.00              
ATOM    293  O   PHE A 171      26.700  28.220  53.420  0.00  0.00              
ATOM    294  CB  PHE A 171      29.760  29.860  53.120  0.00  0.00              
ATOM    295  CG  PHE A 171      30.630  30.840  52.310  0.00  0.00              
ATOM    296  CD1 PHE A 171      30.180  32.170  52.120  0.00  0.00              
ATOM    297  CD2 PHE A 171      31.810  30.380  51.670  0.00  0.00              
ATOM    298  CE1 PHE A 171      30.890  33.030  51.250  0.00  0.00              
ATOM    299  CE2 PHE A 171      32.530  31.250  50.830  0.00  0.00              
ATOM    300  CZ  PHE A 171      32.060  32.560  50.620  0.00  0.00              
ATOM    301  HN  PHE A 171      27.370  30.960  52.700  0.00  0.00              
ATOM    302  N   CYS A 172      28.580  27.010  53.200  0.00  0.00              
ATOM    303  CA  CYS A 172      28.160  25.830  53.990  0.00  0.00              
ATOM    304  C   CYS A 172      28.050  26.070  55.510  0.00  0.00              
ATOM    305  O   CYS A 172      28.730  26.910  56.090  0.00  0.00              
ATOM    306  CB  CYS A 172      29.090  24.680  53.580  0.00  0.00              
ATOM    307  SG  CYS A 172      29.790  23.600  54.880  0.00  0.00              
ATOM    308  HN  CYS A 172      29.380  26.850  52.610  0.00  0.00              
ATOM    309  HG  CYS A 172      30.610  22.940  54.080  0.00  0.00              
ATOM    310  N   ARG A 173      27.190  25.260  56.140  0.00  0.00              
ATOM    311  CA  ARG A 173      26.890  25.320  57.580  0.00  0.00              
ATOM    312  C   ARG A 173      28.150  25.030  58.430  0.00  0.00              
ATOM    313  O   ARG A 173      28.580  25.890  59.210  0.00  0.00              
ATOM    314  CB  ARG A 173      25.770  24.310  57.870  0.00  0.00              
ATOM    315  CG  ARG A 173      25.210  24.430  59.290  0.00  0.00              
ATOM    316  CD  ARG A 173      24.240  23.290  59.600  0.00  0.00              
ATOM    317  NE  ARG A 173      23.860  23.350  61.020  0.00  0.00              
ATOM    318  CZ  ARG A 173      24.610  22.980  62.080  0.00  0.00              
ATOM    319  NH1 ARG A 173      25.830  22.430  61.940  0.00  0.00              
ATOM    320  NH2 ARG A 173      24.140  23.190  63.310  0.00  0.00              
ATOM    321  HN  ARG A 173      26.650  24.590  55.630  0.00  0.00              
ATOM    322  HE  ARG A 173      22.980  23.790  61.200  0.00  0.00              
ATOM    323 1HH1 ARG A 173      26.220  22.260  61.030  0.00  0.00               
ATOM    324 2HH1 ARG A 173      26.370  22.200  62.750  0.00  0.00               
ATOM    325 1HH2 ARG A 173      23.230  23.590  63.420  0.00  0.00               
ATOM    326 2HH2 ARG A 173      24.730  23.050  64.100  0.00  0.00               
ATOM    327  N   GLU A 174      28.760  23.870  58.170  0.00  0.00              
ATOM    328  CA  GLU A 174      30.020  23.400  58.800  0.00  0.00              
ATOM    329  C   GLU A 174      31.140  24.450  58.760  0.00  0.00              
ATOM    330  O   GLU A 174      31.740  24.740  59.800  0.00  0.00              
ATOM    331  CB  GLU A 174      30.390  22.100  58.070  0.00  0.00              
ATOM    332  CG  GLU A 174      31.570  21.320  58.670  0.00  0.00              
ATOM    333  CD  GLU A 174      31.510  19.850  58.240  0.00  0.00              
ATOM    334  OE1 GLU A 174      31.500  19.570  57.020  0.00  0.00              
ATOM    335  OE2 GLU A 174      31.290  19.010  59.140  0.00  0.00              
ATOM    336  HN  GLU A 174      28.340  23.200  57.560  0.00  0.00              
ATOM    337  N   SER A 175      31.250  25.150  57.630  0.00  0.00              
ATOM    338  CA  SER A 175      32.210  26.250  57.410  0.00  0.00              
ATOM    339  C   SER A 175      32.250  27.300  58.530  0.00  0.00              
ATOM    340  O   SER A 175      33.330  27.720  58.930  0.00  0.00              
ATOM    341  CB  SER A 175      31.900  26.990  56.110  0.00  0.00              
ATOM    342  OG  SER A 175      31.800  26.090  55.010  0.00  0.00              
ATOM    343  HN  SER A 175      30.780  24.870  56.790  0.00  0.00              
ATOM    344  HG  SER A 175      31.710  26.600  54.150  0.00  0.00              
ATOM    345  N   GLY A 176      31.070  27.740  58.990  0.00  0.00              
ATOM    346  CA  GLY A 176      30.910  28.940  59.840  0.00  0.00              
ATOM    347  C   GLY A 176      31.240  30.270  59.130  0.00  0.00              
ATOM    348  O   GLY A 176      31.320  31.340  59.750  0.00  0.00              
ATOM    349  HN  GLY A 176      30.250  27.150  58.940  0.00  0.00              
ATOM    350  N   LEU A 177      31.490  30.180  57.830  0.00  0.00              
ATOM    351  CA  LEU A 177      31.730  31.330  56.940  0.00  0.00              
ATOM    352  C   LEU A 177      30.420  32.090  56.650  0.00  0.00              
ATOM    353  O   LEU A 177      29.620  31.700  55.800  0.00  0.00              
ATOM    354  CB  LEU A 177      32.350  30.870  55.620  0.00  0.00              
ATOM    355  CG  LEU A 177      33.790  30.340  55.750  0.00  0.00              
ATOM    356  CD1 LEU A 177      34.200  29.710  54.420  0.00  0.00              
ATOM    357  CD2 LEU A 177      34.760  31.470  56.080  0.00  0.00              
ATOM    358  HN  LEU A 177      31.590  29.280  57.410  0.00  0.00              
ATOM    359  N   ARG A 178      30.310  33.220  57.320  0.00  0.00              
ATOM    360  CA  ARG A 178      29.200  34.180  57.140  0.00  0.00              
ATOM    361  C   ARG A 178      28.810  34.460  55.680  0.00  0.00              
ATOM    362  O   ARG A 178      29.690  34.590  54.820  0.00  0.00              
ATOM    363  CB  ARG A 178      29.580  35.520  57.780  0.00  0.00              
ATOM    364  CG  ARG A 178      29.400  35.510  59.290  0.00  0.00              
ATOM    365  CD  ARG A 178      29.550  36.940  59.810  0.00  0.00              
ATOM    366  NE  ARG A 178      28.870  37.110  61.100  0.00  0.00              
ATOM    367  CZ  ARG A 178      27.540  37.230  61.250  0.00  0.00              
ATOM    368  NH1 ARG A 178      26.710  37.230  60.200  0.00  0.00              
ATOM    369  NH2 ARG A 178      27.000  37.280  62.470  0.00  0.00              
ATOM    370  HN  ARG A 178      30.890  33.400  58.120  0.00  0.00              
ATOM    371  HE  ARG A 178      29.470  37.290  61.880  0.00  0.00              
ATOM    372 1HH1 ARG A 178      27.050  37.170  59.260  0.00  0.00               
ATOM    373 2HH1 ARG A 178      25.720  37.360  60.360  0.00  0.00               
ATOM    374 1HH2 ARG A 178      27.570  37.160  63.280  0.00  0.00               
ATOM    375 2HH2 ARG A 178      26.010  37.390  62.570  0.00  0.00               
ATOM    376  N   THR A 179      27.510  34.610  55.460  0.00  0.00              
ATOM    377  CA  THR A 179      26.950  34.980  54.140  0.00  0.00              
ATOM    378  C   THR A 179      27.450  36.380  53.770  0.00  0.00              
ATOM    379  O   THR A 179      27.390  37.330  54.550  0.00  0.00              
ATOM    380  CB  THR A 179      25.410  35.000  54.150  0.00  0.00              
ATOM    381  OG1 THR A 179      24.950  33.910  54.950  0.00  0.00              
ATOM    382  CG2 THR A 179      24.820  34.920  52.740  0.00  0.00              
ATOM    383  HN  THR A 179      26.830  34.460  56.180  0.00  0.00              
ATOM    384  HG1 THR A 179      24.110  33.480  54.560  0.00  0.00              
ATOM    385  N   ARG A 180      28.020  36.460  52.570  0.00  0.00              
ATOM    386  CA  ARG A 180      28.660  37.700  52.100  0.00  0.00              
ATOM    387  C   ARG A 180      27.660  38.710  51.500  0.00  0.00              
ATOM    388  O   ARG A 180      27.700  39.020  50.310  0.00  0.00              
ATOM    389  CB  ARG A 180      29.790  37.350  51.140  0.00  0.00              
ATOM    390  CG  ARG A 180      31.000  36.750  51.860  0.00  0.00              
ATOM    391  CD  ARG A 180      32.160  36.510  50.880  0.00  0.00              
ATOM    392  NE  ARG A 180      32.680  37.790  50.380  0.00  0.00              
ATOM    393  CZ  ARG A 180      32.580  38.270  49.140  0.00  0.00              
ATOM    394  NH1 ARG A 180      33.090  39.480  48.870  0.00  0.00              
ATOM    395  NH2 ARG A 180      31.960  37.590  48.170  0.00  0.00              
ATOM    396  HN  ARG A 180      27.990  35.690  51.930  0.00  0.00              
ATOM    397  HE  ARG A 180      33.090  38.390  51.090  0.00  0.00              
ATOM    398 1HH1 ARG A 180      33.540  39.960  49.640  0.00  0.00               
ATOM    399 2HH1 ARG A 180      32.970  39.940  48.000  0.00  0.00               
ATOM    400 1HH2 ARG A 180      31.600  36.670  48.350  0.00  0.00               
ATOM    401 2HH2 ARG A 180      31.770  38.030  47.300  0.00  0.00               
ATOM    402  N   THR A 181      26.800  39.240  52.370  0.00  0.00              
ATOM    403  CA  THR A 181      25.830  40.300  52.020  0.00  0.00              
ATOM    404  C   THR A 181      26.550  41.540  51.450  0.00  0.00              
ATOM    405  O   THR A 181      27.620  41.920  51.920  0.00  0.00              
ATOM    406  CB  THR A 181      24.970  40.670  53.230  0.00  0.00              
ATOM    407  OG1 THR A 181      24.330  39.480  53.700  0.00  0.00              
ATOM    408  CG2 THR A 181      23.870  41.690  52.910  0.00  0.00              
ATOM    409  HN  THR A 181      26.670  38.850  53.280  0.00  0.00              
ATOM    410  HG1 THR A 181      23.590  39.730  54.350  0.00  0.00              
ATOM    411  N   GLY A 182      26.090  41.900  50.260  0.00  0.00              
ATOM    412  CA  GLY A 182      26.620  43.060  49.500  0.00  0.00              
ATOM    413  C   GLY A 182      27.210  42.650  48.150  0.00  0.00              
ATOM    414  O   GLY A 182      26.640  43.060  47.140  0.00  0.00              
ATOM    415  HN  GLY A 182      25.370  41.360  49.790  0.00  0.00              
ATOM    416  N   SER A 183      28.010  41.590  48.200  0.00  0.00              
ATOM    417  CA  SER A 183      28.820  41.000  47.100  0.00  0.00              
ATOM    418  C   SER A 183      28.220  41.020  45.690  0.00  0.00              
ATOM    419  O   SER A 183      28.950  41.000  44.700  0.00  0.00              
ATOM    420  CB  SER A 183      29.180  39.540  47.390  0.00  0.00              
ATOM    421  OG  SER A 183      29.710  39.400  48.700  0.00  0.00              
ATOM    422  HN  SER A 183      28.220  41.200  49.100  0.00  0.00              
ATOM    423  HG  SER A 183      28.930  39.180  49.320  0.00  0.00              
ATOM    424  N   ASN A 184      26.940  40.690  45.640  0.00  0.00              
ATOM    425  CA  ASN A 184      26.090  40.710  44.440  0.00  0.00              
ATOM    426  C   ASN A 184      26.130  42.070  43.690  0.00  0.00              
ATOM    427  O   ASN A 184      26.350  42.060  42.490  0.00  0.00              
ATOM    428  CB  ASN A 184      24.660  40.310  44.840  0.00  0.00              
ATOM    429  CG  ASN A 184      24.590  39.000  45.640  0.00  0.00              
ATOM    430  OD1 ASN A 184      25.160  38.850  46.720  0.00  0.00              
ATOM    431  ND2 ASN A 184      23.730  38.090  45.240  0.00  0.00              
ATOM    432  HN  ASN A 184      26.500  40.230  46.420  0.00  0.00              
ATOM    433 1HD2 ASN A 184      23.100  38.290  44.480  0.00  0.00               
ATOM    434 2HD2 ASN A 184      23.810  37.170  45.620  0.00  0.00               
ATOM    435  N   ILE A 185      26.210  43.190  44.420  0.00  0.00              
ATOM    436  CA  ILE A 185      26.350  44.520  43.780  0.00  0.00              
ATOM    437  C   ILE A 185      27.770  44.710  43.230  0.00  0.00              
ATOM    438  O   ILE A 185      27.900  45.180  42.110  0.00  0.00              
ATOM    439  CB  ILE A 185      25.950  45.770  44.600  0.00  0.00              
ATOM    440  CG1 ILE A 185      26.740  45.990  45.890  0.00  0.00              
ATOM    441  CG2 ILE A 185      24.430  45.770  44.850  0.00  0.00              
ATOM    442  CD1 ILE A 185      26.910  47.490  46.170  0.00  0.00              
ATOM    443  HN  ILE A 185      26.400  43.170  45.410  0.00  0.00              
ATOM    444  N   ASP A 186      28.780  44.320  44.020  0.00  0.00              
ATOM    445  CA  ASP A 186      30.180  44.160  43.590  0.00  0.00              
ATOM    446  C   ASP A 186      30.240  43.440  42.230  0.00  0.00              
ATOM    447  O   ASP A 186      30.480  44.070  41.210  0.00  0.00              
ATOM    448  CB  ASP A 186      31.000  43.350  44.620  0.00  0.00              
ATOM    449  CG  ASP A 186      30.970  43.800  46.090  0.00  0.00              
ATOM    450  OD1 ASP A 186      29.870  44.020  46.630  0.00  0.00              
ATOM    451  OD2 ASP A 186      32.050  43.740  46.720  0.00  0.00              
ATOM    452  HN  ASP A 186      28.710  44.310  45.020  0.00  0.00              
ATOM    453  N   CYS A 187      29.690  42.230  42.220  0.00  0.00              
ATOM    454  CA  CYS A 187      29.580  41.350  41.030  0.00  0.00              
ATOM    455  C   CYS A 187      28.870  42.020  39.840  0.00  0.00              
ATOM    456  O   CYS A 187      29.410  42.030  38.730  0.00  0.00              
ATOM    457  CB  CYS A 187      28.840  40.080  41.460  0.00  0.00              
ATOM    458  SG  CYS A 187      28.760  38.820  40.140  0.00  0.00              
ATOM    459  HN  CYS A 187      29.350  41.820  43.070  0.00  0.00              
ATOM    460  HG  CYS A 187      27.950  37.990  40.790  0.00  0.00              
ATOM    461  N   GLU A 188      27.650  42.520  40.060  0.00  0.00              
ATOM    462  CA  GLU A 188      26.850  43.260  39.070  0.00  0.00              
ATOM    463  C   GLU A 188      27.580  44.500  38.480  0.00  0.00              
ATOM    464  O   GLU A 188      27.570  44.690  37.270  0.00  0.00              
ATOM    465  CB  GLU A 188      25.510  43.620  39.710  0.00  0.00              
ATOM    466  CG  GLU A 188      24.300  42.860  39.150  0.00  0.00              
ATOM    467  CD  GLU A 188      24.400  41.320  39.130  0.00  0.00              
ATOM    468  OE1 GLU A 188      24.180  40.670  40.170  0.00  0.00              
ATOM    469  OE2 GLU A 188      24.500  40.790  38.010  0.00  0.00              
ATOM    470  HN  GLU A 188      27.170  42.330  40.930  0.00  0.00              
ATOM    471  N   LYS A 189      28.240  45.270  39.350  0.00  0.00              
ATOM    472  CA  LYS A 189      29.110  46.400  38.950  0.00  0.00              
ATOM    473  C   LYS A 189      30.280  45.950  38.060  0.00  0.00              
ATOM    474  O   LYS A 189      30.280  46.250  36.870  0.00  0.00              
ATOM    475  CB  LYS A 189      29.640  47.120  40.200  0.00  0.00              
ATOM    476  CG  LYS A 189      28.620  48.120  40.760  0.00  0.00              
ATOM    477  CD  LYS A 189      28.950  48.490  42.210  0.00  0.00              
ATOM    478  CE  LYS A 189      28.590  49.940  42.530  0.00  0.00              
ATOM    479  NZ  LYS A 189      29.540  50.530  43.490  0.00  0.00              
ATOM    480  HN  LYS A 189      28.210  45.090  40.340  0.00  0.00              
ATOM    481  HZ1 LYS A 189      29.200  51.440  43.760  0.00  0.00              
ATOM    482  HZ2 LYS A 189      29.640  49.960  44.300  0.00  0.00              
ATOM    483  HZ3 LYS A 189      30.430  50.630  43.040  0.00  0.00              
ATOM    484  N   LEU A 190      31.030  44.970  38.570  0.00  0.00              
ATOM    485  CA  LEU A 190      32.170  44.350  37.850  0.00  0.00              
ATOM    486  C   LEU A 190      31.780  43.740  36.500  0.00  0.00              
ATOM    487  O   LEU A 190      32.490  43.950  35.510  0.00  0.00              
ATOM    488  CB  LEU A 190      32.860  43.280  38.700  0.00  0.00              
ATOM    489  CG  LEU A 190      33.400  43.830  40.030  0.00  0.00              
ATOM    490  CD1 LEU A 190      33.960  42.700  40.870  0.00  0.00              
ATOM    491  CD2 LEU A 190      34.440  44.930  39.840  0.00  0.00              
ATOM    492  HN  LEU A 190      30.900  44.640  39.510  0.00  0.00              
ATOM    493  N   ARG A 191      30.650  43.030  36.470  0.00  0.00              
ATOM    494  CA  ARG A 191      30.030  42.490  35.240  0.00  0.00              
ATOM    495  C   ARG A 191      29.960  43.590  34.160  0.00  0.00              
ATOM    496  O   ARG A 191      30.840  43.650  33.310  0.00  0.00              
ATOM    497  CB  ARG A 191      28.640  41.920  35.560  0.00  0.00              
ATOM    498  CG  ARG A 191      28.080  41.100  34.400  0.00  0.00              
ATOM    499  CD  ARG A 191      26.570  40.880  34.470  0.00  0.00              
ATOM    500  NE  ARG A 191      26.130  40.070  35.620  0.00  0.00              
ATOM    501  CZ  ARG A 191      26.030  38.740  35.710  0.00  0.00              
ATOM    502  NH1 ARG A 191      26.400  37.920  34.720  0.00  0.00              
ATOM    503  NH2 ARG A 191      25.530  38.200  36.820  0.00  0.00              
ATOM    504  HN  ARG A 191      30.220  42.730  37.330  0.00  0.00              
ATOM    505  HE  ARG A 191      25.750  40.590  36.410  0.00  0.00              
ATOM    506 1HH1 ARG A 191      26.830  38.260  33.870  0.00  0.00               
ATOM    507 2HH1 ARG A 191      26.200  36.940  34.810  0.00  0.00               
ATOM    508 1HH2 ARG A 191      25.210  38.800  37.560  0.00  0.00               
ATOM    509 2HH2 ARG A 191      25.430  37.200  36.900  0.00  0.00               
ATOM    510  N   ARG A 192      29.190  44.630  34.500  0.00  0.00              
ATOM    511  CA  ARG A 192      28.960  45.820  33.650  0.00  0.00              
ATOM    512  C   ARG A 192      30.290  46.480  33.230  0.00  0.00              
ATOM    513  O   ARG A 192      30.540  46.680  32.040  0.00  0.00              
ATOM    514  CB  ARG A 192      28.060  46.780  34.430  0.00  0.00              
ATOM    515  CG  ARG A 192      27.630  48.050  33.670  0.00  0.00              
ATOM    516  CD  ARG A 192      26.740  47.780  32.450  0.00  0.00              
ATOM    517  NE  ARG A 192      25.440  47.220  32.860  0.00  0.00              
ATOM    518  CZ  ARG A 192      24.520  46.680  32.040  0.00  0.00              
ATOM    519  NH1 ARG A 192      24.670  46.670  30.720  0.00  0.00              
ATOM    520  NH2 ARG A 192      23.440  46.080  32.560  0.00  0.00              
ATOM    521  HN  ARG A 192      28.810  44.710  35.420  0.00  0.00              
ATOM    522  HE  ARG A 192      25.220  47.340  33.830  0.00  0.00              
ATOM    523 1HH1 ARG A 192      25.450  47.140  30.290  0.00  0.00               
ATOM    524 2HH1 ARG A 192      24.010  46.220  30.130  0.00  0.00               
ATOM    525 1HH2 ARG A 192      23.330  45.980  33.550  0.00  0.00               
ATOM    526 2HH2 ARG A 192      22.720  45.720  31.960  0.00  0.00               
ATOM    527  N   ARG A 193      31.160  46.680  34.220  0.00  0.00              
ATOM    528  CA  ARG A 193      32.510  47.260  34.040  0.00  0.00              
ATOM    529  C   ARG A 193      33.380  46.510  33.020  0.00  0.00              
ATOM    530  O   ARG A 193      33.870  47.120  32.070  0.00  0.00              
ATOM    531  CB  ARG A 193      33.170  47.310  35.420  0.00  0.00              
ATOM    532  CG  ARG A 193      34.510  48.060  35.440  0.00  0.00              
ATOM    533  CD  ARG A 193      34.410  49.500  34.940  0.00  0.00              
ATOM    534  NE  ARG A 193      33.510  50.310  35.770  0.00  0.00              
ATOM    535  CZ  ARG A 193      33.140  51.570  35.510  0.00  0.00              
ATOM    536  NH1 ARG A 193      32.330  52.200  36.350  0.00  0.00              
ATOM    537  NH2 ARG A 193      33.540  52.210  34.420  0.00  0.00              
ATOM    538  HN  ARG A 193      30.910  46.490  35.170  0.00  0.00              
ATOM    539  HE  ARG A 193      33.090  49.840  36.550  0.00  0.00              
ATOM    540 1HH1 ARG A 193      32.010  51.760  37.200  0.00  0.00               
ATOM    541 2HH1 ARG A 193      31.980  53.110  36.110  0.00  0.00               
ATOM    542 1HH2 ARG A 193      34.140  51.770  33.740  0.00  0.00               
ATOM    543 2HH2 ARG A 193      33.200  53.140  34.230  0.00  0.00               
ATOM    544  N   PHE A 194      33.560  45.200  33.190  0.00  0.00              
ATOM    545  CA  PHE A 194      34.350  44.400  32.240  0.00  0.00              
ATOM    546  C   PHE A 194      33.700  44.250  30.850  0.00  0.00              
ATOM    547  O   PHE A 194      34.420  44.270  29.850  0.00  0.00              
ATOM    548  CB  PHE A 194      34.790  43.060  32.840  0.00  0.00              
ATOM    549  CG  PHE A 194      35.880  43.230  33.900  0.00  0.00              
ATOM    550  CD1 PHE A 194      35.540  43.140  35.270  0.00  0.00              
ATOM    551  CD2 PHE A 194      37.200  43.580  33.510  0.00  0.00              
ATOM    552  CE1 PHE A 194      36.510  43.420  36.250  0.00  0.00              
ATOM    553  CE2 PHE A 194      38.170  43.870  34.500  0.00  0.00              
ATOM    554  CZ  PHE A 194      37.810  43.790  35.860  0.00  0.00              
ATOM    555  HN  PHE A 194      33.190  44.700  33.990  0.00  0.00              
ATOM    556  N   SER A 195      32.360  44.230  30.790  0.00  0.00              
ATOM    557  CA  SER A 195      31.610  44.320  29.510  0.00  0.00              
ATOM    558  C   SER A 195      31.940  45.640  28.800  0.00  0.00              
ATOM    559  O   SER A 195      32.250  45.650  27.610  0.00  0.00              
ATOM    560  CB  SER A 195      30.100  44.250  29.730  0.00  0.00              
ATOM    561  OG  SER A 195      29.760  43.330  30.780  0.00  0.00              
ATOM    562  HN  SER A 195      31.790  44.040  31.590  0.00  0.00              
ATOM    563  HG  SER A 195      29.270  42.500  30.450  0.00  0.00              
ATOM    564  N   SER A 196      31.920  46.740  29.550  0.00  0.00              
ATOM    565  CA  SER A 196      32.380  48.080  29.100  0.00  0.00              
ATOM    566  C   SER A 196      33.840  48.080  28.610  0.00  0.00              
ATOM    567  O   SER A 196      34.120  48.610  27.540  0.00  0.00              
ATOM    568  CB  SER A 196      32.210  49.120  30.210  0.00  0.00              
ATOM    569  OG  SER A 196      32.820  50.350  29.800  0.00  0.00              
ATOM    570  HN  SER A 196      31.490  46.740  30.460  0.00  0.00              
ATOM    571  HG  SER A 196      32.610  51.120  30.470  0.00  0.00              
ATOM    572  N   LEU A 197      34.720  47.420  29.360  0.00  0.00              
ATOM    573  CA  LEU A 197      36.140  47.230  28.980  0.00  0.00              
ATOM    574  C   LEU A 197      36.390  46.200  27.850  0.00  0.00              
ATOM    575  O   LEU A 197      37.520  45.750  27.630  0.00  0.00              
ATOM    576  CB  LEU A 197      36.980  46.870  30.210  0.00  0.00              
ATOM    577  CG  LEU A 197      37.010  47.970  31.270  0.00  0.00              
ATOM    578  CD1 LEU A 197      37.800  47.450  32.460  0.00  0.00              
ATOM    579  CD2 LEU A 197      37.620  49.280  30.760  0.00  0.00              
ATOM    580  HN  LEU A 197      34.490  47.160  30.300  0.00  0.00              
ATOM    581  N   HIS A 198      35.310  45.850  27.150  0.00  0.00              
ATOM    582  CA  HIS A 198      35.260  44.950  25.970  0.00  0.00              
ATOM    583  C   HIS A 198      35.630  43.480  26.250  0.00  0.00              
ATOM    584  O   HIS A 198      36.210  42.780  25.410  0.00  0.00              
ATOM    585  CB  HIS A 198      36.060  45.540  24.800  0.00  0.00              
ATOM    586  CG  HIS A 198      35.510  46.880  24.280  0.00  0.00              
ATOM    587  ND1 HIS A 198      35.240  47.150  23.010  0.00  0.00              
ATOM    588  CD2 HIS A 198      35.460  48.040  24.940  0.00  0.00              
ATOM    589  CE1 HIS A 198      35.030  48.460  22.880  0.00  0.00              
ATOM    590  NE2 HIS A 198      35.170  49.010  24.080  0.00  0.00              
ATOM    591  HN  HIS A 198      34.440  46.310  27.350  0.00  0.00              
ATOM    592  HD1 HIS A 198      35.280  46.490  22.250  0.00  0.00              
ATOM    593  HE2 HIS A 198      35.069  50.001  24.301  0.00  0.00              
ATOM    594  N   PHE A 199      35.190  42.990  27.410  0.00  0.00              
ATOM    595  CA  PHE A 199      35.360  41.580  27.810  0.00  0.00              
ATOM    596  C   PHE A 199      34.060  40.770  27.730  0.00  0.00              
ATOM    597  O   PHE A 199      32.950  41.270  27.910  0.00  0.00              
ATOM    598  CB  PHE A 199      35.940  41.450  29.220  0.00  0.00              
ATOM    599  CG  PHE A 199      37.420  41.830  29.310  0.00  0.00              
ATOM    600  CD1 PHE A 199      37.770  43.190  29.500  0.00  0.00              
ATOM    601  CD2 PHE A 199      38.420  40.840  29.170  0.00  0.00              
ATOM    602  CE1 PHE A 199      39.130  43.560  29.540  0.00  0.00              
ATOM    603  CE2 PHE A 199      39.780  41.210  29.200  0.00  0.00              
ATOM    604  CZ  PHE A 199      40.120  42.570  29.390  0.00  0.00              
ATOM    605  HN  PHE A 199      34.790  43.580  28.110  0.00  0.00              
ATOM    606  N   MET A 200      34.260  39.490  27.440  0.00  0.00              
ATOM    607  CA  MET A 200      33.220  38.450  27.470  0.00  0.00              
ATOM    608  C   MET A 200      33.050  37.970  28.910  0.00  0.00              
ATOM    609  O   MET A 200      33.860  37.200  29.440  0.00  0.00              
ATOM    610  CB  MET A 200      33.610  37.290  26.560  0.00  0.00              
ATOM    611  CG  MET A 200      33.670  37.730  25.090  0.00  0.00              
ATOM    612  SD  MET A 200      34.270  36.420  23.970  0.00  0.00              
ATOM    613  CE  MET A 200      35.990  36.450  24.390  0.00  0.00              
ATOM    614  HN  MET A 200      35.180  39.170  27.170  0.00  0.00              
ATOM    615  N   VAL A 201      32.160  38.670  29.600  0.00  0.00              
ATOM    616  CA  VAL A 201      31.910  38.430  31.030  0.00  0.00              
ATOM    617  C   VAL A 201      30.990  37.220  31.250  0.00  0.00              
ATOM    618  O   VAL A 201      29.820  37.210  30.850  0.00  0.00              
ATOM    619  CB  VAL A 201      31.370  39.670  31.770  0.00  0.00              
ATOM    620  CG1 VAL A 201      31.390  39.450  33.280  0.00  0.00              
ATOM    621  CG2 VAL A 201      32.190  40.930  31.460  0.00  0.00              
ATOM    622  HN  VAL A 201      31.730  39.490  29.210  0.00  0.00              
ATOM    623  N   GLU A 202      31.560  36.270  31.980  0.00  0.00              
ATOM    624  CA  GLU A 202      30.870  35.080  32.510  0.00  0.00              
ATOM    625  C   GLU A 202      30.920  35.140  34.040  0.00  0.00              
ATOM    626  O   GLU A 202      31.940  35.440  34.650  0.00  0.00              
ATOM    627  CB  GLU A 202      31.590  33.830  31.990  0.00  0.00              
ATOM    628  CG  GLU A 202      30.810  32.560  32.360  0.00  0.00              
ATOM    629  CD  GLU A 202      31.550  31.300  31.920  0.00  0.00              
ATOM    630  OE1 GLU A 202      32.630  31.030  32.500  0.00  0.00              
ATOM    631  OE2 GLU A 202      30.930  30.510  31.180  0.00  0.00              
ATOM    632  HN  GLU A 202      32.540  36.320  32.210  0.00  0.00              
ATOM    633  N   VAL A 203      29.730  35.040  34.630  0.00  0.00              
ATOM    634  CA  VAL A 203      29.560  35.080  36.100  0.00  0.00              
ATOM    635  C   VAL A 203      29.010  33.740  36.620  0.00  0.00              
ATOM    636  O   VAL A 203      27.870  33.360  36.360  0.00  0.00              
ATOM    637  CB  VAL A 203      28.710  36.280  36.530  0.00  0.00              
ATOM    638  CG1 VAL A 203      28.420  36.290  38.030  0.00  0.00              
ATOM    639  CG2 VAL A 203      29.390  37.610  36.170  0.00  0.00              
ATOM    640  HN  VAL A 203      28.890  34.930  34.100  0.00  0.00              
ATOM    641  N   LYS A 204      29.820  33.160  37.500  0.00  0.00              
ATOM    642  CA  LYS A 204      29.570  31.840  38.110  0.00  0.00              
ATOM    643  C   LYS A 204      29.570  31.970  39.650  0.00  0.00              
ATOM    644  O   LYS A 204      30.550  32.420  40.240  0.00  0.00              
ATOM    645  CB  LYS A 204      30.600  30.840  37.580  0.00  0.00              
ATOM    646  CG  LYS A 204      30.260  30.430  36.140  0.00  0.00              
ATOM    647  CD  LYS A 204      31.280  29.500  35.460  0.00  0.00              
ATOM    648  CE  LYS A 204      30.670  28.980  34.140  0.00  0.00              
ATOM    649  NZ  LYS A 204      31.620  28.280  33.260  0.00  0.00              
ATOM    650  HN  LYS A 204      30.600  33.660  37.890  0.00  0.00              
ATOM    651  HZ1 LYS A 204      31.240  28.260  32.330  0.00  0.00              
ATOM    652  HZ2 LYS A 204      32.470  28.810  33.200  0.00  0.00              
ATOM    653  HZ3 LYS A 204      31.770  27.340  33.560  0.00  0.00              
ATOM    654  N   GLY A 205      28.380  31.810  40.220  0.00  0.00              
ATOM    655  CA  GLY A 205      28.120  32.000  41.660  0.00  0.00              
ATOM    656  C   GLY A 205      28.150  30.710  42.500  0.00  0.00              
ATOM    657  O   GLY A 205      27.990  29.620  41.960  0.00  0.00              
ATOM    658  HN  GLY A 205      27.550  31.680  39.670  0.00  0.00              
ATOM    659  N   ASP A 206      28.240  30.920  43.810  0.00  0.00              
ATOM    660  CA  ASP A 206      28.330  29.890  44.870  0.00  0.00              
ATOM    661  C   ASP A 206      28.940  28.540  44.440  0.00  0.00              
ATOM    662  O   ASP A 206      28.270  27.530  44.210  0.00  0.00              
ATOM    663  CB  ASP A 206      26.980  29.730  45.580  0.00  0.00              
ATOM    664  CG  ASP A 206      26.640  30.950  46.440  0.00  0.00              
ATOM    665  OD1 ASP A 206      27.570  31.520  47.050  0.00  0.00              
ATOM    666  OD2 ASP A 206      25.450  31.300  46.540  0.00  0.00              
ATOM    667  HN  ASP A 206      28.210  31.850  44.180  0.00  0.00              
ATOM    668  N   LEU A 207      30.260  28.600  44.270  0.00  0.00              
ATOM    669  CA  LEU A 207      31.050  27.460  43.780  0.00  0.00              
ATOM    670  C   LEU A 207      31.950  26.840  44.850  0.00  0.00              
ATOM    671  O   LEU A 207      32.650  27.550  45.570  0.00  0.00              
ATOM    672  CB  LEU A 207      31.930  27.880  42.590  0.00  0.00              
ATOM    673  CG  LEU A 207      31.140  28.310  41.350  0.00  0.00              
ATOM    674  CD1 LEU A 207      32.140  28.750  40.280  0.00  0.00              
ATOM    675  CD2 LEU A 207      30.250  27.190  40.820  0.00  0.00              
ATOM    676  HN  LEU A 207      30.760  29.450  44.450  0.00  0.00              
ATOM    677  N   THR A 208      31.830  25.520  44.990  0.00  0.00              
ATOM    678  CA  THR A 208      32.740  24.720  45.850  0.00  0.00              
ATOM    679  C   THR A 208      34.190  24.870  45.390  0.00  0.00              
ATOM    680  O   THR A 208      34.420  25.170  44.220  0.00  0.00              
ATOM    681  CB  THR A 208      32.400  23.210  45.860  0.00  0.00              
ATOM    682  OG1 THR A 208      32.480  22.610  44.560  0.00  0.00              
ATOM    683  CG2 THR A 208      31.040  22.930  46.510  0.00  0.00              
ATOM    684  HN  THR A 208      31.050  25.030  44.610  0.00  0.00              
ATOM    685  HG1 THR A 208      31.940  21.770  44.600  0.00  0.00              
ATOM    686  N   ALA A 209      35.150  24.590  46.270  0.00  0.00              
ATOM    687  CA  ALA A 209      36.580  24.670  45.910  0.00  0.00              
ATOM    688  C   ALA A 209      36.920  23.870  44.640  0.00  0.00              
ATOM    689  O   ALA A 209      37.580  24.370  43.730  0.00  0.00              
ATOM    690  CB  ALA A 209      37.450  24.180  47.070  0.00  0.00              
ATOM    691  HN  ALA A 209      34.940  24.380  47.240  0.00  0.00              
ATOM    692  N   LYS A 210      36.420  22.640  44.590  0.00  0.00              
ATOM    693  CA  LYS A 210      36.430  21.800  43.370  0.00  0.00              
ATOM    694  C   LYS A 210      35.850  22.540  42.150  0.00  0.00              
ATOM    695  O   LYS A 210      36.570  22.780  41.190  0.00  0.00              
ATOM    696  CB  LYS A 210      35.680  20.490  43.640  0.00  0.00              
ATOM    697  CG  LYS A 210      36.120  19.400  42.670  0.00  0.00              
ATOM    698  CD  LYS A 210      35.470  18.050  42.960  0.00  0.00              
ATOM    699  CE  LYS A 210      36.010  16.950  42.050  0.00  0.00              
ATOM    700  NZ  LYS A 210      35.640  17.170  40.640  0.00  0.00              
ATOM    701  HN  LYS A 210      36.220  22.150  45.450  0.00  0.00              
ATOM    702  HZ1 LYS A 210      36.110  16.490  40.070  0.00  0.00              
ATOM    703  HZ2 LYS A 210      34.660  17.070  40.520  0.00  0.00              
ATOM    704  HZ3 LYS A 210      35.960  18.070  40.350  0.00  0.00              
ATOM    705  N   LYS A 211      34.610  23.030  42.270  0.00  0.00              
ATOM    706  CA  LYS A 211      33.920  23.760  41.180  0.00  0.00              
ATOM    707  C   LYS A 211      34.630  25.040  40.710  0.00  0.00              
ATOM    708  O   LYS A 211      34.640  25.300  39.500  0.00  0.00              
ATOM    709  CB  LYS A 211      32.460  24.070  41.510  0.00  0.00              
ATOM    710  CG  LYS A 211      31.560  22.830  41.400  0.00  0.00              
ATOM    711  CD  LYS A 211      30.090  23.200  41.680  0.00  0.00              
ATOM    712  CE  LYS A 211      29.180  21.970  41.630  0.00  0.00              
ATOM    713  NZ  LYS A 211      27.770  22.380  41.710  0.00  0.00              
ATOM    714  HN  LYS A 211      34.140  23.070  43.160  0.00  0.00              
ATOM    715  HZ1 LYS A 211      27.170  21.600  41.540  0.00  0.00              
ATOM    716  HZ2 LYS A 211      27.540  22.770  42.610  0.00  0.00              
ATOM    717  HZ3 LYS A 211      27.570  23.080  41.010  0.00  0.00              
ATOM    718  N   MET A 212      35.180  25.810  41.640  0.00  0.00              
ATOM    719  CA  MET A 212      36.020  26.990  41.360  0.00  0.00              
ATOM    720  C   MET A 212      37.170  26.640  40.400  0.00  0.00              
ATOM    721  O   MET A 212      37.130  27.030  39.230  0.00  0.00              
ATOM    722  CB  MET A 212      36.600  27.600  42.640  0.00  0.00              
ATOM    723  CG  MET A 212      35.520  28.220  43.540  0.00  0.00              
ATOM    724  SD  MET A 212      36.190  28.970  45.070  0.00  0.00              
ATOM    725  CE  MET A 212      36.920  30.460  44.420  0.00  0.00              
ATOM    726  HN  MET A 212      34.990  25.660  42.620  0.00  0.00              
ATOM    727  N   VAL A 213      37.980  25.660  40.820  0.00  0.00              
ATOM    728  CA  VAL A 213      39.110  25.140  40.020  0.00  0.00              
ATOM    729  C   VAL A 213      38.630  24.650  38.640  0.00  0.00              
ATOM    730  O   VAL A 213      39.240  25.000  37.640  0.00  0.00              
ATOM    731  CB  VAL A 213      39.890  24.030  40.750  0.00  0.00              
ATOM    732  CG1 VAL A 213      41.150  23.660  39.970  0.00  0.00              
ATOM    733  CG2 VAL A 213      40.330  24.450  42.160  0.00  0.00              
ATOM    734  HN  VAL A 213      37.870  25.270  41.740  0.00  0.00              
ATOM    735  N   LEU A 214      37.550  23.870  38.620  0.00  0.00              
ATOM    736  CA  LEU A 214      36.930  23.370  37.380  0.00  0.00              
ATOM    737  C   LEU A 214      36.620  24.470  36.350  0.00  0.00              
ATOM    738  O   LEU A 214      37.090  24.400  35.220  0.00  0.00              
ATOM    739  CB  LEU A 214      35.670  22.560  37.690  0.00  0.00              
ATOM    740  CG  LEU A 214      35.980  21.270  38.440  0.00  0.00              
ATOM    741  CD1 LEU A 214      34.700  20.680  39.020  0.00  0.00              
ATOM    742  CD2 LEU A 214      36.650  20.220  37.550  0.00  0.00              
ATOM    743  HN  LEU A 214      37.140  23.530  39.470  0.00  0.00              
ATOM    744  N   ALA A 215      36.000  25.550  36.820  0.00  0.00              
ATOM    745  CA  ALA A 215      35.670  26.730  35.990  0.00  0.00              
ATOM    746  C   ALA A 215      36.930  27.400  35.420  0.00  0.00              
ATOM    747  O   ALA A 215      37.030  27.650  34.220  0.00  0.00              
ATOM    748  CB  ALA A 215      34.860  27.730  36.820  0.00  0.00              
ATOM    749  HN  ALA A 215      35.850  25.680  37.810  0.00  0.00              
ATOM    750  N   LEU A 216      37.930  27.560  36.290  0.00  0.00              
ATOM    751  CA  LEU A 216      39.270  28.090  35.930  0.00  0.00              
ATOM    752  C   LEU A 216      40.000  27.210  34.900  0.00  0.00              
ATOM    753  O   LEU A 216      40.550  27.730  33.930  0.00  0.00              
ATOM    754  CB  LEU A 216      40.100  28.240  37.210  0.00  0.00              
ATOM    755  CG  LEU A 216      39.450  29.250  38.160  0.00  0.00              
ATOM    756  CD1 LEU A 216      39.990  29.040  39.580  0.00  0.00              
ATOM    757  CD2 LEU A 216      39.700  30.690  37.710  0.00  0.00              
ATOM    758  HN  LEU A 216      37.800  27.360  37.260  0.00  0.00              
ATOM    759  N   LEU A 217      39.960  25.890  35.110  0.00  0.00              
ATOM    760  CA  LEU A 217      40.470  24.890  34.140  0.00  0.00              
ATOM    761  C   LEU A 217      39.790  25.000  32.770  0.00  0.00              
ATOM    762  O   LEU A 217      40.480  25.160  31.770  0.00  0.00              
ATOM    763  CB  LEU A 217      40.330  23.460  34.670  0.00  0.00              
ATOM    764  CG  LEU A 217      41.290  23.150  35.830  0.00  0.00              
ATOM    765  CD1 LEU A 217      40.970  21.770  36.390  0.00  0.00              
ATOM    766  CD2 LEU A 217      42.750  23.210  35.390  0.00  0.00              
ATOM    767  HN  LEU A 217      39.640  25.510  35.980  0.00  0.00              
ATOM    768  N   GLU A 218      38.460  25.070  32.760  0.00  0.00              
ATOM    769  CA  GLU A 218      37.660  25.290  31.540  0.00  0.00              
ATOM    770  C   GLU A 218      38.080  26.570  30.800  0.00  0.00              
ATOM    771  O   GLU A 218      38.320  26.530  29.590  0.00  0.00              
ATOM    772  CB  GLU A 218      36.180  25.340  31.920  0.00  0.00              
ATOM    773  CG  GLU A 218      35.240  25.190  30.720  0.00  0.00              
ATOM    774  CD  GLU A 218      33.780  25.010  31.160  0.00  0.00              
ATOM    775  OE1 GLU A 218      33.510  24.150  32.020  0.00  0.00              
ATOM    776  OE2 GLU A 218      32.920  25.740  30.640  0.00  0.00              
ATOM    777  HN  GLU A 218      37.920  24.890  33.600  0.00  0.00              
ATOM    778  N   LEU A 219      38.230  27.670  31.540  0.00  0.00              
ATOM    779  CA  LEU A 219      38.740  28.950  31.020  0.00  0.00              
ATOM    780  C   LEU A 219      40.140  28.820  30.390  0.00  0.00              
ATOM    781  O   LEU A 219      40.340  29.220  29.240  0.00  0.00              
ATOM    782  CB  LEU A 219      38.700  30.010  32.130  0.00  0.00              
ATOM    783  CG  LEU A 219      38.880  31.430  31.600  0.00  0.00              
ATOM    784  CD1 LEU A 219      37.690  31.890  30.760  0.00  0.00              
ATOM    785  CD2 LEU A 219      39.120  32.400  32.760  0.00  0.00              
ATOM    786  HN  LEU A 219      37.880  27.700  32.490  0.00  0.00              
ATOM    787  N   ALA A 220      41.080  28.220  31.120  0.00  0.00              
ATOM    788  CA  ALA A 220      42.450  27.920  30.620  0.00  0.00              
ATOM    789  C   ALA A 220      42.470  26.990  29.390  0.00  0.00              
ATOM    790  O   ALA A 220      43.380  27.070  28.570  0.00  0.00              
ATOM    791  CB  ALA A 220      43.290  27.300  31.740  0.00  0.00              
ATOM    792  HN  ALA A 220      40.920  27.980  32.080  0.00  0.00              
ATOM    793  N   ARG A 221      41.530  26.060  29.360  0.00  0.00              
ATOM    794  CA  ARG A 221      41.300  25.100  28.260  0.00  0.00              
ATOM    795  C   ARG A 221      40.650  25.700  27.000  0.00  0.00              
ATOM    796  O   ARG A 221      40.270  24.970  26.080  0.00  0.00              
ATOM    797  CB  ARG A 221      40.370  24.010  28.810  0.00  0.00              
ATOM    798  CG  ARG A 221      40.660  22.640  28.190  0.00  0.00              
ATOM    799  CD  ARG A 221      39.560  21.620  28.500  0.00  0.00              
ATOM    800  NE  ARG A 221      39.220  21.460  29.930  0.00  0.00              
ATOM    801  CZ  ARG A 221      40.020  21.100  30.950  0.00  0.00              
ATOM    802  NH1 ARG A 221      39.490  21.020  32.170  0.00  0.00              
ATOM    803  NH2 ARG A 221      41.290  20.720  30.760  0.00  0.00              
ATOM    804  HN  ARG A 221      41.040  25.820  30.210  0.00  0.00              
ATOM    805  HE  ARG A 221      38.240  21.490  30.120  0.00  0.00              
ATOM    806 1HH1 ARG A 221      38.520  21.220  32.310  0.00  0.00               
ATOM    807 2HH1 ARG A 221      40.030  20.670  32.930  0.00  0.00               
ATOM    808 1HH2 ARG A 221      41.670  20.700  29.840  0.00  0.00               
ATOM    809 2HH2 ARG A 221      41.870  20.490  31.540  0.00  0.00               
ATOM    810  N   GLN A 222      40.360  27.000  27.030  0.00  0.00              
ATOM    811  CA  GLN A 222      39.750  27.700  25.890  0.00  0.00              
ATOM    812  C   GLN A 222      40.790  28.340  24.970  0.00  0.00              
ATOM    813  O   GLN A 222      41.930  28.590  25.380  0.00  0.00              
ATOM    814  CB  GLN A 222      38.730  28.750  26.360  0.00  0.00              
ATOM    815  CG  GLN A 222      37.470  28.080  26.900  0.00  0.00              
ATOM    816  CD  GLN A 222      36.250  28.980  26.750  0.00  0.00              
ATOM    817  OE1 GLN A 222      35.650  29.070  25.680  0.00  0.00              
ATOM    818  NE2 GLN A 222      35.800  29.580  27.820  0.00  0.00              
ATOM    819  HN  GLN A 222      40.590  27.570  27.820  0.00  0.00              
ATOM    820 1HE2 GLN A 222      36.230  29.470  28.720  0.00  0.00               
ATOM    821 2HE2 GLN A 222      34.940  30.100  27.710  0.00  0.00               
ATOM    822  N   ASP A 223      40.410  28.510  23.710  0.00  0.00              
ATOM    823  CA  ASP A 223      41.280  29.200  22.750  0.00  0.00              
ATOM    824  C   ASP A 223      41.060  30.710  22.770  0.00  0.00              
ATOM    825  O   ASP A 223      39.970  31.220  22.510  0.00  0.00              
ATOM    826  CB  ASP A 223      41.120  28.640  21.330  0.00  0.00              
ATOM    827  CG  ASP A 223      42.340  28.960  20.470  0.00  0.00              
ATOM    828  OD1 ASP A 223      42.170  29.090  19.250  0.00  0.00              
ATOM    829  OD2 ASP A 223      43.460  29.030  21.030  0.00  0.00              
ATOM    830  HN  ASP A 223      39.610  28.050  23.330  0.00  0.00              
ATOM    831  N   HIS A 224      42.110  31.370  23.230  0.00  0.00              
ATOM    832  CA  HIS A 224      42.220  32.840  23.320  0.00  0.00              
ATOM    833  C   HIS A 224      43.140  33.380  22.210  0.00  0.00              
ATOM    834  O   HIS A 224      43.690  34.480  22.310  0.00  0.00              
ATOM    835  CB  HIS A 224      42.790  33.240  24.690  0.00  0.00              
ATOM    836  CG  HIS A 224      42.100  32.570  25.890  0.00  0.00              
ATOM    837  ND1 HIS A 224      40.980  32.970  26.490  0.00  0.00              
ATOM    838  CD2 HIS A 224      42.440  31.400  26.400  0.00  0.00              
ATOM    839  CE1 HIS A 224      40.610  32.020  27.340  0.00  0.00              
ATOM    840  NE2 HIS A 224      41.520  31.050  27.290  0.00  0.00              
ATOM    841  HN  HIS A 224      42.960  30.880  23.460  0.00  0.00              
ATOM    842  HD1 HIS A 224      40.480  33.841  26.309  0.00  0.00              
ATOM    843  HE2 HIS A 224      41.530  30.240  27.870  0.00  0.00              
ATOM    844  N   GLY A 225      43.290  32.590  21.140  0.00  0.00              
ATOM    845  CA  GLY A 225      44.130  32.920  19.970  0.00  0.00              
ATOM    846  C   GLY A 225      43.810  34.300  19.400  0.00  0.00              
ATOM    847  O   GLY A 225      44.660  35.180  19.390  0.00  0.00              
ATOM    848  HN  GLY A 225      42.940  31.650  21.130  0.00  0.00              
ATOM    849  N   ALA A 226      42.520  34.510  19.170  0.00  0.00              
ATOM    850  CA  ALA A 226      41.990  35.800  18.660  0.00  0.00              
ATOM    851  C   ALA A 226      41.540  36.800  19.750  0.00  0.00              
ATOM    852  O   ALA A 226      40.640  37.620  19.540  0.00  0.00              
ATOM    853  CB  ALA A 226      40.890  35.440  17.660  0.00  0.00              
ATOM    854  HN  ALA A 226      41.870  33.750  19.160  0.00  0.00              
ATOM    855  N   LEU A 227      42.200  36.740  20.900  0.00  0.00              
ATOM    856  CA  LEU A 227      41.970  37.620  22.070  0.00  0.00              
ATOM    857  C   LEU A 227      43.310  38.090  22.640  0.00  0.00              
ATOM    858  O   LEU A 227      44.250  37.300  22.730  0.00  0.00              
ATOM    859  CB  LEU A 227      41.230  36.860  23.180  0.00  0.00              
ATOM    860  CG  LEU A 227      39.910  36.240  22.730  0.00  0.00              
ATOM    861  CD1 LEU A 227      39.380  35.340  23.850  0.00  0.00              
ATOM    862  CD2 LEU A 227      38.860  37.290  22.360  0.00  0.00              
ATOM    863  HN  LEU A 227      42.940  36.070  21.040  0.00  0.00              
ATOM    864  N   ASP A 228      43.320  39.300  23.190  0.00  0.00              
ATOM    865  CA  ASP A 228      44.570  39.940  23.680  0.00  0.00              
ATOM    866  C   ASP A 228      44.770  39.920  25.220  0.00  0.00              
ATOM    867  O   ASP A 228      45.910  39.990  25.680  0.00  0.00              
ATOM    868  CB  ASP A 228      44.700  41.360  23.110  0.00  0.00              
ATOM    869  CG  ASP A 228      44.780  41.440  21.570  0.00  0.00              
ATOM    870  OD1 ASP A 228      45.300  40.500  20.930  0.00  0.00              
ATOM    871  OD2 ASP A 228      44.320  42.470  21.040  0.00  0.00              
ATOM    872  HN  ASP A 228      42.500  39.880  23.230  0.00  0.00              
ATOM    873  N   CYS A 229      43.700  39.760  25.990  0.00  0.00              
ATOM    874  CA  CYS A 229      43.760  39.750  27.470  0.00  0.00              
ATOM    875  C   CYS A 229      42.740  38.800  28.130  0.00  0.00              
ATOM    876  O   CYS A 229      41.740  38.420  27.510  0.00  0.00              
ATOM    877  CB  CYS A 229      43.550  41.180  27.980  0.00  0.00              
ATOM    878  SG  CYS A 229      43.770  41.410  29.780  0.00  0.00              
ATOM    879  HN  CYS A 229      42.770  39.680  25.600  0.00  0.00              
ATOM    880  HG  CYS A 229      43.510  42.720  29.790  0.00  0.00              
ATOM    881  N   CYS A 230      43.030  38.380  29.360  0.00  0.00              
ATOM    882  CA  CYS A 230      42.090  37.580  30.180  0.00  0.00              
ATOM    883  C   CYS A 230      42.000  38.120  31.620  0.00  0.00              
ATOM    884  O   CYS A 230      43.010  38.480  32.230  0.00  0.00              
ATOM    885  CB  CYS A 230      42.530  36.110  30.220  0.00  0.00              
ATOM    886  SG  CYS A 230      41.330  35.000  31.040  0.00  0.00              
ATOM    887  HN  CYS A 230      43.920  38.590  29.780  0.00  0.00              
ATOM    888  HG  CYS A 230      42.050  33.900  30.900  0.00  0.00              
ATOM    889  N   VAL A 231      40.770  38.150  32.120  0.00  0.00              
ATOM    890  CA  VAL A 231      40.440  38.600  33.500  0.00  0.00              
ATOM    891  C   VAL A 231      39.740  37.470  34.290  0.00  0.00              
ATOM    892  O   VAL A 231      38.870  36.770  33.800  0.00  0.00              
ATOM    893  CB  VAL A 231      39.600  39.890  33.470  0.00  0.00              
ATOM    894  CG1 VAL A 231      39.200  40.360  34.880  0.00  0.00              
ATOM    895  CG2 VAL A 231      40.340  41.040  32.800  0.00  0.00              
ATOM    896  HN  VAL A 231      39.970  37.890  31.570  0.00  0.00              
ATOM    897  N   VAL A 232      40.260  37.280  35.500  0.00  0.00              
ATOM    898  CA  VAL A 232      39.640  36.430  36.540  0.00  0.00              
ATOM    899  C   VAL A 232      39.380  37.310  37.770  0.00  0.00              
ATOM    900  O   VAL A 232      40.290  37.930  38.330  0.00  0.00              
ATOM    901  CB  VAL A 232      40.560  35.240  36.900  0.00  0.00              
ATOM    902  CG1 VAL A 232      39.930  34.340  37.980  0.00  0.00              
ATOM    903  CG2 VAL A 232      40.880  34.370  35.680  0.00  0.00              
ATOM    904  HN  VAL A 232      41.160  37.650  35.740  0.00  0.00              
ATOM    905  N   VAL A 233      38.110  37.360  38.160  0.00  0.00              
ATOM    906  CA  VAL A 233      37.660  38.080  39.370  0.00  0.00              
ATOM    907  C   VAL A 233      37.030  37.060  40.320  0.00  0.00              
ATOM    908  O   VAL A 233      36.200  36.240  39.940  0.00  0.00              
ATOM    909  CB  VAL A 233      36.670  39.210  39.030  0.00  0.00              
ATOM    910  CG1 VAL A 233      36.230  39.970  40.280  0.00  0.00              
ATOM    911  CG2 VAL A 233      37.240  40.210  38.030  0.00  0.00              
ATOM    912  HN  VAL A 233      37.390  36.850  37.670  0.00  0.00              
ATOM    913  N   ILE A 234      37.580  37.040  41.530  0.00  0.00              
ATOM    914  CA  ILE A 234      37.050  36.200  42.620  0.00  0.00              
ATOM    915  C   ILE A 234      36.610  37.120  43.780  0.00  0.00              
ATOM    916  O   ILE A 234      37.230  38.160  44.030  0.00  0.00              
ATOM    917  CB  ILE A 234      38.080  35.120  43.030  0.00  0.00              
ATOM    918  CG1 ILE A 234      38.440  34.240  41.820  0.00  0.00              
ATOM    919  CG2 ILE A 234      37.500  34.220  44.130  0.00  0.00              
ATOM    920  CD1 ILE A 234      39.680  33.370  42.000  0.00  0.00              
ATOM    921  HN  ILE A 234      38.370  37.620  41.760  0.00  0.00              
ATOM    922  N   LEU A 235      35.360  36.890  44.160  0.00  0.00              
ATOM    923  CA  LEU A 235      34.690  37.570  45.280  0.00  0.00              
ATOM    924  C   LEU A 235      34.250  36.490  46.290  0.00  0.00              
ATOM    925  O   LEU A 235      33.170  35.910  46.160  0.00  0.00              
ATOM    926  CB  LEU A 235      33.450  38.330  44.790  0.00  0.00              
ATOM    927  CG  LEU A 235      33.680  39.270  43.610  0.00  0.00              
ATOM    928  CD1 LEU A 235      32.330  39.600  42.970  0.00  0.00              
ATOM    929  CD2 LEU A 235      34.330  40.580  44.050  0.00  0.00              
ATOM    930  HN  LEU A 235      34.780  36.240  43.650  0.00  0.00              
ATOM    931  N   SER A 236      35.060  36.290  47.330  0.00  0.00              
ATOM    932  CA  SER A 236      34.820  35.250  48.350  0.00  0.00              
ATOM    933  C   SER A 236      35.420  35.610  49.730  0.00  0.00              
ATOM    934  O   SER A 236      35.660  36.780  50.030  0.00  0.00              
ATOM    935  CB  SER A 236      35.380  33.900  47.850  0.00  0.00              
ATOM    936  OG  SER A 236      34.890  32.850  48.690  0.00  0.00              
ATOM    937  HN  SER A 236      35.870  36.880  47.480  0.00  0.00              
ATOM    938  HG  SER A 236      35.260  31.940  48.390  0.00  0.00              
ATOM    939  N   HIS A 237      35.310  34.660  50.650  0.00  0.00              
ATOM    940  CA  HIS A 237      36.090  34.640  51.910  0.00  0.00              
ATOM    941  C   HIS A 237      37.500  34.120  51.610  0.00  0.00              
ATOM    942  O   HIS A 237      37.680  33.250  50.750  0.00  0.00              
ATOM    943  CB  HIS A 237      35.410  33.730  52.940  0.00  0.00              
ATOM    944  CG  HIS A 237      34.270  34.440  53.660  0.00  0.00              
ATOM    945  ND1 HIS A 237      34.340  35.600  54.300  0.00  0.00              
ATOM    946  CD2 HIS A 237      33.040  33.950  53.830  0.00  0.00              
ATOM    947  CE1 HIS A 237      33.160  35.820  54.880  0.00  0.00              
ATOM    948  NE2 HIS A 237      32.350  34.800  54.580  0.00  0.00              
ATOM    949  HN  HIS A 237      34.900  33.780  50.380  0.00  0.00              
ATOM    950  HD1 HIS A 237      35.150  36.240  54.280  0.00  0.00              
ATOM    951  HE2 HIS A 237      31.350  34.730  54.770  0.00  0.00              
ATOM    952  N   GLY A 238      38.450  34.570  52.420  0.00  0.00              
ATOM    953  CA  GLY A 238      39.880  34.280  52.200  0.00  0.00              
ATOM    954  C   GLY A 238      40.690  34.190  53.500  0.00  0.00              
ATOM    955  O   GLY A 238      40.220  34.600  54.560  0.00  0.00              
ATOM    956  HN  GLY A 238      38.260  35.030  53.290  0.00  0.00              
ATOM    957  N   CYS A 239      41.920  33.730  53.340  0.00  0.00              
ATOM    958  CA  CYS A 239      42.880  33.500  54.440  0.00  0.00              
ATOM    959  C   CYS A 239      44.340  33.410  53.940  0.00  0.00              
ATOM    960  O   CYS A 239      44.590  33.410  52.740  0.00  0.00              
ATOM    961  CB  CYS A 239      42.500  32.210  55.180  0.00  0.00              
ATOM    962  SG  CYS A 239      42.670  30.690  54.170  0.00  0.00              
ATOM    963  HN  CYS A 239      42.270  33.530  52.420  0.00  0.00              
ATOM    964  HG  CYS A 239      41.940  29.930  54.980  0.00  0.00              
ATOM    965  N   GLN A 240      45.260  33.230  54.890  0.00  0.00              
ATOM    966  CA  GLN A 240      46.690  33.010  54.600  0.00  0.00              
ATOM    967  C   GLN A 240      47.000  31.560  54.160  0.00  0.00              
ATOM    968  O   GLN A 240      46.580  30.600  54.800  0.00  0.00              
ATOM    969  CB  GLN A 240      47.560  33.330  55.820  0.00  0.00              
ATOM    970  CG  GLN A 240      47.550  34.810  56.180  0.00  0.00              
ATOM    971  CD  GLN A 240      48.670  35.140  57.170  0.00  0.00              
ATOM    972  OE1 GLN A 240      49.830  35.310  56.810  0.00  0.00              
ATOM    973  NE2 GLN A 240      48.330  35.290  58.440  0.00  0.00              
ATOM    974  HN  GLN A 240      45.010  33.190  55.850  0.00  0.00              
ATOM    975 1HE2 GLN A 240      47.380  35.210  58.740  0.00  0.00               
ATOM    976 2HE2 GLN A 240      49.070  35.410  59.100  0.00  0.00               
ATOM    977  N   ALA A 241      47.820  31.460  53.130  0.00  0.00              
ATOM    978  CA  ALA A 241      48.270  30.170  52.560  0.00  0.00              
ATOM    979  C   ALA A 241      49.810  30.090  52.520  0.00  0.00              
ATOM    980  O   ALA A 241      50.470  31.110  52.370  0.00  0.00              
ATOM    981  CB  ALA A 241      47.720  30.010  51.150  0.00  0.00              
ATOM    982  HN  ALA A 241      48.260  32.270  52.720  0.00  0.00              
ATOM    983  N   SER A 242      50.350  28.890  52.720  0.00  0.00              
ATOM    984  CA  SER A 242      51.810  28.670  52.580  0.00  0.00              
ATOM    985  C   SER A 242      52.150  28.680  51.080  0.00  0.00              
ATOM    986  O   SER A 242      51.890  27.700  50.370  0.00  0.00              
ATOM    987  CB  SER A 242      52.240  27.330  53.200  0.00  0.00              
ATOM    988  OG  SER A 242      53.670  27.220  53.210  0.00  0.00              
ATOM    989  HN  SER A 242      49.790  28.090  52.920  0.00  0.00              
ATOM    990  HG  SER A 242      54.030  27.250  52.260  0.00  0.00              
ATOM    991  N   HIS A 243      52.770  29.770  50.630  0.00  0.00              
ATOM    992  CA  HIS A 243      52.960  30.040  49.190  0.00  0.00              
ATOM    993  C   HIS A 243      54.430  30.240  48.790  0.00  0.00              
ATOM    994  O   HIS A 243      55.250  30.710  49.580  0.00  0.00              
ATOM    995  CB  HIS A 243      52.110  31.250  48.780  0.00  0.00              
ATOM    996  CG  HIS A 243      52.480  32.550  49.500  0.00  0.00              
ATOM    997  ND1 HIS A 243      52.010  32.960  50.680  0.00  0.00              
ATOM    998  CD2 HIS A 243      53.490  33.350  49.170  0.00  0.00              
ATOM    999  CE1 HIS A 243      52.790  33.950  51.100  0.00  0.00              
ATOM   1000  NE2 HIS A 243      53.690  34.190  50.170  0.00  0.00              
ATOM   1001  HN  HIS A 243      53.150  30.460  51.260  0.00  0.00              
ATOM   1002  HD1 HIS A 243      51.224  32.558  51.191  0.00  0.00              
ATOM   1003  HE2 HIS A 243      54.470  34.820  50.260  0.00  0.00              
ATOM   1004  N   LEU A 244      54.710  29.970  47.520  0.00  0.00              
ATOM   1005  CA  LEU A 244      56.050  30.180  46.940  0.00  0.00              
ATOM   1006  C   LEU A 244      56.230  31.590  46.350  0.00  0.00              
ATOM   1007  O   LEU A 244      57.270  32.220  46.510  0.00  0.00              
ATOM   1008  CB  LEU A 244      56.320  29.110  45.880  0.00  0.00              
ATOM   1009  CG  LEU A 244      56.590  27.760  46.550  0.00  0.00              
ATOM   1010  CD1 LEU A 244      56.140  26.620  45.630  0.00  0.00              
ATOM   1011  CD2 LEU A 244      58.080  27.610  46.860  0.00  0.00              
ATOM   1012  HN  LEU A 244      54.020  29.590  46.890  0.00  0.00              
ATOM   1013  N   GLN A 245      55.210  32.010  45.600  0.00  0.00              
ATOM   1014  CA  GLN A 245      55.180  33.300  44.890  0.00  0.00              
ATOM   1015  C   GLN A 245      53.940  34.150  45.240  0.00  0.00              
ATOM   1016  O   GLN A 245      54.120  35.320  45.610  0.00  0.00              
ATOM   1017  CB  GLN A 245      55.240  32.980  43.390  0.00  0.00              
ATOM   1018  CG  GLN A 245      55.500  34.190  42.490  0.00  0.00              
ATOM   1019  CD  GLN A 245      56.870  34.810  42.710  0.00  0.00              
ATOM   1020  OE1 GLN A 245      57.890  34.340  42.230  0.00  0.00              
ATOM   1021  NE2 GLN A 245      56.890  35.940  43.390  0.00  0.00              
ATOM   1022  HN  GLN A 245      54.490  31.360  45.320  0.00  0.00              
ATOM   1023 1HE2 GLN A 245      56.040  36.320  43.740  0.00  0.00               
ATOM   1024 2HE2 GLN A 245      57.750  36.470  43.390  0.00  0.00               
ATOM   1025  N   PHE A 246      52.740  33.560  45.200  0.00  0.00              
ATOM   1026  CA  PHE A 246      51.480  34.310  45.370  0.00  0.00              
ATOM   1027  C   PHE A 246      50.730  34.070  46.700  0.00  0.00              
ATOM   1028  O   PHE A 246      50.210  32.970  46.910  0.00  0.00              
ATOM   1029  CB  PHE A 246      50.520  34.100  44.200  0.00  0.00              
ATOM   1030  CG  PHE A 246      51.080  34.620  42.880  0.00  0.00              
ATOM   1031  CD1 PHE A 246      51.680  33.710  41.980  0.00  0.00              
ATOM   1032  CD2 PHE A 246      51.070  36.010  42.600  0.00  0.00              
ATOM   1033  CE1 PHE A 246      52.280  34.190  40.800  0.00  0.00              
ATOM   1034  CE2 PHE A 246      51.680  36.490  41.430  0.00  0.00              
ATOM   1035  CZ  PHE A 246      52.290  35.580  40.540  0.00  0.00              
ATOM   1036  HN  PHE A 246      52.640  32.580  44.990  0.00  0.00              
ATOM   1037  N   PRO A 247      50.640  35.100  47.550  0.00  0.00              
ATOM   1038  CA  PRO A 247      49.960  35.040  48.860  0.00  0.00              
ATOM   1039  C   PRO A 247      48.440  34.840  48.820  0.00  0.00              
ATOM   1040  O   PRO A 247      47.770  35.180  47.850  0.00  0.00              
ATOM   1041  CB  PRO A 247      50.340  36.340  49.570  0.00  0.00              
ATOM   1042  CG  PRO A 247      50.630  37.300  48.420  0.00  0.00              
ATOM   1043  CD  PRO A 247      51.310  36.410  47.380  0.00  0.00              
ATOM   1044  N   GLY A 248      47.940  34.360  49.950  0.00  0.00              
ATOM   1045  CA  GLY A 248      46.490  34.170  50.190  0.00  0.00              
ATOM   1046  C   GLY A 248      45.880  32.940  49.510  0.00  0.00              
ATOM   1047  O   GLY A 248      46.450  32.300  48.620  0.00  0.00              
ATOM   1048  HN  GLY A 248      48.520  34.160  50.740  0.00  0.00              
ATOM   1049  N   ALA A 249      44.760  32.540  50.100  0.00  0.00              
ATOM   1050  CA  ALA A 249      43.860  31.480  49.600  0.00  0.00              
ATOM   1051  C   ALA A 249      42.400  31.960  49.670  0.00  0.00              
ATOM   1052  O   ALA A 249      42.040  32.740  50.540  0.00  0.00              
ATOM   1053  CB  ALA A 249      44.010  30.230  50.470  0.00  0.00              
ATOM   1054  HN  ALA A 249      44.490  32.940  50.980  0.00  0.00              
ATOM   1055  N   VAL A 250      41.600  31.470  48.720  0.00  0.00              
ATOM   1056  CA  VAL A 250      40.150  31.780  48.640  0.00  0.00              
ATOM   1057  C   VAL A 250      39.290  30.540  48.880  0.00  0.00              
ATOM   1058  O   VAL A 250      39.600  29.450  48.400  0.00  0.00              
ATOM   1059  CB  VAL A 250      39.770  32.480  47.320  0.00  0.00              
ATOM   1060  CG1 VAL A 250      40.410  33.870  47.230  0.00  0.00              
ATOM   1061  CG2 VAL A 250      40.110  31.670  46.070  0.00  0.00              
ATOM   1062  HN  VAL A 250      41.940  30.830  48.020  0.00  0.00              
ATOM   1063  N   TYR A 251      38.230  30.720  49.670  0.00  0.00              
ATOM   1064  CA  TYR A 251      37.310  29.620  50.040  0.00  0.00              
ATOM   1065  C   TYR A 251      36.160  29.410  49.040  0.00  0.00              
ATOM   1066  O   TYR A 251      35.630  30.360  48.470  0.00  0.00              
ATOM   1067  CB  TYR A 251      36.720  29.870  51.440  0.00  0.00              
ATOM   1068  CG  TYR A 251      37.740  29.750  52.580  0.00  0.00              
ATOM   1069  CD1 TYR A 251      38.090  30.900  53.320  0.00  0.00              
ATOM   1070  CD2 TYR A 251      38.220  28.470  52.950  0.00  0.00              
ATOM   1071  CE1 TYR A 251      38.920  30.770  54.450  0.00  0.00              
ATOM   1072  CE2 TYR A 251      39.050  28.340  54.090  0.00  0.00              
ATOM   1073  CZ  TYR A 251      39.390  29.500  54.820  0.00  0.00              
ATOM   1074  OH  TYR A 251      40.340  29.420  55.790  0.00  0.00              
ATOM   1075  HN  TYR A 251      38.030  31.610  50.080  0.00  0.00              
ATOM   1076  HH  TYR A 251      40.120  28.680  56.450  0.00  0.00              
ATOM   1077  N   GLY A 252      35.910  28.140  48.760  0.00  0.00              
ATOM   1078  CA  GLY A 252      34.680  27.690  48.070  0.00  0.00              
ATOM   1079  C   GLY A 252      33.460  27.700  49.010  0.00  0.00              
ATOM   1080  O   GLY A 252      33.620  27.810  50.230  0.00  0.00              
ATOM   1081  HN  GLY A 252      36.570  27.410  48.970  0.00  0.00              
ATOM   1082  N   THR A 253      32.260  27.590  48.440  0.00  0.00              
ATOM   1083  CA  THR A 253      31.000  27.490  49.220  0.00  0.00              
ATOM   1084  C   THR A 253      31.020  26.370  50.280  0.00  0.00              
ATOM   1085  O   THR A 253      30.740  26.630  51.450  0.00  0.00              
ATOM   1086  CB  THR A 253      29.720  27.440  48.360  0.00  0.00              
ATOM   1087  OG1 THR A 253      28.570  27.370  49.210  0.00  0.00              
ATOM   1088  CG2 THR A 253      29.650  26.270  47.380  0.00  0.00              
ATOM   1089  HN  THR A 253      32.170  27.650  47.440  0.00  0.00              
ATOM   1090  HG1 THR A 253      28.120  28.280  49.280  0.00  0.00              
ATOM   1091  N   ASP A 254      31.700  25.280  49.920  0.00  0.00              
ATOM   1092  CA  ASP A 254      31.970  24.100  50.770  0.00  0.00              
ATOM   1093  C   ASP A 254      32.860  24.370  51.990  0.00  0.00              
ATOM   1094  O   ASP A 254      32.910  23.560  52.910  0.00  0.00              
ATOM   1095  CB  ASP A 254      32.620  22.990  49.920  0.00  0.00              
ATOM   1096  CG  ASP A 254      33.880  23.350  49.120  0.00  0.00              
ATOM   1097  OD1 ASP A 254      34.340  22.460  48.380  0.00  0.00              
ATOM   1098  OD2 ASP A 254      34.330  24.520  49.110  0.00  0.00              
ATOM   1099  HN  ASP A 254      32.250  25.280  49.080  0.00  0.00              
ATOM   1100  N   GLY A 255      33.590  25.490  51.940  0.00  0.00              
ATOM   1101  CA  GLY A 255      34.570  25.920  52.950  0.00  0.00              
ATOM   1102  C   GLY A 255      36.010  25.460  52.670  0.00  0.00              
ATOM   1103  O   GLY A 255      36.900  25.650  53.500  0.00  0.00              
ATOM   1104  HN  GLY A 255      33.500  26.110  51.150  0.00  0.00              
ATOM   1105  N   CYS A 256      36.260  24.900  51.490  0.00  0.00              
ATOM   1106  CA  CYS A 256      37.610  24.400  51.150  0.00  0.00              
ATOM   1107  C   CYS A 256      38.430  25.460  50.380  0.00  0.00              
ATOM   1108  O   CYS A 256      37.870  26.180  49.550  0.00  0.00              
ATOM   1109  CB  CYS A 256      37.450  23.070  50.410  0.00  0.00              
ATOM   1110  SG  CYS A 256      39.020  22.220  50.030  0.00  0.00              
ATOM   1111  HN  CYS A 256      35.550  24.750  50.790  0.00  0.00              
ATOM   1112  HG  CYS A 256      38.460  21.060  49.710  0.00  0.00              
ATOM   1113  N   PRO A 257      39.690  25.670  50.790  0.00  0.00              
ATOM   1114  CA  PRO A 257      40.570  26.680  50.160  0.00  0.00              
ATOM   1115  C   PRO A 257      41.160  26.260  48.810  0.00  0.00              
ATOM   1116  O   PRO A 257      41.430  25.090  48.550  0.00  0.00              
ATOM   1117  CB  PRO A 257      41.660  26.950  51.200  0.00  0.00              
ATOM   1118  CG  PRO A 257      41.780  25.620  51.940  0.00  0.00              
ATOM   1119  CD  PRO A 257      40.330  25.120  52.000  0.00  0.00              
ATOM   1120  N   VAL A 258      41.200  27.250  47.940  0.00  0.00              
ATOM   1121  CA  VAL A 258      41.940  27.210  46.660  0.00  0.00              
ATOM   1122  C   VAL A 258      43.000  28.330  46.760  0.00  0.00              
ATOM   1123  O   VAL A 258      42.650  29.480  47.030  0.00  0.00              
ATOM   1124  CB  VAL A 258      41.030  27.500  45.440  0.00  0.00              
ATOM   1125  CG1 VAL A 258      41.770  27.130  44.150  0.00  0.00              
ATOM   1126  CG2 VAL A 258      39.690  26.770  45.470  0.00  0.00              
ATOM   1127  HN  VAL A 258      40.630  28.080  48.070  0.00  0.00              
ATOM   1128  N   SER A 259      44.270  27.960  46.650  0.00  0.00              
ATOM   1129  CA  SER A 259      45.360  28.950  46.750  0.00  0.00              
ATOM   1130  C   SER A 259      45.450  29.850  45.510  0.00  0.00              
ATOM   1131  O   SER A 259      45.210  29.400  44.380  0.00  0.00              
ATOM   1132  CB  SER A 259      46.720  28.340  47.120  0.00  0.00              
ATOM   1133  OG  SER A 259      47.470  27.740  46.050  0.00  0.00              
ATOM   1134  HN  SER A 259      44.550  27.010  46.510  0.00  0.00              
ATOM   1135  HG  SER A 259      48.430  27.630  46.410  0.00  0.00              
ATOM   1136  N   VAL A 260      45.670  31.140  45.770  0.00  0.00              
ATOM   1137  CA  VAL A 260      45.840  32.170  44.710  0.00  0.00              
ATOM   1138  C   VAL A 260      46.900  31.710  43.690  0.00  0.00              
ATOM   1139  O   VAL A 260      46.610  31.610  42.500  0.00  0.00              
ATOM   1140  CB  VAL A 260      46.170  33.530  45.340  0.00  0.00              
ATOM   1141  CG1 VAL A 260      46.520  34.600  44.300  0.00  0.00              
ATOM   1142  CG2 VAL A 260      44.980  34.040  46.160  0.00  0.00              
ATOM   1143  HN  VAL A 260      45.780  31.480  46.700  0.00  0.00              
ATOM   1144  N   GLU A 261      48.010  31.210  44.240  0.00  0.00              
ATOM   1145  CA  GLU A 261      49.100  30.560  43.490  0.00  0.00              
ATOM   1146  C   GLU A 261      48.610  29.490  42.500  0.00  0.00              
ATOM   1147  O   GLU A 261      48.880  29.600  41.300  0.00  0.00              
ATOM   1148  CB  GLU A 261      50.070  30.020  44.550  0.00  0.00              
ATOM   1149  CG  GLU A 261      51.280  29.330  43.940  0.00  0.00              
ATOM   1150  CD  GLU A 261      52.510  29.520  44.830  0.00  0.00              
ATOM   1151  OE1 GLU A 261      52.750  28.690  45.730  0.00  0.00              
ATOM   1152  OE2 GLU A 261      53.250  30.480  44.530  0.00  0.00              
ATOM   1153  HN  GLU A 261      48.160  31.280  45.230  0.00  0.00              
ATOM   1154  N   LYS A 262      47.770  28.570  42.970  0.00  0.00              
ATOM   1155  CA  LYS A 262      47.150  27.530  42.120  0.00  0.00              
ATOM   1156  C   LYS A 262      46.300  28.140  40.990  0.00  0.00              
ATOM   1157  O   LYS A 262      46.500  27.770  39.830  0.00  0.00              
ATOM   1158  CB  LYS A 262      46.310  26.580  42.990  0.00  0.00              
ATOM   1159  CG  LYS A 262      45.700  25.430  42.170  0.00  0.00              
ATOM   1160  CD  LYS A 262      45.050  24.410  43.090  0.00  0.00              
ATOM   1161  CE  LYS A 262      44.290  23.370  42.270  0.00  0.00              
ATOM   1162  NZ  LYS A 262      43.940  22.220  43.110  0.00  0.00              
ATOM   1163  HN  LYS A 262      47.520  28.540  43.940  0.00  0.00              
ATOM   1164  HZ1 LYS A 262      43.380  21.580  42.580  0.00  0.00              
ATOM   1165  HZ2 LYS A 262      44.780  21.750  43.390  0.00  0.00              
ATOM   1166  HZ3 LYS A 262      43.430  22.540  43.920  0.00  0.00              
ATOM   1167  N   ILE A 263      45.420  29.070  41.330  0.00  0.00              
ATOM   1168  CA  ILE A 263      44.540  29.770  40.360  0.00  0.00              
ATOM   1169  C   ILE A 263      45.390  30.430  39.250  0.00  0.00              
ATOM   1170  O   ILE A 263      45.250  30.060  38.090  0.00  0.00              
ATOM   1171  CB  ILE A 263      43.620  30.770  41.070  0.00  0.00              
ATOM   1172  CG1 ILE A 263      42.740  30.020  42.070  0.00  0.00              
ATOM   1173  CG2 ILE A 263      42.740  31.540  40.070  0.00  0.00              
ATOM   1174  CD1 ILE A 263      42.260  30.890  43.240  0.00  0.00              
ATOM   1175  HN  ILE A 263      45.330  29.380  42.280  0.00  0.00              
ATOM   1176  N   VAL A 264      46.370  31.220  39.670  0.00  0.00              
ATOM   1177  CA  VAL A 264      47.350  31.860  38.770  0.00  0.00              
ATOM   1178  C   VAL A 264      48.040  30.810  37.860  0.00  0.00              
ATOM   1179  O   VAL A 264      48.000  30.940  36.640  0.00  0.00              
ATOM   1180  CB  VAL A 264      48.380  32.680  39.590  0.00  0.00              
ATOM   1181  CG1 VAL A 264      49.430  33.350  38.690  0.00  0.00              
ATOM   1182  CG2 VAL A 264      47.690  33.770  40.410  0.00  0.00              
ATOM   1183  HN  VAL A 264      46.480  31.450  40.640  0.00  0.00              
ATOM   1184  N   ASN A 265      48.560  29.760  38.480  0.00  0.00              
ATOM   1185  CA  ASN A 265      49.270  28.670  37.770  0.00  0.00              
ATOM   1186  C   ASN A 265      48.400  27.850  36.800  0.00  0.00              
ATOM   1187  O   ASN A 265      48.920  27.300  35.840  0.00  0.00              
ATOM   1188  CB  ASN A 265      50.000  27.770  38.770  0.00  0.00              
ATOM   1189  CG  ASN A 265      51.330  27.270  38.200  0.00  0.00              
ATOM   1190  OD1 ASN A 265      51.490  26.980  37.020  0.00  0.00              
ATOM   1191  ND2 ASN A 265      52.380  27.330  39.000  0.00  0.00              
ATOM   1192  HN  ASN A 265      48.570  29.690  39.490  0.00  0.00              
ATOM   1193 1HD2 ASN A 265      52.320  27.720  39.920  0.00  0.00               
ATOM   1194 2HD2 ASN A 265      53.220  26.900  38.680  0.00  0.00               
ATOM   1195  N   ILE A 266      47.070  27.840  36.960  0.00  0.00              
ATOM   1196  CA  ILE A 266      46.150  27.260  35.950  0.00  0.00              
ATOM   1197  C   ILE A 266      46.310  27.940  34.570  0.00  0.00              
ATOM   1198  O   ILE A 266      46.280  27.260  33.550  0.00  0.00              
ATOM   1199  CB  ILE A 266      44.700  27.280  36.490  0.00  0.00              
ATOM   1200  CG1 ILE A 266      44.580  26.300  37.670  0.00  0.00              
ATOM   1201  CG2 ILE A 266      43.640  26.960  35.420  0.00  0.00              
ATOM   1202  CD1 ILE A 266      43.350  26.520  38.560  0.00  0.00              
ATOM   1203  HN  ILE A 266      46.640  28.190  37.800  0.00  0.00              
ATOM   1204  N   PHE A 267      46.730  29.210  34.590  0.00  0.00              
ATOM   1205  CA  PHE A 267      46.900  30.040  33.380  0.00  0.00              
ATOM   1206  C   PHE A 267      48.370  30.210  32.950  0.00  0.00              
ATOM   1207  O   PHE A 267      48.730  31.170  32.260  0.00  0.00              
ATOM   1208  CB  PHE A 267      46.260  31.410  33.650  0.00  0.00              
ATOM   1209  CG  PHE A 267      44.780  31.280  33.990  0.00  0.00              
ATOM   1210  CD1 PHE A 267      43.850  31.070  32.950  0.00  0.00              
ATOM   1211  CD2 PHE A 267      44.370  31.250  35.340  0.00  0.00              
ATOM   1212  CE1 PHE A 267      42.500  30.810  33.270  0.00  0.00              
ATOM   1213  CE2 PHE A 267      43.020  30.980  35.660  0.00  0.00              
ATOM   1214  CZ  PHE A 267      42.090  30.770  34.620  0.00  0.00              
ATOM   1215  HN  PHE A 267      46.890  29.690  35.450  0.00  0.00              
ATOM   1216  N   ASN A 268      49.180  29.190  33.240  0.00  0.00              
ATOM   1217  CA  ASN A 268      50.630  29.240  32.960  0.00  0.00              
ATOM   1218  C   ASN A 268      50.970  28.970  31.480  0.00  0.00              
ATOM   1219  O   ASN A 268      50.150  28.390  30.750  0.00  0.00              
ATOM   1220  CB  ASN A 268      51.370  28.280  33.890  0.00  0.00              
ATOM   1221  CG  ASN A 268      51.360  26.800  33.490  0.00  0.00              
ATOM   1222  OD1 ASN A 268      51.970  26.400  32.510  0.00  0.00              
ATOM   1223  ND2 ASN A 268      50.700  25.970  34.260  0.00  0.00              
ATOM   1224  HN  ASN A 268      48.840  28.350  33.660  0.00  0.00              
ATOM   1225 1HD2 ASN A 268      50.150  26.340  35.020  0.00  0.00               
ATOM   1226 2HD2 ASN A 268      50.870  24.970  34.220  0.00  0.00               
ATOM   1227  N   GLY A 269      52.130  29.460  31.060  0.00  0.00              
ATOM   1228  CA  GLY A 269      52.800  29.180  29.770  0.00  0.00              
ATOM   1229  C   GLY A 269      52.410  27.870  29.060  0.00  0.00              
ATOM   1230  O   GLY A 269      51.810  27.890  27.980  0.00  0.00              
ATOM   1231  HN  GLY A 269      52.540  30.250  31.550  0.00  0.00              
ATOM   1232  N   THR A 270      52.730  26.760  29.720  0.00  0.00              
ATOM   1233  CA  THR A 270      52.440  25.390  29.260  0.00  0.00              
ATOM   1234  C   THR A 270      50.930  25.170  29.150  0.00  0.00              
ATOM   1235  O   THR A 270      50.410  25.050  28.040  0.00  0.00              
ATOM   1236  CB  THR A 270      53.000  24.360  30.250  0.00  0.00              
ATOM   1237  OG1 THR A 270      54.200  24.850  30.860  0.00  0.00              
ATOM   1238  CG2 THR A 270      53.310  23.030  29.560  0.00  0.00              
ATOM   1239  HN  THR A 270      53.180  26.780  30.610  0.00  0.00              
ATOM   1240  HG1 THR A 270      54.970  24.770  30.180  0.00  0.00              
ATOM   1241  N   SER A 271      50.260  25.380  30.290  0.00  0.00              
ATOM   1242  CA  SER A 271      48.820  25.130  30.480  0.00  0.00              
ATOM   1243  C   SER A 271      47.910  25.830  29.470  0.00  0.00              
ATOM   1244  O   SER A 271      47.190  25.160  28.740  0.00  0.00              
ATOM   1245  CB  SER A 271      48.380  25.470  31.910  0.00  0.00              
ATOM   1246  OG  SER A 271      47.050  25.000  32.150  0.00  0.00              
ATOM   1247  HN  SER A 271      50.730  25.780  31.080  0.00  0.00              
ATOM   1248  HG  SER A 271      46.530  25.760  32.580  0.00  0.00              
ATOM   1249  N   CYS A 272      48.040  27.150  29.380  0.00  0.00              
ATOM   1250  CA  CYS A 272      47.280  27.960  28.420  0.00  0.00              
ATOM   1251  C   CYS A 272      48.230  28.700  27.450  0.00  0.00              
ATOM   1252  O   CYS A 272      48.510  29.890  27.650  0.00  0.00              
ATOM   1253  CB  CYS A 272      46.330  28.910  29.170  0.00  0.00              
ATOM   1254  SG  CYS A 272      45.190  29.810  28.060  0.00  0.00              
ATOM   1255  HN  CYS A 272      48.750  27.640  29.890  0.00  0.00              
ATOM   1256  HG  CYS A 272      44.430  30.330  29.020  0.00  0.00              
ATOM   1257  N   PRO A 273      48.720  28.000  26.410  0.00  0.00              
ATOM   1258  CA  PRO A 273      49.660  28.580  25.420  0.00  0.00              
ATOM   1259  C   PRO A 273      49.070  29.760  24.640  0.00  0.00              
ATOM   1260  O   PRO A 273      49.730  30.760  24.380  0.00  0.00              
ATOM   1261  CB  PRO A 273      50.060  27.410  24.520  0.00  0.00              
ATOM   1262  CG  PRO A 273      48.920  26.410  24.640  0.00  0.00              
ATOM   1263  CD  PRO A 273      48.390  26.600  26.060  0.00  0.00              
ATOM   1264  N   SER A 274      47.770  29.630  24.350  0.00  0.00              
ATOM   1265  CA  SER A 274      46.900  30.670  23.790  0.00  0.00              
ATOM   1266  C   SER A 274      46.950  32.070  24.460  0.00  0.00              
ATOM   1267  O   SER A 274      46.620  33.070  23.820  0.00  0.00              
ATOM   1268  CB  SER A 274      45.490  30.080  23.810  0.00  0.00              
ATOM   1269  OG  SER A 274      44.740  30.650  22.750  0.00  0.00              
ATOM   1270  HN  SER A 274      47.390  28.700  24.260  0.00  0.00              
ATOM   1271  HG  SER A 274      44.430  29.920  22.080  0.00  0.00              
ATOM   1272  N   LEU A 275      47.440  32.130  25.700  0.00  0.00              
ATOM   1273  CA  LEU A 275      47.660  33.400  26.440  0.00  0.00              
ATOM   1274  C   LEU A 275      49.120  33.850  26.700  0.00  0.00              
ATOM   1275  O   LEU A 275      49.360  34.750  27.510  0.00  0.00              
ATOM   1276  CB  LEU A 275      46.900  33.380  27.770  0.00  0.00              
ATOM   1277  CG  LEU A 275      45.410  33.700  27.640  0.00  0.00              
ATOM   1278  CD1 LEU A 275      44.760  33.450  28.990  0.00  0.00              
ATOM   1279  CD2 LEU A 275      45.160  35.160  27.230  0.00  0.00              
ATOM   1280  HN  LEU A 275      47.620  31.300  26.230  0.00  0.00              
ATOM   1281  N   GLY A 276      50.090  33.240  26.020  0.00  0.00              
ATOM   1282  CA  GLY A 276      51.510  33.660  26.080  0.00  0.00              
ATOM   1283  C   GLY A 276      51.720  35.100  25.560  0.00  0.00              
ATOM   1284  O   GLY A 276      51.070  35.490  24.590  0.00  0.00              
ATOM   1285  HN  GLY A 276      49.930  32.400  25.500  0.00  0.00              
ATOM   1286  N   GLY A 277      52.450  35.900  26.350  0.00  0.00              
ATOM   1287  CA  GLY A 277      52.720  37.320  26.040  0.00  0.00              
ATOM   1288  C   GLY A 277      51.550  38.280  26.370  0.00  0.00              
ATOM   1289  O   GLY A 277      51.700  39.500  26.340  0.00  0.00              
ATOM   1290  HN  GLY A 277      52.770  35.630  27.260  0.00  0.00              
ATOM   1291  N   LYS A 278      50.390  37.680  26.630  0.00  0.00              
ATOM   1292  CA  LYS A 278      49.100  38.360  26.840  0.00  0.00              
ATOM   1293  C   LYS A 278      48.780  38.520  28.340  0.00  0.00              
ATOM   1294  O   LYS A 278      48.900  37.550  29.090  0.00  0.00              
ATOM   1295  CB  LYS A 278      48.000  37.550  26.150  0.00  0.00              
ATOM   1296  CG  LYS A 278      48.270  37.330  24.650  0.00  0.00              
ATOM   1297  CD  LYS A 278      47.160  36.520  23.990  0.00  0.00              
ATOM   1298  CE  LYS A 278      47.570  36.110  22.570  0.00  0.00              
ATOM   1299  NZ  LYS A 278      46.380  35.680  21.820  0.00  0.00              
ATOM   1300  HN  LYS A 278      50.330  36.680  26.590  0.00  0.00              
ATOM   1301  HZ1 LYS A 278      46.620  35.510  20.870  0.00  0.00              
ATOM   1302  HZ2 LYS A 278      45.970  34.860  22.220  0.00  0.00              
ATOM   1303  HZ3 LYS A 278      45.710  36.430  21.830  0.00  0.00              
ATOM   1304  N   PRO A 279      48.390  39.730  28.770  0.00  0.00              
ATOM   1305  CA  PRO A 279      48.090  40.030  30.190  0.00  0.00              
ATOM   1306  C   PRO A 279      46.950  39.200  30.770  0.00  0.00              
ATOM   1307  O   PRO A 279      45.910  38.970  30.150  0.00  0.00              
ATOM   1308  CB  PRO A 279      47.820  41.540  30.240  0.00  0.00              
ATOM   1309  CG  PRO A 279      47.390  41.880  28.820  0.00  0.00              
ATOM   1310  CD  PRO A 279      48.230  40.950  27.950  0.00  0.00              
ATOM   1311  N   LYS A 280      47.310  38.560  31.870  0.00  0.00              
ATOM   1312  CA  LYS A 280      46.430  37.670  32.660  0.00  0.00              
ATOM   1313  C   LYS A 280      46.200  38.300  34.030  0.00  0.00              
ATOM   1314  O   LYS A 280      47.100  38.410  34.870  0.00  0.00              
ATOM   1315  CB  LYS A 280      47.090  36.290  32.770  0.00  0.00              
ATOM   1316  CG  LYS A 280      47.200  35.610  31.400  0.00  0.00              
ATOM   1317  CD  LYS A 280      48.090  34.370  31.430  0.00  0.00              
ATOM   1318  CE  LYS A 280      49.590  34.680  31.530  0.00  0.00              
ATOM   1319  NZ  LYS A 280      50.130  35.270  30.300  0.00  0.00              
ATOM   1320  HN  LYS A 280      48.260  38.610  32.210  0.00  0.00              
ATOM   1321  HZ1 LYS A 280      51.100  35.510  30.420  0.00  0.00              
ATOM   1322  HZ2 LYS A 280      50.050  34.610  29.540  0.00  0.00              
ATOM   1323  HZ3 LYS A 280      49.630  36.110  30.060  0.00  0.00              
ATOM   1324  N   LEU A 281      44.980  38.820  34.170  0.00  0.00              
ATOM   1325  CA  LEU A 281      44.600  39.690  35.300  0.00  0.00              
ATOM   1326  C   LEU A 281      43.710  38.960  36.310  0.00  0.00              
ATOM   1327  O   LEU A 281      42.760  38.270  35.950  0.00  0.00              
ATOM   1328  CB  LEU A 281      43.860  40.940  34.810  0.00  0.00              
ATOM   1329  CG  LEU A 281      44.480  41.630  33.590  0.00  0.00              
ATOM   1330  CD1 LEU A 281      43.610  42.830  33.250  0.00  0.00              
ATOM   1331  CD2 LEU A 281      45.930  42.080  33.800  0.00  0.00              
ATOM   1332  HN  LEU A 281      44.260  38.660  33.500  0.00  0.00              
ATOM   1333  N   PHE A 282      44.090  39.110  37.560  0.00  0.00              
ATOM   1334  CA  PHE A 282      43.440  38.470  38.720  0.00  0.00              
ATOM   1335  C   PHE A 282      43.050  39.550  39.730  0.00  0.00              
ATOM   1336  O   PHE A 282      43.870  40.380  40.110  0.00  0.00              
ATOM   1337  CB  PHE A 282      44.410  37.480  39.370  0.00  0.00              
ATOM   1338  CG  PHE A 282      44.900  36.370  38.420  0.00  0.00              
ATOM   1339  CD1 PHE A 282      46.010  36.620  37.570  0.00  0.00              
ATOM   1340  CD2 PHE A 282      44.180  35.160  38.330  0.00  0.00              
ATOM   1341  CE1 PHE A 282      46.370  35.660  36.600  0.00  0.00              
ATOM   1342  CE2 PHE A 282      44.540  34.210  37.360  0.00  0.00              
ATOM   1343  CZ  PHE A 282      45.630  34.470  36.500  0.00  0.00              
ATOM   1344  HN  PHE A 282      44.950  39.600  37.780  0.00  0.00              
ATOM   1345  N   PHE A 283      41.750  39.650  39.980  0.00  0.00              
ATOM   1346  CA  PHE A 283      41.180  40.580  40.980  0.00  0.00              
ATOM   1347  C   PHE A 283      40.530  39.760  42.110  0.00  0.00              
ATOM   1348  O   PHE A 283      39.770  38.830  41.850  0.00  0.00              
ATOM   1349  CB  PHE A 283      40.160  41.520  40.330  0.00  0.00              
ATOM   1350  CG  PHE A 283      40.760  42.440  39.250  0.00  0.00              
ATOM   1351  CD1 PHE A 283      40.900  41.960  37.920  0.00  0.00              
ATOM   1352  CD2 PHE A 283      41.130  43.760  39.570  0.00  0.00              
ATOM   1353  CE1 PHE A 283      41.430  42.810  36.930  0.00  0.00              
ATOM   1354  CE2 PHE A 283      41.660  44.610  38.580  0.00  0.00              
ATOM   1355  CZ  PHE A 283      41.810  44.130  37.260  0.00  0.00              
ATOM   1356  HN  PHE A 283      41.080  39.120  39.450  0.00  0.00              
ATOM   1357  N   ILE A 284      41.110  39.920  43.300  0.00  0.00              
ATOM   1358  CA  ILE A 284      40.700  39.150  44.490  0.00  0.00              
ATOM   1359  C   ILE A 284      40.070  40.050  45.560  0.00  0.00              
ATOM   1360  O   ILE A 284      40.720  40.960  46.080  0.00  0.00              
ATOM   1361  CB  ILE A 284      41.900  38.330  45.020  0.00  0.00              
ATOM   1362  CG1 ILE A 284      42.320  37.320  43.950  0.00  0.00              
ATOM   1363  CG2 ILE A 284      41.580  37.590  46.330  0.00  0.00              
ATOM   1364  CD1 ILE A 284      43.820  37.010  44.020  0.00  0.00              
ATOM   1365  HN  ILE A 284      41.930  40.490  43.420  0.00  0.00              
ATOM   1366  N   GLN A 285      38.820  39.740  45.860  0.00  0.00              
ATOM   1367  CA  GLN A 285      38.090  40.310  47.000  0.00  0.00              
ATOM   1368  C   GLN A 285      37.750  39.240  48.040  0.00  0.00              
ATOM   1369  O   GLN A 285      36.710  38.580  48.030  0.00  0.00              
ATOM   1370  CB  GLN A 285      36.870  41.120  46.530  0.00  0.00              
ATOM   1371  CG  GLN A 285      35.970  41.660  47.660  0.00  0.00              
ATOM   1372  CD  GLN A 285      36.750  42.340  48.780  0.00  0.00              
ATOM   1373  OE1 GLN A 285      36.930  41.820  49.880  0.00  0.00              
ATOM   1374  NE2 GLN A 285      37.320  43.490  48.500  0.00  0.00              
ATOM   1375  HN  GLN A 285      38.280  39.130  45.270  0.00  0.00              
ATOM   1376 1HE2 GLN A 285      37.190  43.880  47.590  0.00  0.00               
ATOM   1377 2HE2 GLN A 285      37.930  43.900  49.170  0.00  0.00               
ATOM   1378  N   ALA A 286      38.760  39.040  48.870  0.00  0.00              
ATOM   1379  CA  ALA A 286      38.750  38.140  50.040  0.00  0.00              
ATOM   1380  C   ALA A 286      39.700  38.680  51.120  0.00  0.00              
ATOM   1381  O   ALA A 286      40.530  39.550  50.850  0.00  0.00              
ATOM   1382  CB  ALA A 286      39.210  36.750  49.600  0.00  0.00              
ATOM   1383  HN  ALA A 286      39.630  39.510  48.710  0.00  0.00              
ATOM   1384  N   CYS A 287      39.530  38.200  52.350  0.00  0.00              
ATOM   1385  CA  CYS A 287      40.530  38.440  53.410  0.00  0.00              
ATOM   1386  C   CYS A 287      41.890  37.820  53.060  0.00  0.00              
ATOM   1387  O   CYS A 287      41.970  36.760  52.430  0.00  0.00              
ATOM   1388  CB  CYS A 287      40.070  37.900  54.760  0.00  0.00              
ATOM   1389  SG  CYS A 287      39.170  39.140  55.760  0.00  0.00              
ATOM   1390  HN  CYS A 287      38.760  37.600  52.600  0.00  0.00              
ATOM   1391  HG  CYS A 287      38.840  38.320  56.750  0.00  0.00              
ATOM   1392  N   GLY A 288      42.910  38.650  53.230  0.00  0.00              
ATOM   1393  CA  GLY A 288      44.330  38.250  53.150  0.00  0.00              
ATOM   1394  C   GLY A 288      44.750  37.410  54.370  0.00  0.00              
ATOM   1395  O   GLY A 288      45.860  36.870  54.380  0.00  0.00              
ATOM   1396  HN  GLY A 288      42.760  39.610  53.480  0.00  0.00              
ATOM   1397  N   GLY A 289      43.980  37.560  55.450  0.00  0.00              
ATOM   1398  CA  GLY A 289      44.060  36.770  56.690  0.00  0.00              
ATOM   1399  C   GLY A 289      43.110  37.330  57.750  0.00  0.00              
ATOM   1400  O   GLY A 289      42.170  38.070  57.440  0.00  0.00              
ATOM   1401  HN  GLY A 289      43.300  38.290  55.480  0.00  0.00              
ATOM   1402  N   GLU A 290      43.610  37.280  58.980  0.00  0.00              
ATOM   1403  CA  GLU A 290      42.770  37.500  60.180  0.00  0.00              
ATOM   1404  C   GLU A 290      43.000  38.810  60.960  0.00  0.00              
ATOM   1405  O   GLU A 290      42.080  39.270  61.640  0.00  0.00              
ATOM   1406  CB  GLU A 290      42.830  36.310  61.150  0.00  0.00              
ATOM   1407  CG  GLU A 290      42.090  35.070  60.630  0.00  0.00              
ATOM   1408  CD  GLU A 290      40.570  35.270  60.420  0.00  0.00              
ATOM   1409  OE1 GLU A 290      39.920  35.930  61.240  0.00  0.00              
ATOM   1410  OE2 GLU A 290      40.060  34.770  59.410  0.00  0.00              
ATOM   1411  HN  GLU A 290      44.600  37.310  59.110  0.00  0.00              
ATOM   1412  N   GLN A 291      44.170  39.430  60.800  0.00  0.00              
ATOM   1413  CA  GLN A 291      44.490  40.630  61.590  0.00  0.00              
ATOM   1414  C   GLN A 291      43.770  41.860  61.000  0.00  0.00              
ATOM   1415  O   GLN A 291      43.630  42.000  59.790  0.00  0.00              
ATOM   1416  CB  GLN A 291      46.010  40.850  61.630  0.00  0.00              
ATOM   1417  CG  GLN A 291      46.410  41.840  62.740  0.00  0.00              
ATOM   1418  CD  GLN A 291      47.910  42.150  62.750  0.00  0.00              
ATOM   1419  OE1 GLN A 291      48.770  41.300  62.540  0.00  0.00              
ATOM   1420  NE2 GLN A 291      48.250  43.400  62.980  0.00  0.00              
ATOM   1421  HN  GLN A 291      44.760  39.280  60.010  0.00  0.00              
ATOM   1422 1HE2 GLN A 291      47.570  44.110  63.130  0.00  0.00               
ATOM   1423 2HE2 GLN A 291      49.220  43.630  62.930  0.00  0.00               
ATOM   1424  N   LYS A 292      43.130  42.590  61.900  0.00  0.00              
ATOM   1425  CA  LYS A 292      42.400  43.830  61.570  0.00  0.00              
ATOM   1426  C   LYS A 292      43.270  45.040  61.960  0.00  0.00              
ATOM   1427  O   LYS A 292      43.520  45.240  63.150  0.00  0.00              
ATOM   1428  CB  LYS A 292      41.070  43.850  62.340  0.00  0.00              
ATOM   1429  CG  LYS A 292      40.200  42.610  62.100  0.00  0.00              
ATOM   1430  CD  LYS A 292      39.060  42.530  63.110  0.00  0.00              
ATOM   1431  CE  LYS A 292      38.190  41.290  62.870  0.00  0.00              
ATOM   1432  NZ  LYS A 292      37.170  41.190  63.920  0.00  0.00              
ATOM   1433  HN  LYS A 292      43.040  42.280  62.850  0.00  0.00              
ATOM   1434  HZ1 LYS A 292      36.510  40.470  63.690  0.00  0.00              
ATOM   1435  HZ2 LYS A 292      37.590  40.950  64.800  0.00  0.00              
ATOM   1436  HZ3 LYS A 292      36.670  42.060  64.010  0.00  0.00              
ATOM   1437  N   ASP A 293      43.810  45.710  60.940  0.00  0.00              
ATOM   1438  CA  ASP A 293      44.750  46.850  61.070  0.00  0.00              
ATOM   1439  C   ASP A 293      44.090  48.080  61.700  0.00  0.00              
ATOM   1440  O   ASP A 293      43.030  48.520  61.250  0.00  0.00              
ATOM   1441  CB  ASP A 293      45.340  47.220  59.690  0.00  0.00              
ATOM   1442  CG  ASP A 293      46.460  48.280  59.680  0.00  0.00              
ATOM   1443  OD1 ASP A 293      47.110  48.490  60.730  0.00  0.00              
ATOM   1444  OD2 ASP A 293      46.720  48.860  58.600  0.00  0.00              
ATOM   1445  HN  ASP A 293      43.580  45.460  59.990  0.00  0.00              
ATOM   1446  N   HIS A 294      44.610  48.470  62.860  0.00  0.00              
ATOM   1447  CA  HIS A 294      44.260  49.740  63.540  0.00  0.00              
ATOM   1448  C   HIS A 294      44.960  50.980  62.970  0.00  0.00              
ATOM   1449  O   HIS A 294      44.510  52.110  63.190  0.00  0.00              
ATOM   1450  CB  HIS A 294      44.570  49.650  65.040  0.00  0.00              
ATOM   1451  CG  HIS A 294      43.510  48.870  65.820  0.00  0.00              
ATOM   1452  ND1 HIS A 294      42.260  49.290  66.020  0.00  0.00              
ATOM   1453  CD2 HIS A 294      43.740  47.880  66.670  0.00  0.00              
ATOM   1454  CE1 HIS A 294      41.740  48.600  67.030  0.00  0.00              
ATOM   1455  NE2 HIS A 294      42.650  47.720  67.420  0.00  0.00              
ATOM   1456  HN  HIS A 294      45.220  47.850  63.360  0.00  0.00              
ATOM   1457  HD1 HIS A 294      41.799  50.041  65.507  0.00  0.00              
ATOM   1458  HE2 HIS A 294      42.490  47.000  68.100  0.00  0.00              
ATOM   1459  N   GLY A 295      46.080  50.760  62.280  0.00  0.00              
ATOM   1460  CA  GLY A 295      46.940  51.800  61.690  0.00  0.00              
ATOM   1461  C   GLY A 295      47.600  52.760  62.680  0.00  0.00              
ATOM   1462  O   GLY A 295      47.890  52.400  63.830  0.00  0.00              
ATOM   1463  HN  GLY A 295      46.350  49.820  62.020  0.00  0.00              
ATOM   1464  N   PHE A 296      47.840  53.980  62.200  0.00  0.00              
ATOM   1465  CA  PHE A 296      48.560  55.050  62.930  0.00  0.00              
ATOM   1466  C   PHE A 296      48.260  56.470  62.400  0.00  0.00              
ATOM   1467  O   PHE A 296      47.970  56.660  61.220  0.00  0.00              
ATOM   1468  CB  PHE A 296      50.070  54.760  62.950  0.00  0.00              
ATOM   1469  CG  PHE A 296      50.700  54.590  61.560  0.00  0.00              
ATOM   1470  CD1 PHE A 296      51.210  55.730  60.890  0.00  0.00              
ATOM   1471  CD2 PHE A 296      50.860  53.300  60.990  0.00  0.00              
ATOM   1472  CE1 PHE A 296      51.880  55.580  59.660  0.00  0.00              
ATOM   1473  CE2 PHE A 296      51.530  53.150  59.760  0.00  0.00              
ATOM   1474  CZ  PHE A 296      52.030  54.300  59.110  0.00  0.00              
ATOM   1475  HN  PHE A 296      47.550  54.240  61.270  0.00  0.00              
ATOM   1476  N   GLU A 297      48.310  57.440  63.310  0.00  0.00              
ATOM   1477  CA  GLU A 297      48.060  58.880  63.020  0.00  0.00              
ATOM   1478  C   GLU A 297      49.220  59.500  62.200  0.00  0.00              
ATOM   1479  O   GLU A 297      50.370  59.080  62.330  0.00  0.00              
ATOM   1480  CB  GLU A 297      47.860  59.580  64.370  0.00  0.00              
ATOM   1481  CG  GLU A 297      47.210  60.970  64.260  0.00  0.00              
ATOM   1482  CD  GLU A 297      46.770  61.510  65.630  0.00  0.00              
ATOM   1483  OE1 GLU A 297      47.650  61.960  66.400  0.00  0.00              
ATOM   1484  OE2 GLU A 297      45.560  61.460  65.930  0.00  0.00              
ATOM   1485  HN  GLU A 297      48.580  57.260  64.250  0.00  0.00              
ATOM   1486  N   VAL A 298      48.870  60.420  61.290  0.00  0.00              
ATOM   1487  CA  VAL A 298      49.790  60.950  60.250  0.00  0.00              
ATOM   1488  C   VAL A 298      49.600  62.480  60.090  0.00  0.00              
ATOM   1489  O   VAL A 298      48.450  62.950  60.180  0.00  0.00              
ATOM   1490  CB  VAL A 298      49.560  60.240  58.890  0.00  0.00              
ATOM   1491  CG1 VAL A 298      50.540  60.710  57.810  0.00  0.00              
ATOM   1492  CG2 VAL A 298      49.670  58.710  58.980  0.00  0.00              
ATOM   1493  OXT VAL A 298      50.610  63.160  59.780  0.00  0.00              
ATOM   1494  HN  VAL A 298      48.060  61.000  61.390  0.00  0.00              
TER
ATOM   1495  N   LEU B 335      60.170  26.260  32.660  0.00  0.00              
ATOM   1496  CA  LEU B 335      60.090  26.220  34.130  0.00  0.00              
ATOM   1497  C   LEU B 335      58.840  27.000  34.580  0.00  0.00              
ATOM   1498  O   LEU B 335      58.470  27.940  33.880  0.00  0.00              
ATOM   1499  CB  LEU B 335      61.330  26.880  34.750  0.00  0.00              
ATOM   1500  CG  LEU B 335      62.660  26.210  34.340  0.00  0.00              
ATOM   1501  CD1 LEU B 335      63.810  26.980  34.980  0.00  0.00              
ATOM   1502  CD2 LEU B 335      62.750  24.740  34.760  0.00  0.00              
ATOM   1503  HN1 LEU B 335      60.987  25.751  32.353  0.00  0.00              
ATOM   1504  HN2 LEU B 335      60.236  27.220  32.352  0.00  0.00              
ATOM   1505  HN3 LEU B 335      59.342  25.837  32.266  0.00  0.00              
ATOM   1506  N   PRO B 336      58.190  26.610  35.700  0.00  0.00              
ATOM   1507  CA  PRO B 336      57.030  27.350  36.260  0.00  0.00              
ATOM   1508  C   PRO B 336      57.400  28.760  36.760  0.00  0.00              
ATOM   1509  O   PRO B 336      57.880  28.940  37.880  0.00  0.00              
ATOM   1510  CB  PRO B 336      56.500  26.450  37.370  0.00  0.00              
ATOM   1511  CG  PRO B 336      57.680  25.560  37.750  0.00  0.00              
ATOM   1512  CD  PRO B 336      58.390  25.350  36.420  0.00  0.00              
ATOM   1513  N   THR B 337      57.240  29.720  35.860  0.00  0.00              
ATOM   1514  CA  THR B 337      57.610  31.130  36.080  0.00  0.00              
ATOM   1515  C   THR B 337      56.490  32.090  35.620  0.00  0.00              
ATOM   1516  O   THR B 337      55.900  31.840  34.570  0.00  0.00              
ATOM   1517  CB  THR B 337      58.970  31.450  35.420  0.00  0.00              
ATOM   1518  OG1 THR B 337      59.410  32.760  35.790  0.00  0.00              
ATOM   1519  CG2 THR B 337      58.990  31.290  33.890  0.00  0.00              
ATOM   1520  HN  THR B 337      56.830  29.520  34.970  0.00  0.00              
ATOM   1521  HG1 THR B 337      60.350  32.890  35.420  0.00  0.00              
ATOM   1522  N   PRO B 338      56.090  33.040  36.480  0.00  0.00              
ATOM   1523  CA  PRO B 338      55.050  34.040  36.140  0.00  0.00              
ATOM   1524  C   PRO B 338      55.470  34.960  34.990  0.00  0.00              
ATOM   1525  O   PRO B 338      56.570  35.520  34.970  0.00  0.00              
ATOM   1526  CB  PRO B 338      54.830  34.840  37.430  0.00  0.00              
ATOM   1527  CG  PRO B 338      55.230  33.860  38.530  0.00  0.00              
ATOM   1528  CD  PRO B 338      56.420  33.110  37.920  0.00  0.00              
ATOM   1529  N   SER B 339      54.580  35.010  34.000  0.00  0.00              
ATOM   1530  CA  SER B 339      54.730  35.860  32.800  0.00  0.00              
ATOM   1531  C   SER B 339      53.390  36.500  32.440  0.00  0.00              
ATOM   1532  O   SER B 339      52.370  35.820  32.390  0.00  0.00              
ATOM   1533  CB  SER B 339      55.160  35.030  31.580  0.00  0.00              
ATOM   1534  OG  SER B 339      56.440  34.450  31.820  0.00  0.00              
ATOM   1535  HN  SER B 339      53.750  34.470  34.040  0.00  0.00              
ATOM   1536  HG  SER B 339      57.130  35.200  31.800  0.00  0.00              
ATOM   1537  N   ASP B 340      53.430  37.830  32.330  0.00  0.00              
ATOM   1538  CA  ASP B 340      52.240  38.680  32.060  0.00  0.00              
ATOM   1539  C   ASP B 340      51.110  38.400  33.080  0.00  0.00              
ATOM   1540  O   ASP B 340      49.930  38.300  32.740  0.00  0.00              
ATOM   1541  CB  ASP B 340      51.700  38.520  30.630  0.00  0.00              
ATOM   1542  CG  ASP B 340      52.730  38.140  29.570  0.00  0.00              
ATOM   1543  OD1 ASP B 340      53.420  39.060  29.080  0.00  0.00              
ATOM   1544  OD2 ASP B 340      52.750  36.920  29.260  0.00  0.00              
ATOM   1545  HN  ASP B 340      54.300  38.310  32.260  0.00  0.00              
ATOM   1546  N   ILE B 341      51.510  38.280  34.340  0.00  0.00              
ATOM   1547  CA  ILE B 341      50.590  38.000  35.460  0.00  0.00              
ATOM   1548  C   ILE B 341      50.400  39.290  36.270  0.00  0.00              
ATOM   1549  O   ILE B 341      51.360  39.980  36.610  0.00  0.00              
ATOM   1550  CB  ILE B 341      51.150  36.850  36.330  0.00  0.00              
ATOM   1551  CG1 ILE B 341      51.240  35.500  35.580  0.00  0.00              
ATOM   1552  CG2 ILE B 341      50.430  36.690  37.680  0.00  0.00              
ATOM   1553  CD1 ILE B 341      49.920  34.880  35.120  0.00  0.00              
ATOM   1554  HN  ILE B 341      52.460  38.440  34.600  0.00  0.00              
ATOM   1555  N   PHE B 342      49.140  39.630  36.480  0.00  0.00              
ATOM   1556  CA  PHE B 342      48.770  40.740  37.380  0.00  0.00              
ATOM   1557  C   PHE B 342      47.720  40.280  38.400  0.00  0.00              
ATOM   1558  O   PHE B 342      46.550  40.130  38.070  0.00  0.00              
ATOM   1559  CB  PHE B 342      48.270  41.930  36.550  0.00  0.00              
ATOM   1560  CG  PHE B 342      48.130  43.210  37.380  0.00  0.00              
ATOM   1561  CD1 PHE B 342      49.230  44.090  37.490  0.00  0.00              
ATOM   1562  CD2 PHE B 342      46.890  43.530  37.980  0.00  0.00              
ATOM   1563  CE1 PHE B 342      49.090  45.300  38.200  0.00  0.00              
ATOM   1564  CE2 PHE B 342      46.750  44.740  38.690  0.00  0.00              
ATOM   1565  CZ  PHE B 342      47.850  45.620  38.790  0.00  0.00              
ATOM   1566  HN  PHE B 342      48.380  39.200  35.990  0.00  0.00              
ATOM   1567  N   VAL B 343      48.160  40.150  39.640  0.00  0.00              
ATOM   1568  CA  VAL B 343      47.300  39.720  40.760  0.00  0.00              
ATOM   1569  C   VAL B 343      47.060  40.910  41.700  0.00  0.00              
ATOM   1570  O   VAL B 343      47.950  41.330  42.440  0.00  0.00              
ATOM   1571  CB  VAL B 343      47.890  38.510  41.500  0.00  0.00              
ATOM   1572  CG1 VAL B 343      46.920  37.990  42.560  0.00  0.00              
ATOM   1573  CG2 VAL B 343      48.210  37.350  40.550  0.00  0.00              
ATOM   1574  HN  VAL B 343      49.080  40.480  39.890  0.00  0.00              
ATOM   1575  N   SER B 344      45.850  41.460  41.590  0.00  0.00              
ATOM   1576  CA  SER B 344      45.360  42.600  42.390  0.00  0.00              
ATOM   1577  C   SER B 344      44.590  42.120  43.620  0.00  0.00              
ATOM   1578  O   SER B 344      43.520  41.500  43.510  0.00  0.00              
ATOM   1579  CB  SER B 344      44.480  43.500  41.530  0.00  0.00              
ATOM   1580  OG  SER B 344      44.000  44.610  42.290  0.00  0.00              
ATOM   1581  HN  SER B 344      45.160  41.060  40.970  0.00  0.00              
ATOM   1582  HG  SER B 344      43.050  44.410  42.630  0.00  0.00              
ATOM   1583  N   TYR B 345      45.140  42.470  44.770  0.00  0.00              
ATOM   1584  CA  TYR B 345      44.610  42.090  46.090  0.00  0.00              
ATOM   1585  C   TYR B 345      43.880  43.270  46.750  0.00  0.00              
ATOM   1586  O   TYR B 345      44.380  44.390  46.800  0.00  0.00              
ATOM   1587  CB  TYR B 345      45.740  41.660  47.040  0.00  0.00              
ATOM   1588  CG  TYR B 345      46.450  40.380  46.590  0.00  0.00              
ATOM   1589  CD1 TYR B 345      45.910  39.130  46.940  0.00  0.00              
ATOM   1590  CD2 TYR B 345      47.690  40.500  45.900  0.00  0.00              
ATOM   1591  CE1 TYR B 345      46.630  37.960  46.610  0.00  0.00              
ATOM   1592  CE2 TYR B 345      48.390  39.330  45.570  0.00  0.00              
ATOM   1593  CZ  TYR B 345      47.860  38.080  45.940  0.00  0.00              
ATOM   1594  OH  TYR B 345      48.520  36.960  45.550  0.00  0.00              
ATOM   1595  HN  TYR B 345      45.940  43.090  44.810  0.00  0.00              
ATOM   1596  HH  TYR B 345      49.460  37.200  45.320  0.00  0.00              
ATOM   1597  N   SER B 346      42.720  42.920  47.280  0.00  0.00              
ATOM   1598  CA  SER B 346      41.870  43.840  48.070  0.00  0.00              
ATOM   1599  C   SER B 346      42.550  44.400  49.320  0.00  0.00              
ATOM   1600  O   SER B 346      42.360  45.570  49.680  0.00  0.00              
ATOM   1601  CB  SER B 346      40.570  43.160  48.480  0.00  0.00              
ATOM   1602  OG  SER B 346      40.790  41.980  49.270  0.00  0.00              
ATOM   1603  HN  SER B 346      42.300  42.030  47.100  0.00  0.00              
ATOM   1604  HG  SER B 346      40.030  41.880  49.920  0.00  0.00              
ATOM   1605  N   THR B 347      43.280  43.530  50.010  0.00  0.00              
ATOM   1606  CA  THR B 347      43.960  43.830  51.280  0.00  0.00              
ATOM   1607  C   THR B 347      45.370  43.240  51.310  0.00  0.00              
ATOM   1608  O   THR B 347      45.670  42.260  50.610  0.00  0.00              
ATOM   1609  CB  THR B 347      43.110  43.320  52.460  0.00  0.00              
ATOM   1610  OG1 THR B 347      43.680  43.740  53.700  0.00  0.00              
ATOM   1611  CG2 THR B 347      42.890  41.800  52.460  0.00  0.00              
ATOM   1612  HN  THR B 347      43.420  42.600  49.660  0.00  0.00              
ATOM   1613  HG1 THR B 347      42.950  43.910  54.380  0.00  0.00              
ATOM   1614  N   PHE B 348      46.170  43.760  52.230  0.00  0.00              
ATOM   1615  CA  PHE B 348      47.560  43.330  52.410  0.00  0.00              
ATOM   1616  C   PHE B 348      47.610  41.910  53.010  0.00  0.00              
ATOM   1617  O   PHE B 348      46.780  41.570  53.850  0.00  0.00              
ATOM   1618  CB  PHE B 348      48.300  44.330  53.300  0.00  0.00              
ATOM   1619  CG  PHE B 348      49.820  44.120  53.240  0.00  0.00              
ATOM   1620  CD1 PHE B 348      50.570  44.660  52.170  0.00  0.00              
ATOM   1621  CD2 PHE B 348      50.450  43.360  54.260  0.00  0.00              
ATOM   1622  CE1 PHE B 348      51.960  44.450  52.130  0.00  0.00              
ATOM   1623  CE2 PHE B 348      51.840  43.140  54.200  0.00  0.00              
ATOM   1624  CZ  PHE B 348      52.590  43.690  53.140  0.00  0.00              
ATOM   1625  HN  PHE B 348      45.800  44.380  52.920  0.00  0.00              
ATOM   1626  N   PRO B 349      48.500  41.040  52.490  0.00  0.00              
ATOM   1627  CA  PRO B 349      48.750  39.700  53.040  0.00  0.00              
ATOM   1628  C   PRO B 349      48.780  39.650  54.580  0.00  0.00              
ATOM   1629  O   PRO B 349      49.370  40.530  55.210  0.00  0.00              
ATOM   1630  CB  PRO B 349      50.110  39.340  52.430  0.00  0.00              
ATOM   1631  CG  PRO B 349      50.020  39.940  51.030  0.00  0.00              
ATOM   1632  CD  PRO B 349      49.260  41.240  51.230  0.00  0.00              
ATOM   1633  N   GLY B 350      47.930  38.790  55.130  0.00  0.00              
ATOM   1634  CA  GLY B 350      47.750  38.650  56.600  0.00  0.00              
ATOM   1635  C   GLY B 350      46.530  39.390  57.180  0.00  0.00              
ATOM   1636  O   GLY B 350      45.950  38.940  58.170  0.00  0.00              
ATOM   1637  HN  GLY B 350      47.430  38.100  54.590  0.00  0.00              
ATOM   1638  N   PHE B 351      46.080  40.420  56.460  0.00  0.00              
ATOM   1639  CA  PHE B 351      45.040  41.350  56.940  0.00  0.00              
ATOM   1640  C   PHE B 351      43.630  41.140  56.390  0.00  0.00              
ATOM   1641  O   PHE B 351      43.380  40.450  55.400  0.00  0.00              
ATOM   1642  CB  PHE B 351      45.490  42.800  56.680  0.00  0.00              
ATOM   1643  CG  PHE B 351      46.590  43.230  57.650  0.00  0.00              
ATOM   1644  CD1 PHE B 351      46.240  43.700  58.940  0.00  0.00              
ATOM   1645  CD2 PHE B 351      47.940  43.160  57.250  0.00  0.00              
ATOM   1646  CE1 PHE B 351      47.260  44.120  59.820  0.00  0.00              
ATOM   1647  CE2 PHE B 351      48.960  43.580  58.130  0.00  0.00              
ATOM   1648  CZ  PHE B 351      48.610  44.060  59.410  0.00  0.00              
ATOM   1649  HN  PHE B 351      46.490  40.670  55.580  0.00  0.00              
ATOM   1650  N   VAL B 352      42.710  41.820  57.070  0.00  0.00              
ATOM   1651  CA  VAL B 352      41.270  41.820  56.760  0.00  0.00              
ATOM   1652  C   VAL B 352      40.900  42.800  55.620  0.00  0.00              
ATOM   1653  O   VAL B 352      41.540  43.830  55.420  0.00  0.00              
ATOM   1654  CB  VAL B 352      40.500  42.070  58.070  0.00  0.00              
ATOM   1655  CG1 VAL B 352      39.010  42.330  57.870  0.00  0.00              
ATOM   1656  CG2 VAL B 352      40.630  40.840  58.970  0.00  0.00              
ATOM   1657  HN  VAL B 352      42.960  42.330  57.900  0.00  0.00              
ATOM   1658  N   SER B 353      40.030  42.270  54.770  0.00  0.00              
ATOM   1659  CA  SER B 353      39.290  43.040  53.750  0.00  0.00              
ATOM   1660  C   SER B 353      37.890  43.360  54.300  0.00  0.00              
ATOM   1661  O   SER B 353      37.250  42.480  54.880  0.00  0.00              
ATOM   1662  CB  SER B 353      39.130  42.210  52.480  0.00  0.00              
ATOM   1663  OG  SER B 353      38.650  43.010  51.400  0.00  0.00              
ATOM   1664  HN  SER B 353      39.840  41.290  54.780  0.00  0.00              
ATOM   1665  HG  SER B 353      37.830  42.570  50.970  0.00  0.00              
ATOM   1666  N   TRP B 354      37.490  44.620  54.170  0.00  0.00              
ATOM   1667  CA  TRP B 354      36.210  45.110  54.710  0.00  0.00              
ATOM   1668  C   TRP B 354      35.130  45.340  53.650  0.00  0.00              
ATOM   1669  O   TRP B 354      35.400  45.780  52.530  0.00  0.00              
ATOM   1670  CB  TRP B 354      36.440  46.390  55.520  0.00  0.00              
ATOM   1671  CG  TRP B 354      37.360  46.160  56.730  0.00  0.00              
ATOM   1672  CD1 TRP B 354      38.740  46.350  56.800  0.00  0.00              
ATOM   1673  CD2 TRP B 354      37.080  45.690  58.000  0.00  0.00              
ATOM   1674  NE1 TRP B 354      39.230  46.010  58.000  0.00  0.00              
ATOM   1675  CE2 TRP B 354      38.230  45.590  58.780  0.00  0.00              
ATOM   1676  CE3 TRP B 354      35.800  45.480  58.540  0.00  0.00              
ATOM   1677  CZ2 TRP B 354      38.130  45.250  60.150  0.00  0.00              
ATOM   1678  CZ3 TRP B 354      35.690  45.170  59.920  0.00  0.00              
ATOM   1679  CH2 TRP B 354      36.850  45.050  60.710  0.00  0.00              
ATOM   1680  HN  TRP B 354      38.080  45.330  53.780  0.00  0.00              
ATOM   1681  HE1 TRP B 354      40.180  46.140  58.280  0.00  0.00              
ATOM   1682  N   ARG B 355      33.950  44.830  53.990  0.00  0.00              
ATOM   1683  CA  ARG B 355      32.750  44.900  53.140  0.00  0.00              
ATOM   1684  C   ARG B 355      31.540  45.470  53.910  0.00  0.00              
ATOM   1685  O   ARG B 355      31.170  44.950  54.960  0.00  0.00              
ATOM   1686  CB  ARG B 355      32.470  43.480  52.610  0.00  0.00              
ATOM   1687  CG  ARG B 355      31.140  43.300  51.870  0.00  0.00              
ATOM   1688  CD  ARG B 355      30.900  41.870  51.360  0.00  0.00              
ATOM   1689  NE  ARG B 355      31.250  40.860  52.380  0.00  0.00              
ATOM   1690  CZ  ARG B 355      30.640  40.590  53.540  0.00  0.00              
ATOM   1691  NH1 ARG B 355      29.500  41.180  53.930  0.00  0.00              
ATOM   1692  NH2 ARG B 355      31.190  39.730  54.390  0.00  0.00              
ATOM   1693  HN  ARG B 355      33.840  44.330  54.860  0.00  0.00              
ATOM   1694  HE  ARG B 355      32.140  40.400  52.190  0.00  0.00              
ATOM   1695 1HH1 ARG B 355      29.020  41.830  53.340  0.00  0.00               
ATOM   1696 2HH1 ARG B 355      29.160  40.960  54.860  0.00  0.00               
ATOM   1697 1HH2 ARG B 355      32.050  39.270  54.140  0.00  0.00               
ATOM   1698 2HH2 ARG B 355      30.750  39.620  55.290  0.00  0.00               
ATOM   1699  N   ASP B 356      30.860  46.410  53.280  0.00  0.00              
ATOM   1700  CA  ASP B 356      29.610  46.980  53.820  0.00  0.00              
ATOM   1701  C   ASP B 356      28.430  46.200  53.220  0.00  0.00              
ATOM   1702  O   ASP B 356      28.360  46.040  52.000  0.00  0.00              
ATOM   1703  CB  ASP B 356      29.520  48.470  53.480  0.00  0.00              
ATOM   1704  CG  ASP B 356      28.320  49.180  54.120  0.00  0.00              
ATOM   1705  OD1 ASP B 356      27.670  49.990  53.430  0.00  0.00              
ATOM   1706  OD2 ASP B 356      28.040  48.930  55.310  0.00  0.00              
ATOM   1707  HN  ASP B 356      31.090  46.720  52.350  0.00  0.00              
ATOM   1708  N   PRO B 357      27.580  45.590  54.060  0.00  0.00              
ATOM   1709  CA  PRO B 357      26.380  44.830  53.630  0.00  0.00              
ATOM   1710  C   PRO B 357      25.520  45.500  52.550  0.00  0.00              
ATOM   1711  O   PRO B 357      24.790  44.800  51.840  0.00  0.00              
ATOM   1712  CB  PRO B 357      25.600  44.590  54.920  0.00  0.00              
ATOM   1713  CG  PRO B 357      26.720  44.410  55.940  0.00  0.00              
ATOM   1714  CD  PRO B 357      27.760  45.460  55.520  0.00  0.00              
ATOM   1715  N   LYS B 358      25.500  46.840  52.520  0.00  0.00              
ATOM   1716  CA  LYS B 358      24.830  47.580  51.430  0.00  0.00              
ATOM   1717  C   LYS B 358      25.770  48.120  50.340  0.00  0.00              
ATOM   1718  O   LYS B 358      25.650  47.650  49.210  0.00  0.00              
ATOM   1719  CB  LYS B 358      23.930  48.650  52.030  0.00  0.00              
ATOM   1720  CG  LYS B 358      22.960  49.240  51.000  0.00  0.00              
ATOM   1721  CD  LYS B 358      21.930  50.150  51.680  0.00  0.00              
ATOM   1722  CE  LYS B 358      20.960  49.340  52.550  0.00  0.00              
ATOM   1723  NZ  LYS B 358      20.090  50.240  53.320  0.00  0.00              
ATOM   1724  HN  LYS B 358      25.780  47.390  53.310  0.00  0.00              
ATOM   1725  HZ1 LYS B 358      19.610  49.700  54.010  0.00  0.00              
ATOM   1726  HZ2 LYS B 358      20.620  50.960  53.790  0.00  0.00              
ATOM   1727  HZ3 LYS B 358      19.410  50.670  52.730  0.00  0.00              
ATOM   1728  N   SER B 359      26.710  49.000  50.700  0.00  0.00              
ATOM   1729  CA  SER B 359      27.630  49.660  49.720  0.00  0.00              
ATOM   1730  C   SER B 359      28.580  48.710  48.970  0.00  0.00              
ATOM   1731  O   SER B 359      29.130  49.090  47.930  0.00  0.00              
ATOM   1732  CB  SER B 359      28.460  50.750  50.410  0.00  0.00              
ATOM   1733  OG  SER B 359      28.330  52.010  49.750  0.00  0.00              
ATOM   1734  HN  SER B 359      26.820  49.320  51.650  0.00  0.00              
ATOM   1735  HG  SER B 359      29.080  52.130  49.050  0.00  0.00              
ATOM   1736  N   GLY B 360      28.670  47.470  49.430  0.00  0.00              
ATOM   1737  CA  GLY B 360      29.570  46.430  48.900  0.00  0.00              
ATOM   1738  C   GLY B 360      30.950  46.520  49.540  0.00  0.00              
ATOM   1739  O   GLY B 360      31.140  47.200  50.550  0.00  0.00              
ATOM   1740  HN  GLY B 360      28.140  47.180  50.230  0.00  0.00              
ATOM   1741  N   SER B 361      31.920  45.810  48.970  0.00  0.00              
ATOM   1742  CA  SER B 361      33.300  45.870  49.500  0.00  0.00              
ATOM   1743  C   SER B 361      34.030  47.160  49.130  0.00  0.00              
ATOM   1744  O   SER B 361      33.990  47.600  47.980  0.00  0.00              
ATOM   1745  CB  SER B 361      34.150  44.660  49.090  0.00  0.00              
ATOM   1746  OG  SER B 361      34.350  44.620  47.680  0.00  0.00              
ATOM   1747  HN  SER B 361      31.750  45.200  48.190  0.00  0.00              
ATOM   1748  HG  SER B 361      33.470  44.280  47.250  0.00  0.00              
ATOM   1749  N   TRP B 362      34.760  47.700  50.120  0.00  0.00              
ATOM   1750  CA  TRP B 362      35.600  48.910  49.970  0.00  0.00              
ATOM   1751  C   TRP B 362      36.360  48.960  48.640  0.00  0.00              
ATOM   1752  O   TRP B 362      36.010  49.730  47.760  0.00  0.00              
ATOM   1753  CB  TRP B 362      36.610  49.030  51.130  0.00  0.00              
ATOM   1754  CG  TRP B 362      36.040  49.480  52.480  0.00  0.00              
ATOM   1755  CD1 TRP B 362      34.710  49.580  52.900  0.00  0.00              
ATOM   1756  CD2 TRP B 362      36.700  49.730  53.670  0.00  0.00              
ATOM   1757  NE1 TRP B 362      34.600  49.860  54.200  0.00  0.00              
ATOM   1758  CE2 TRP B 362      35.820  49.970  54.730  0.00  0.00              
ATOM   1759  CE3 TRP B 362      38.090  49.640  53.890  0.00  0.00              
ATOM   1760  CZ2 TRP B 362      36.300  50.120  56.050  0.00  0.00              
ATOM   1761  CZ3 TRP B 362      38.580  49.800  55.200  0.00  0.00              
ATOM   1762  CH2 TRP B 362      37.690  50.040  56.270  0.00  0.00              
ATOM   1763  HN  TRP B 362      34.710  47.340  51.050  0.00  0.00              
ATOM   1764  HE1 TRP B 362      33.740  49.810  54.740  0.00  0.00              
ATOM   1765  N   TYR B 363      37.140  47.890  48.440  0.00  0.00              
ATOM   1766  CA  TYR B 363      37.960  47.670  47.240  0.00  0.00              
ATOM   1767  C   TYR B 363      37.150  47.770  45.940  0.00  0.00              
ATOM   1768  O   TYR B 363      37.440  48.650  45.130  0.00  0.00              
ATOM   1769  CB  TYR B 363      38.700  46.340  47.360  0.00  0.00              
ATOM   1770  CG  TYR B 363      39.390  45.850  46.080  0.00  0.00              
ATOM   1771  CD1 TYR B 363      40.620  46.420  45.670  0.00  0.00              
ATOM   1772  CD2 TYR B 363      38.850  44.720  45.430  0.00  0.00              
ATOM   1773  CE1 TYR B 363      41.340  45.810  44.620  0.00  0.00              
ATOM   1774  CE2 TYR B 363      39.580  44.100  44.390  0.00  0.00              
ATOM   1775  CZ  TYR B 363      40.820  44.650  44.010  0.00  0.00              
ATOM   1776  OH  TYR B 363      41.530  44.020  43.050  0.00  0.00              
ATOM   1777  HN  TYR B 363      37.140  47.150  49.110  0.00  0.00              
ATOM   1778  HH  TYR B 363      41.060  43.160  42.850  0.00  0.00              
ATOM   1779  N   VAL B 364      36.100  46.960  45.810  0.00  0.00              
ATOM   1780  CA  VAL B 364      35.300  46.930  44.570  0.00  0.00              
ATOM   1781  C   VAL B 364      34.560  48.260  44.350  0.00  0.00              
ATOM   1782  O   VAL B 364      34.580  48.750  43.220  0.00  0.00              
ATOM   1783  CB  VAL B 364      34.350  45.720  44.530  0.00  0.00              
ATOM   1784  CG1 VAL B 364      33.470  45.720  43.270  0.00  0.00              
ATOM   1785  CG2 VAL B 364      35.130  44.400  44.530  0.00  0.00              
ATOM   1786  HN  VAL B 364      35.730  46.410  46.560  0.00  0.00              
ATOM   1787  N   GLU B 365      33.920  48.810  45.380  0.00  0.00              
ATOM   1788  CA  GLU B 365      33.220  50.110  45.300  0.00  0.00              
ATOM   1789  C   GLU B 365      34.130  51.180  44.670  0.00  0.00              
ATOM   1790  O   GLU B 365      33.930  51.540  43.510  0.00  0.00              
ATOM   1791  CB  GLU B 365      32.640  50.580  46.650  0.00  0.00              
ATOM   1792  CG  GLU B 365      31.720  51.790  46.450  0.00  0.00              
ATOM   1793  CD  GLU B 365      31.100  52.380  47.720  0.00  0.00              
ATOM   1794  OE1 GLU B 365      29.910  52.760  47.640  0.00  0.00              
ATOM   1795  OE2 GLU B 365      31.830  52.560  48.720  0.00  0.00              
ATOM   1796  HN  GLU B 365      33.850  48.340  46.270  0.00  0.00              
ATOM   1797  N   THR B 366      35.300  51.340  45.300  0.00  0.00              
ATOM   1798  CA  THR B 366      36.370  52.240  44.830  0.00  0.00              
ATOM   1799  C   THR B 366      36.840  51.870  43.410  0.00  0.00              
ATOM   1800  O   THR B 366      36.870  52.730  42.530  0.00  0.00              
ATOM   1801  CB  THR B 366      37.550  52.180  45.810  0.00  0.00              
ATOM   1802  OG1 THR B 366      37.100  52.310  47.160  0.00  0.00              
ATOM   1803  CG2 THR B 366      38.560  53.290  45.520  0.00  0.00              
ATOM   1804  HN  THR B 366      35.480  50.910  46.190  0.00  0.00              
ATOM   1805  HG1 THR B 366      37.900  52.530  47.720  0.00  0.00              
ATOM   1806  N   LEU B 367      37.150  50.600  43.180  0.00  0.00              
ATOM   1807  CA  LEU B 367      37.670  50.110  41.880  0.00  0.00              
ATOM   1808  C   LEU B 367      36.810  50.500  40.670  0.00  0.00              
ATOM   1809  O   LEU B 367      37.360  51.070  39.720  0.00  0.00              
ATOM   1810  CB  LEU B 367      37.920  48.590  41.970  0.00  0.00              
ATOM   1811  CG  LEU B 367      38.940  48.130  40.920  0.00  0.00              
ATOM   1812  CD1 LEU B 367      39.780  46.980  41.460  0.00  0.00              
ATOM   1813  CD2 LEU B 367      38.230  47.660  39.650  0.00  0.00              
ATOM   1814  HN  LEU B 367      37.100  49.910  43.910  0.00  0.00              
ATOM   1815  N   ASP B 368      35.500  50.270  40.750  0.00  0.00              
ATOM   1816  CA  ASP B 368      34.540  50.640  39.680  0.00  0.00              
ATOM   1817  C   ASP B 368      34.460  52.160  39.480  0.00  0.00              
ATOM   1818  O   ASP B 368      34.650  52.620  38.350  0.00  0.00              
ATOM   1819  CB  ASP B 368      33.160  50.050  40.010  0.00  0.00              
ATOM   1820  CG  ASP B 368      32.160  49.940  38.850  0.00  0.00              
ATOM   1821  OD1 ASP B 368      31.240  50.770  38.760  0.00  0.00              
ATOM   1822  OD2 ASP B 368      32.260  48.970  38.080  0.00  0.00              
ATOM   1823  HN  ASP B 368      35.100  49.830  41.550  0.00  0.00              
ATOM   1824  N   ASP B 369      34.390  52.920  40.580  0.00  0.00              
ATOM   1825  CA  ASP B 369      34.420  54.400  40.610  0.00  0.00              
ATOM   1826  C   ASP B 369      35.680  54.980  39.930  0.00  0.00              
ATOM   1827  O   ASP B 369      35.600  55.790  39.000  0.00  0.00              
ATOM   1828  CB  ASP B 369      34.310  54.840  42.080  0.00  0.00              
ATOM   1829  CG  ASP B 369      34.360  56.350  42.340  0.00  0.00              
ATOM   1830  OD1 ASP B 369      35.290  56.750  43.080  0.00  0.00              
ATOM   1831  OD2 ASP B 369      33.470  57.080  41.870  0.00  0.00              
ATOM   1832  HN  ASP B 369      34.240  52.510  41.480  0.00  0.00              
ATOM   1833  N   ILE B 370      36.850  54.470  40.330  0.00  0.00              
ATOM   1834  CA  ILE B 370      38.140  54.830  39.710  0.00  0.00              
ATOM   1835  C   ILE B 370      38.170  54.470  38.200  0.00  0.00              
ATOM   1836  O   ILE B 370      38.520  55.330  37.390  0.00  0.00              
ATOM   1837  CB  ILE B 370      39.320  54.200  40.480  0.00  0.00              
ATOM   1838  CG1 ILE B 370      39.360  54.590  41.980  0.00  0.00              
ATOM   1839  CG2 ILE B 370      40.680  54.430  39.810  0.00  0.00              
ATOM   1840  CD1 ILE B 370      39.420  56.080  42.310  0.00  0.00              
ATOM   1841  HN  ILE B 370      36.890  53.910  41.160  0.00  0.00              
ATOM   1842  N   PHE B 371      37.790  53.240  37.850  0.00  0.00              
ATOM   1843  CA  PHE B 371      37.680  52.820  36.440  0.00  0.00              
ATOM   1844  C   PHE B 371      36.720  53.700  35.610  0.00  0.00              
ATOM   1845  O   PHE B 371      37.150  54.210  34.580  0.00  0.00              
ATOM   1846  CB  PHE B 371      37.330  51.320  36.310  0.00  0.00              
ATOM   1847  CG  PHE B 371      38.500  50.320  36.250  0.00  0.00              
ATOM   1848  CD1 PHE B 371      39.730  50.530  36.910  0.00  0.00              
ATOM   1849  CD2 PHE B 371      38.250  49.050  35.670  0.00  0.00              
ATOM   1850  CE1 PHE B 371      40.660  49.480  37.060  0.00  0.00              
ATOM   1851  CE2 PHE B 371      39.180  47.990  35.800  0.00  0.00              
ATOM   1852  CZ  PHE B 371      40.380  48.220  36.510  0.00  0.00              
ATOM   1853  HN  PHE B 371      37.550  52.540  38.530  0.00  0.00              
ATOM   1854  N   GLU B 372      35.570  54.050  36.190  0.00  0.00              
ATOM   1855  CA  GLU B 372      34.570  54.980  35.600  0.00  0.00              
ATOM   1856  C   GLU B 372      35.220  56.270  35.080  0.00  0.00              
ATOM   1857  O   GLU B 372      35.330  56.470  33.870  0.00  0.00              
ATOM   1858  CB  GLU B 372      33.450  55.260  36.620  0.00  0.00              
ATOM   1859  CG  GLU B 372      32.320  56.210  36.150  0.00  0.00              
ATOM   1860  CD  GLU B 372      31.440  55.730  34.980  0.00  0.00              
ATOM   1861  OE1 GLU B 372      30.760  56.580  34.380  0.00  0.00              
ATOM   1862  OE2 GLU B 372      31.360  54.510  34.730  0.00  0.00              
ATOM   1863  HN  GLU B 372      35.290  53.660  37.070  0.00  0.00              
ATOM   1864  N   GLN B 373      35.900  56.930  36.010  0.00  0.00              
ATOM   1865  CA  GLN B 373      36.630  58.180  35.750  0.00  0.00              
ATOM   1866  C   GLN B 373      37.890  58.070  34.880  0.00  0.00              
ATOM   1867  O   GLN B 373      38.000  58.780  33.880  0.00  0.00              
ATOM   1868  CB  GLN B 373      36.940  58.810  37.100  0.00  0.00              
ATOM   1869  CG  GLN B 373      35.790  59.680  37.580  0.00  0.00              
ATOM   1870  CD  GLN B 373      35.900  61.080  36.970  0.00  0.00              
ATOM   1871  OE1 GLN B 373      36.630  61.930  37.460  0.00  0.00              
ATOM   1872  NE2 GLN B 373      35.100  61.370  35.980  0.00  0.00              
ATOM   1873  HN  GLN B 373      35.890  56.630  36.970  0.00  0.00              
ATOM   1874 1HE2 GLN B 373      34.460  60.710  35.570  0.00  0.00               
ATOM   1875 2HE2 GLN B 373      35.070  62.340  35.680  0.00  0.00               
ATOM   1876  N   TRP B 374      38.780  57.130  35.210  0.00  0.00              
ATOM   1877  CA  TRP B 374      40.150  57.160  34.660  0.00  0.00              
ATOM   1878  C   TRP B 374      40.550  56.100  33.620  0.00  0.00              
ATOM   1879  O   TRP B 374      41.480  56.370  32.860  0.00  0.00              
ATOM   1880  CB  TRP B 374      41.180  57.210  35.800  0.00  0.00              
ATOM   1881  CG  TRP B 374      40.910  58.320  36.810  0.00  0.00              
ATOM   1882  CD1 TRP B 374      40.260  58.180  38.030  0.00  0.00              
ATOM   1883  CD2 TRP B 374      40.970  59.720  36.690  0.00  0.00              
ATOM   1884  NE1 TRP B 374      39.950  59.370  38.580  0.00  0.00              
ATOM   1885  CE2 TRP B 374      40.380  60.330  37.790  0.00  0.00              
ATOM   1886  CE3 TRP B 374      41.530  60.430  35.630  0.00  0.00              
ATOM   1887  CZ2 TRP B 374      40.350  61.770  37.860  0.00  0.00              
ATOM   1888  CZ3 TRP B 374      41.510  61.850  35.700  0.00  0.00              
ATOM   1889  CH2 TRP B 374      40.930  62.490  36.810  0.00  0.00              
ATOM   1890  HN  TRP B 374      38.610  56.480  35.950  0.00  0.00              
ATOM   1891  HE1 TRP B 374      39.340  59.470  39.370  0.00  0.00              
ATOM   1892  N   ALA B 375      39.780  55.020  33.470  0.00  0.00              
ATOM   1893  CA  ALA B 375      40.080  53.970  32.460  0.00  0.00              
ATOM   1894  C   ALA B 375      40.300  54.570  31.060  0.00  0.00              
ATOM   1895  O   ALA B 375      41.270  54.250  30.370  0.00  0.00              
ATOM   1896  CB  ALA B 375      38.980  52.910  32.430  0.00  0.00              
ATOM   1897  HN  ALA B 375      38.940  54.880  34.000  0.00  0.00              
ATOM   1898  N   HIS B 376      39.410  55.490  30.680  0.00  0.00              
ATOM   1899  CA  HIS B 376      39.550  56.400  29.530  0.00  0.00              
ATOM   1900  C   HIS B 376      40.980  56.860  29.160  0.00  0.00              
ATOM   1901  O   HIS B 376      41.290  56.920  27.970  0.00  0.00              
ATOM   1902  CB  HIS B 376      38.620  57.590  29.780  0.00  0.00              
ATOM   1903  CG  HIS B 376      38.710  58.690  28.720  0.00  0.00              
ATOM   1904  ND1 HIS B 376      39.490  59.770  28.810  0.00  0.00              
ATOM   1905  CD2 HIS B 376      38.290  58.600  27.460  0.00  0.00              
ATOM   1906  CE1 HIS B 376      39.600  60.300  27.590  0.00  0.00              
ATOM   1907  NE2 HIS B 376      38.850  59.590  26.760  0.00  0.00              
ATOM   1908  HN  HIS B 376      38.490  55.480  31.080  0.00  0.00              
ATOM   1909  HD1 HIS B 376      39.955  60.106  29.654  0.00  0.00              
ATOM   1910  HE2 HIS B 376      38.690  59.790  25.800  0.00  0.00              
ATOM   1911  N   SER B 377      41.800  57.220  30.160  0.00  0.00              
ATOM   1912  CA  SER B 377      43.150  57.790  29.940  0.00  0.00              
ATOM   1913  C   SER B 377      44.350  57.180  30.700  0.00  0.00              
ATOM   1914  O   SER B 377      45.490  57.450  30.310  0.00  0.00              
ATOM   1915  CB  SER B 377      43.150  59.300  30.170  0.00  0.00              
ATOM   1916  OG  SER B 377      42.830  59.650  31.520  0.00  0.00              
ATOM   1917  HN  SER B 377      41.540  57.090  31.120  0.00  0.00              
ATOM   1918  HG  SER B 377      43.110  60.610  31.670  0.00  0.00              
ATOM   1919  N   GLU B 378      44.120  56.350  31.710  0.00  0.00              
ATOM   1920  CA  GLU B 378      45.190  55.780  32.560  0.00  0.00              
ATOM   1921  C   GLU B 378      45.400  54.260  32.420  0.00  0.00              
ATOM   1922  O   GLU B 378      44.530  53.550  31.920  0.00  0.00              
ATOM   1923  CB  GLU B 378      44.960  56.110  34.040  0.00  0.00              
ATOM   1924  CG  GLU B 378      45.090  57.600  34.350  0.00  0.00              
ATOM   1925  CD  GLU B 378      45.260  57.920  35.850  0.00  0.00              
ATOM   1926  OE1 GLU B 378      44.950  57.070  36.710  0.00  0.00              
ATOM   1927  OE2 GLU B 378      45.700  59.040  36.150  0.00  0.00              
ATOM   1928  HN  GLU B 378      43.190  56.080  31.990  0.00  0.00              
ATOM   1929  N   ASP B 379      46.600  53.810  32.790  0.00  0.00              
ATOM   1930  CA  ASP B 379      46.960  52.380  32.800  0.00  0.00              
ATOM   1931  C   ASP B 379      46.450  51.660  34.070  0.00  0.00              
ATOM   1932  O   ASP B 379      46.290  52.280  35.120  0.00  0.00              
ATOM   1933  CB  ASP B 379      48.470  52.170  32.630  0.00  0.00              
ATOM   1934  CG  ASP B 379      49.350  52.640  33.800  0.00  0.00              
ATOM   1935  OD1 ASP B 379      49.580  51.840  34.720  0.00  0.00              
ATOM   1936  OD2 ASP B 379      49.840  53.790  33.740  0.00  0.00              
ATOM   1937  HN  ASP B 379      47.330  54.420  33.110  0.00  0.00              
ATOM   1938  N   LEU B 380      46.190  50.370  33.900  0.00  0.00              
ATOM   1939  CA  LEU B 380      45.770  49.430  34.970  0.00  0.00              
ATOM   1940  C   LEU B 380      46.440  49.670  36.340  0.00  0.00              
ATOM   1941  O   LEU B 380      45.750  49.840  37.340  0.00  0.00              
ATOM   1942  CB  LEU B 380      46.000  48.000  34.460  0.00  0.00              
ATOM   1943  CG  LEU B 380      45.780  46.900  35.510  0.00  0.00              
ATOM   1944  CD1 LEU B 380      44.330  46.780  35.960  0.00  0.00              
ATOM   1945  CD2 LEU B 380      46.300  45.570  34.970  0.00  0.00              
ATOM   1946  HN  LEU B 380      46.150  49.990  32.970  0.00  0.00              
ATOM   1947  N   GLN B 381      47.770  49.780  36.340  0.00  0.00              
ATOM   1948  CA  GLN B 381      48.520  49.970  37.590  0.00  0.00              
ATOM   1949  C   GLN B 381      48.250  51.360  38.200  0.00  0.00              
ATOM   1950  O   GLN B 381      47.990  51.450  39.390  0.00  0.00              
ATOM   1951  CB  GLN B 381      50.020  49.720  37.360  0.00  0.00              
ATOM   1952  CG  GLN B 381      50.850  49.810  38.650  0.00  0.00              
ATOM   1953  CD  GLN B 381      50.510  48.750  39.700  0.00  0.00              
ATOM   1954  OE1 GLN B 381      51.020  47.640  39.680  0.00  0.00              
ATOM   1955  NE2 GLN B 381      49.600  49.080  40.590  0.00  0.00              
ATOM   1956  HN  GLN B 381      48.290  49.930  35.500  0.00  0.00              
ATOM   1957 1HE2 GLN B 381      49.150  49.970  40.540  0.00  0.00               
ATOM   1958 2HE2 GLN B 381      49.370  48.420  41.310  0.00  0.00               
ATOM   1959  N   SER B 382      48.320  52.390  37.360  0.00  0.00              
ATOM   1960  CA  SER B 382      47.970  53.780  37.760  0.00  0.00              
ATOM   1961  C   SER B 382      46.540  53.920  38.320  0.00  0.00              
ATOM   1962  O   SER B 382      46.340  54.580  39.340  0.00  0.00              
ATOM   1963  CB  SER B 382      48.210  54.750  36.610  0.00  0.00              
ATOM   1964  OG  SER B 382      49.610  54.720  36.270  0.00  0.00              
ATOM   1965  HN  SER B 382      48.640  52.290  36.410  0.00  0.00              
ATOM   1966  HG  SER B 382      49.670  54.320  35.310  0.00  0.00              
ATOM   1967  N   LEU B 383      45.600  53.200  37.720  0.00  0.00              
ATOM   1968  CA  LEU B 383      44.220  53.020  38.240  0.00  0.00              
ATOM   1969  C   LEU B 383      44.190  52.400  39.650  0.00  0.00              
ATOM   1970  O   LEU B 383      43.600  52.960  40.580  0.00  0.00              
ATOM   1971  CB  LEU B 383      43.420  52.130  37.280  0.00  0.00              
ATOM   1972  CG  LEU B 383      43.090  52.830  35.960  0.00  0.00              
ATOM   1973  CD1 LEU B 383      42.730  51.800  34.880  0.00  0.00              
ATOM   1974  CD2 LEU B 383      41.900  53.760  36.160  0.00  0.00              
ATOM   1975  HN  LEU B 383      45.750  52.830  36.800  0.00  0.00              
ATOM   1976  N   LEU B 384      44.870  51.270  39.800  0.00  0.00              
ATOM   1977  CA  LEU B 384      44.990  50.550  41.090  0.00  0.00              
ATOM   1978  C   LEU B 384      45.660  51.340  42.230  0.00  0.00              
ATOM   1979  O   LEU B 384      45.270  51.190  43.390  0.00  0.00              
ATOM   1980  CB  LEU B 384      45.650  49.180  40.890  0.00  0.00              
ATOM   1981  CG  LEU B 384      44.640  48.030  40.690  0.00  0.00              
ATOM   1982  CD1 LEU B 384      43.710  47.870  41.900  0.00  0.00              
ATOM   1983  CD2 LEU B 384      43.840  48.150  39.390  0.00  0.00              
ATOM   1984  HN  LEU B 384      45.270  50.800  39.010  0.00  0.00              
ATOM   1985  N   LEU B 385      46.590  52.220  41.880  0.00  0.00              
ATOM   1986  CA  LEU B 385      47.210  53.160  42.840  0.00  0.00              
ATOM   1987  C   LEU B 385      46.190  54.120  43.480  0.00  0.00              
ATOM   1988  O   LEU B 385      46.200  54.330  44.690  0.00  0.00              
ATOM   1989  CB  LEU B 385      48.310  53.990  42.170  0.00  0.00              
ATOM   1990  CG  LEU B 385      49.470  53.100  41.730  0.00  0.00              
ATOM   1991  CD1 LEU B 385      50.340  53.900  40.760  0.00  0.00              
ATOM   1992  CD2 LEU B 385      50.310  52.620  42.910  0.00  0.00              
ATOM   1993  HN  LEU B 385      46.990  52.220  40.960  0.00  0.00              
ATOM   1994  N   ARG B 386      45.320  54.680  42.640  0.00  0.00              
ATOM   1995  CA  ARG B 386      44.150  55.470  43.090  0.00  0.00              
ATOM   1996  C   ARG B 386      43.270  54.680  44.070  0.00  0.00              
ATOM   1997  O   ARG B 386      43.050  55.140  45.180  0.00  0.00              
ATOM   1998  CB  ARG B 386      43.310  55.950  41.910  0.00  0.00              
ATOM   1999  CG  ARG B 386      44.010  56.960  41.010  0.00  0.00              
ATOM   2000  CD  ARG B 386      43.050  57.350  39.890  0.00  0.00              
ATOM   2001  NE  ARG B 386      43.590  58.370  38.970  0.00  0.00              
ATOM   2002  CZ  ARG B 386      43.510  59.700  39.090  0.00  0.00              
ATOM   2003  NH1 ARG B 386      42.970  60.290  40.150  0.00  0.00              
ATOM   2004  NH2 ARG B 386      43.930  60.480  38.100  0.00  0.00              
ATOM   2005  HN  ARG B 386      45.470  54.670  41.650  0.00  0.00              
ATOM   2006  HE  ARG B 386      44.040  57.990  38.140  0.00  0.00              
ATOM   2007 1HH1 ARG B 386      42.600  59.770  40.930  0.00  0.00               
ATOM   2008 2HH1 ARG B 386      42.980  61.300  40.190  0.00  0.00               
ATOM   2009 1HH2 ARG B 386      44.360  60.070  37.290  0.00  0.00               
ATOM   2010 2HH2 ARG B 386      43.760  61.470  38.120  0.00  0.00               
ATOM   2011  N   VAL B 387      42.950  53.430  43.720  0.00  0.00              
ATOM   2012  CA  VAL B 387      42.200  52.500  44.620  0.00  0.00              
ATOM   2013  C   VAL B 387      42.890  52.370  45.980  0.00  0.00              
ATOM   2014  O   VAL B 387      42.250  52.560  47.010  0.00  0.00              
ATOM   2015  CB  VAL B 387      42.010  51.090  44.020  0.00  0.00              
ATOM   2016  CG1 VAL B 387      41.090  50.200  44.870  0.00  0.00              
ATOM   2017  CG2 VAL B 387      41.430  51.150  42.620  0.00  0.00              
ATOM   2018  HN  VAL B 387      43.120  53.100  42.790  0.00  0.00              
ATOM   2019  N   ALA B 388      44.170  52.000  45.940  0.00  0.00              
ATOM   2020  CA  ALA B 388      45.020  51.850  47.140  0.00  0.00              
ATOM   2021  C   ALA B 388      44.960  53.080  48.070  0.00  0.00              
ATOM   2022  O   ALA B 388      44.410  52.990  49.160  0.00  0.00              
ATOM   2023  CB  ALA B 388      46.460  51.530  46.710  0.00  0.00              
ATOM   2024  HN  ALA B 388      44.610  51.760  45.070  0.00  0.00              
ATOM   2025  N   ASN B 389      45.250  54.240  47.490  0.00  0.00              
ATOM   2026  CA  ASN B 389      45.210  55.560  48.170  0.00  0.00              
ATOM   2027  C   ASN B 389      43.810  55.930  48.680  0.00  0.00              
ATOM   2028  O   ASN B 389      43.660  56.530  49.750  0.00  0.00              
ATOM   2029  CB  ASN B 389      45.720  56.610  47.180  0.00  0.00              
ATOM   2030  CG  ASN B 389      46.020  57.960  47.830  0.00  0.00              
ATOM   2031  OD1 ASN B 389      46.380  58.070  49.000  0.00  0.00              
ATOM   2032  ND2 ASN B 389      45.840  59.030  47.090  0.00  0.00              
ATOM   2033  HN  ASN B 389      45.590  54.280  46.540  0.00  0.00              
ATOM   2034 1HD2 ASN B 389      45.470  58.950  46.160  0.00  0.00               
ATOM   2035 2HD2 ASN B 389      46.070  59.920  47.470  0.00  0.00               
ATOM   2036  N   ALA B 390      42.790  55.650  47.880  0.00  0.00              
ATOM   2037  CA  ALA B 390      41.380  55.870  48.260  0.00  0.00              
ATOM   2038  C   ALA B 390      40.900  54.990  49.420  0.00  0.00              
ATOM   2039  O   ALA B 390      40.370  55.520  50.400  0.00  0.00              
ATOM   2040  CB  ALA B 390      40.490  55.710  47.030  0.00  0.00              
ATOM   2041  HN  ALA B 390      42.940  55.450  46.900  0.00  0.00              
ATOM   2042  N   VAL B 391      41.130  53.680  49.330  0.00  0.00              
ATOM   2043  CA  VAL B 391      40.740  52.710  50.370  0.00  0.00              
ATOM   2044  C   VAL B 391      41.550  52.900  51.670  0.00  0.00              
ATOM   2045  O   VAL B 391      40.970  52.800  52.750  0.00  0.00              
ATOM   2046  CB  VAL B 391      40.830  51.250  49.860  0.00  0.00              
ATOM   2047  CG1 VAL B 391      40.430  50.210  50.910  0.00  0.00              
ATOM   2048  CG2 VAL B 391      39.920  51.030  48.640  0.00  0.00              
ATOM   2049  HN  VAL B 391      41.630  53.300  48.540  0.00  0.00              
ATOM   2050  N   SER B 392      42.840  53.220  51.550  0.00  0.00              
ATOM   2051  CA  SER B 392      43.730  53.440  52.710  0.00  0.00              
ATOM   2052  C   SER B 392      43.190  54.470  53.720  0.00  0.00              
ATOM   2053  O   SER B 392      43.370  54.300  54.930  0.00  0.00              
ATOM   2054  CB  SER B 392      45.140  53.850  52.250  0.00  0.00              
ATOM   2055  OG  SER B 392      45.140  55.200  51.790  0.00  0.00              
ATOM   2056  HN  SER B 392      43.300  53.240  50.660  0.00  0.00              
ATOM   2057  HG  SER B 392      45.870  55.360  51.120  0.00  0.00              
ATOM   2058  N   VAL B 393      42.480  55.480  53.230  0.00  0.00              
ATOM   2059  CA  VAL B 393      41.810  56.480  54.100  0.00  0.00              
ATOM   2060  C   VAL B 393      40.590  55.920  54.870  0.00  0.00              
ATOM   2061  O   VAL B 393      40.410  56.240  56.040  0.00  0.00              
ATOM   2062  CB  VAL B 393      41.470  57.810  53.390  0.00  0.00              
ATOM   2063  CG1 VAL B 393      42.610  58.340  52.510  0.00  0.00              
ATOM   2064  CG2 VAL B 393      40.130  57.820  52.650  0.00  0.00              
ATOM   2065  HN  VAL B 393      42.570  55.740  52.270  0.00  0.00              
ATOM   2066  N   LYS B 394      39.880  54.980  54.250  0.00  0.00              
ATOM   2067  CA  LYS B 394      38.590  54.470  54.750  0.00  0.00              
ATOM   2068  C   LYS B 394      38.680  53.770  56.120  0.00  0.00              
ATOM   2069  O   LYS B 394      39.770  53.390  56.560  0.00  0.00              
ATOM   2070  CB  LYS B 394      37.930  53.500  53.750  0.00  0.00              
ATOM   2071  CG  LYS B 394      37.160  54.200  52.610  0.00  0.00              
ATOM   2072  CD  LYS B 394      36.300  53.190  51.830  0.00  0.00              
ATOM   2073  CE  LYS B 394      35.350  53.870  50.840  0.00  0.00              
ATOM   2074  NZ  LYS B 394      34.430  52.900  50.220  0.00  0.00              
ATOM   2075  HN  LYS B 394      40.290  54.410  53.530  0.00  0.00              
ATOM   2076  HZ1 LYS B 394      33.800  53.370  49.590  0.00  0.00              
ATOM   2077  HZ2 LYS B 394      34.930  52.220  49.690  0.00  0.00              
ATOM   2078  HZ3 LYS B 394      33.860  52.460  50.920  0.00  0.00              
ATOM   2079  N   GLY B 395      37.550  53.840  56.810  0.00  0.00              
ATOM   2080  CA  GLY B 395      37.260  53.120  58.060  0.00  0.00              
ATOM   2081  C   GLY B 395      38.070  53.540  59.300  0.00  0.00              
ATOM   2082  O   GLY B 395      39.060  54.280  59.220  0.00  0.00              
ATOM   2083  HN  GLY B 395      36.790  54.400  56.480  0.00  0.00              
ATOM   2084  N   ILE B 396      37.490  53.160  60.430  0.00  0.00              
ATOM   2085  CA  ILE B 396      38.180  53.140  61.740  0.00  0.00              
ATOM   2086  C   ILE B 396      39.320  52.100  61.640  0.00  0.00              
ATOM   2087  O   ILE B 396      40.480  52.400  61.940  0.00  0.00              
ATOM   2088  CB  ILE B 396      37.220  52.800  62.900  0.00  0.00              
ATOM   2089  CG1 ILE B 396      36.000  53.730  62.910  0.00  0.00              
ATOM   2090  CG2 ILE B 396      37.970  52.900  64.240  0.00  0.00              
ATOM   2091  CD1 ILE B 396      34.860  53.260  63.820  0.00  0.00              
ATOM   2092  HN  ILE B 396      36.520  52.920  60.450  0.00  0.00              
ATOM   2093  N   TYR B 397      38.960  50.900  61.190  0.00  0.00              
ATOM   2094  CA  TYR B 397      39.920  49.870  60.780  0.00  0.00              
ATOM   2095  C   TYR B 397      40.480  50.170  59.380  0.00  0.00              
ATOM   2096  O   TYR B 397      39.910  50.940  58.600  0.00  0.00              
ATOM   2097  CB  TYR B 397      39.280  48.480  60.790  0.00  0.00              
ATOM   2098  CG  TYR B 397      39.120  47.940  62.210  0.00  0.00              
ATOM   2099  CD1 TYR B 397      37.840  47.920  62.810  0.00  0.00              
ATOM   2100  CD2 TYR B 397      40.260  47.450  62.890  0.00  0.00              
ATOM   2101  CE1 TYR B 397      37.700  47.420  64.120  0.00  0.00              
ATOM   2102  CE2 TYR B 397      40.120  46.950  64.200  0.00  0.00              
ATOM   2103  CZ  TYR B 397      38.840  46.950  64.800  0.00  0.00              
ATOM   2104  OH  TYR B 397      38.740  46.500  66.080  0.00  0.00              
ATOM   2105  HN  TYR B 397      38.000  50.650  61.040  0.00  0.00              
ATOM   2106  HH  TYR B 397      39.680  46.440  66.420  0.00  0.00              
ATOM   2107  N   LYS B 398      41.670  49.640  59.150  0.00  0.00              
ATOM   2108  CA  LYS B 398      42.450  49.950  57.940  0.00  0.00              
ATOM   2109  C   LYS B 398      42.610  48.750  57.000  0.00  0.00              
ATOM   2110  O   LYS B 398      42.500  47.590  57.390  0.00  0.00              
ATOM   2111  CB  LYS B 398      43.820  50.540  58.340  0.00  0.00              
ATOM   2112  CG  LYS B 398      43.800  51.640  59.410  0.00  0.00              
ATOM   2113  CD  LYS B 398      42.830  52.800  59.180  0.00  0.00              
ATOM   2114  CE  LYS B 398      43.180  53.690  57.980  0.00  0.00              
ATOM   2115  NZ  LYS B 398      42.160  54.730  57.860  0.00  0.00              
ATOM   2116  HN  LYS B 398      42.140  49.090  59.850  0.00  0.00              
ATOM   2117  HZ1 LYS B 398      42.450  55.390  57.160  0.00  0.00              
ATOM   2118  HZ2 LYS B 398      41.280  54.340  57.600  0.00  0.00              
ATOM   2119  HZ3 LYS B 398      42.090  55.220  58.740  0.00  0.00              
ATOM   2120  N   GLN B 399      42.840  49.100  55.730  0.00  0.00              
ATOM   2121  CA  GLN B 399      42.980  48.140  54.620  0.00  0.00              
ATOM   2122  C   GLN B 399      43.920  48.750  53.570  0.00  0.00              
ATOM   2123  O   GLN B 399      43.710  49.870  53.100  0.00  0.00              
ATOM   2124  CB  GLN B 399      41.590  47.890  54.030  0.00  0.00              
ATOM   2125  CG  GLN B 399      41.570  46.790  52.960  0.00  0.00              
ATOM   2126  CD  GLN B 399      40.160  46.600  52.380  0.00  0.00              
ATOM   2127  OE1 GLN B 399      39.140  46.630  53.050  0.00  0.00              
ATOM   2128  NE2 GLN B 399      40.090  46.330  51.100  0.00  0.00              
ATOM   2129  HN  GLN B 399      42.980  50.060  55.470  0.00  0.00              
ATOM   2130 1HE2 GLN B 399      40.930  46.250  50.550  0.00  0.00               
ATOM   2131 2HE2 GLN B 399      39.190  46.110  50.750  0.00  0.00               
ATOM   2132  N   MET B 400      44.990  48.020  53.290  0.00  0.00              
ATOM   2133  CA  MET B 400      45.990  48.420  52.280  0.00  0.00              
ATOM   2134  C   MET B 400      45.960  47.510  51.040  0.00  0.00              
ATOM   2135  O   MET B 400      46.600  46.460  51.020  0.00  0.00              
ATOM   2136  CB  MET B 400      47.380  48.480  52.930  0.00  0.00              
ATOM   2137  CG  MET B 400      48.470  49.100  52.040  0.00  0.00              
ATOM   2138  SD  MET B 400      48.380  50.920  51.850  0.00  0.00              
ATOM   2139  CE  MET B 400      47.450  51.120  50.350  0.00  0.00              
ATOM   2140  HN  MET B 400      45.240  47.210  53.850  0.00  0.00              
ATOM   2141  N   PRO B 401      45.220  47.910  49.980  0.00  0.00              
ATOM   2142  CA  PRO B 401      45.260  47.210  48.680  0.00  0.00              
ATOM   2143  C   PRO B 401      46.670  47.260  48.090  0.00  0.00              
ATOM   2144  O   PRO B 401      47.450  48.180  48.350  0.00  0.00              
ATOM   2145  CB  PRO B 401      44.280  47.970  47.790  0.00  0.00              
ATOM   2146  CG  PRO B 401      43.290  48.550  48.790  0.00  0.00              
ATOM   2147  CD  PRO B 401      44.160  48.930  49.980  0.00  0.00              
ATOM   2148  N   GLY B 402      46.960  46.240  47.290  0.00  0.00              
ATOM   2149  CA  GLY B 402      48.280  46.050  46.660  0.00  0.00              
ATOM   2150  C   GLY B 402      48.240  44.950  45.600  0.00  0.00              
ATOM   2151  O   GLY B 402      47.290  44.170  45.530  0.00  0.00              
ATOM   2152  HN  GLY B 402      46.270  45.540  47.070  0.00  0.00              
ATOM   2153  N   CYS B 403      49.330  44.850  44.830  0.00  0.00              
ATOM   2154  CA  CYS B 403      49.340  43.930  43.680  0.00  0.00              
ATOM   2155  C   CYS B 403      50.720  43.350  43.310  0.00  0.00              
ATOM   2156  O   CYS B 403      51.740  44.040  43.330  0.00  0.00              
ATOM   2157  CB  CYS B 403      48.680  44.640  42.490  0.00  0.00              
ATOM   2158  SG  CYS B 403      49.540  46.130  41.900  0.00  0.00              
ATOM   2159  HN  CYS B 403      50.160  45.390  44.960  0.00  0.00              
ATOM   2160  HG  CYS B 403      48.640  46.450  40.980  0.00  0.00              
ATOM   2161  N   PHE B 404      50.700  42.060  42.990  0.00  0.00              
ATOM   2162  CA  PHE B 404      51.900  41.280  42.610  0.00  0.00              
ATOM   2163  C   PHE B 404      52.130  41.280  41.100  0.00  0.00              
ATOM   2164  O   PHE B 404      51.790  40.350  40.360  0.00  0.00              
ATOM   2165  CB  PHE B 404      51.800  39.870  43.200  0.00  0.00              
ATOM   2166  CG  PHE B 404      52.290  39.800  44.650  0.00  0.00              
ATOM   2167  CD1 PHE B 404      51.690  40.590  45.660  0.00  0.00              
ATOM   2168  CD2 PHE B 404      53.390  38.970  44.950  0.00  0.00              
ATOM   2169  CE1 PHE B 404      52.200  40.560  46.980  0.00  0.00              
ATOM   2170  CE2 PHE B 404      53.910  38.940  46.260  0.00  0.00              
ATOM   2171  CZ  PHE B 404      53.310  39.730  47.260  0.00  0.00              
ATOM   2172  HN  PHE B 404      49.830  41.580  42.870  0.00  0.00              
ATOM   2173  N   ASN B 405      52.730  42.400  40.690  0.00  0.00              
ATOM   2174  CA  ASN B 405      52.930  42.770  39.290  0.00  0.00              
ATOM   2175  C   ASN B 405      54.110  42.040  38.630  0.00  0.00              
ATOM   2176  O   ASN B 405      55.290  42.340  38.870  0.00  0.00              
ATOM   2177  CB  ASN B 405      53.090  44.290  39.230  0.00  0.00              
ATOM   2178  CG  ASN B 405      52.990  44.850  37.810  0.00  0.00              
ATOM   2179  OD1 ASN B 405      53.400  44.240  36.830  0.00  0.00              
ATOM   2180  ND2 ASN B 405      52.420  46.020  37.690  0.00  0.00              
ATOM   2181  HN  ASN B 405      52.970  43.110  41.360  0.00  0.00              
ATOM   2182 1HD2 ASN B 405      52.100  46.530  38.500  0.00  0.00               
ATOM   2183 2HD2 ASN B 405      52.160  46.340  36.760  0.00  0.00               
ATOM   2184  N   PHE B 406      53.740  41.110  37.760  0.00  0.00              
ATOM   2185  CA  PHE B 406      54.650  40.400  36.830  0.00  0.00              
ATOM   2186  C   PHE B 406      54.420  40.800  35.360  0.00  0.00              
ATOM   2187  O   PHE B 406      54.760  40.050  34.430  0.00  0.00              
ATOM   2188  CB  PHE B 406      54.510  38.890  37.000  0.00  0.00              
ATOM   2189  CG  PHE B 406      55.250  38.390  38.240  0.00  0.00              
ATOM   2190  CD1 PHE B 406      56.610  38.020  38.110  0.00  0.00              
ATOM   2191  CD2 PHE B 406      54.600  38.350  39.490  0.00  0.00              
ATOM   2192  CE1 PHE B 406      57.340  37.640  39.260  0.00  0.00              
ATOM   2193  CE2 PHE B 406      55.320  37.950  40.630  0.00  0.00              
ATOM   2194  CZ  PHE B 406      56.690  37.610  40.510  0.00  0.00              
ATOM   2195  HN  PHE B 406      52.780  40.810  37.700  0.00  0.00              
ATOM   2196  N   LEU B 407      53.870  41.990  35.170  0.00  0.00              
ATOM   2197  CA  LEU B 407      53.650  42.560  33.830  0.00  0.00              
ATOM   2198  C   LEU B 407      54.950  43.150  33.270  0.00  0.00              
ATOM   2199  O   LEU B 407      55.900  43.460  34.000  0.00  0.00              
ATOM   2200  CB  LEU B 407      52.540  43.610  33.800  0.00  0.00              
ATOM   2201  CG  LEU B 407      51.140  43.080  34.160  0.00  0.00              
ATOM   2202  CD1 LEU B 407      50.120  44.200  33.970  0.00  0.00              
ATOM   2203  CD2 LEU B 407      50.690  41.890  33.310  0.00  0.00              
ATOM   2204  HN  LEU B 407      53.740  42.650  35.920  0.00  0.00              
ATOM   2205  N   ARG B 408      55.000  43.110  31.950  0.00  0.00              
ATOM   2206  CA  ARG B 408      56.150  43.560  31.150  0.00  0.00              
ATOM   2207  C   ARG B 408      55.990  45.010  30.660  0.00  0.00              
ATOM   2208  O   ARG B 408      56.970  45.720  30.430  0.00  0.00              
ATOM   2209  CB  ARG B 408      56.270  42.640  29.940  0.00  0.00              
ATOM   2210  CG  ARG B 408      56.610  41.200  30.340  0.00  0.00              
ATOM   2211  CD  ARG B 408      56.580  40.250  29.140  0.00  0.00              
ATOM   2212  NE  ARG B 408      57.490  40.750  28.090  0.00  0.00              
ATOM   2213  CZ  ARG B 408      57.350  40.570  26.780  0.00  0.00              
ATOM   2214  NH1 ARG B 408      58.220  41.180  25.970  0.00  0.00              
ATOM   2215  NH2 ARG B 408      56.510  39.640  26.290  0.00  0.00              
ATOM   2216  HN  ARG B 408      54.230  42.720  31.430  0.00  0.00              
ATOM   2217  HE  ARG B 408      58.250  41.320  28.420  0.00  0.00              
ATOM   2218 1HH1 ARG B 408      58.940  41.760  26.350  0.00  0.00               
ATOM   2219 2HH1 ARG B 408      58.210  41.030  24.980  0.00  0.00               
ATOM   2220 1HH2 ARG B 408      56.040  39.020  26.920  0.00  0.00               
ATOM   2221 2HH2 ARG B 408      56.280  39.600  25.310  0.00  0.00               
ATOM   2222  N   LYS B 409      54.740  45.340  30.370  0.00  0.00              
ATOM   2223  CA  LYS B 409      54.330  46.620  29.750  0.00  0.00              
ATOM   2224  C   LYS B 409      53.120  47.190  30.500  0.00  0.00              
ATOM   2225  O   LYS B 409      52.560  46.560  31.400  0.00  0.00              
ATOM   2226  CB  LYS B 409      53.970  46.330  28.280  0.00  0.00              
ATOM   2227  CG  LYS B 409      55.200  45.870  27.480  0.00  0.00              
ATOM   2228  CD  LYS B 409      54.840  45.320  26.110  0.00  0.00              
ATOM   2229  CE  LYS B 409      56.070  44.650  25.500  0.00  0.00              
ATOM   2230  NZ  LYS B 409      55.780  44.160  24.150  0.00  0.00              
ATOM   2231  HN  LYS B 409      53.980  44.770  30.660  0.00  0.00              
ATOM   2232  HZ1 LYS B 409      56.600  43.760  23.750  0.00  0.00              
ATOM   2233  HZ2 LYS B 409      55.040  43.480  24.170  0.00  0.00              
ATOM   2234  HZ3 LYS B 409      55.480  44.930  23.570  0.00  0.00              
ATOM   2235  N   LYS B 410      52.770  48.430  30.160  0.00  0.00              
ATOM   2236  CA  LYS B 410      51.540  49.090  30.670  0.00  0.00              
ATOM   2237  C   LYS B 410      50.270  48.560  29.990  0.00  0.00              
ATOM   2238  O   LYS B 410      50.270  48.230  28.810  0.00  0.00              
ATOM   2239  CB  LYS B 410      51.620  50.600  30.480  0.00  0.00              
ATOM   2240  CG  LYS B 410      52.540  51.250  31.510  0.00  0.00              
ATOM   2241  CD  LYS B 410      52.310  52.760  31.470  0.00  0.00              
ATOM   2242  CE  LYS B 410      52.990  53.490  32.630  0.00  0.00              
ATOM   2243  NZ  LYS B 410      52.470  54.860  32.620  0.00  0.00              
ATOM   2244  HN  LYS B 410      53.350  49.000  29.570  0.00  0.00              
ATOM   2245  HZ1 LYS B 410      52.950  55.430  33.290  0.00  0.00              
ATOM   2246  HZ2 LYS B 410      52.600  55.280  31.730  0.00  0.00              
ATOM   2247  HZ3 LYS B 410      51.500  54.830  32.860  0.00  0.00              
ATOM   2248  N   LEU B 411      49.180  48.530  30.760  0.00  0.00              
ATOM   2249  CA  LEU B 411      47.890  48.040  30.260  0.00  0.00              
ATOM   2250  C   LEU B 411      46.790  49.110  30.220  0.00  0.00              
ATOM   2251  O   LEU B 411      46.280  49.540  31.250  0.00  0.00              
ATOM   2252  CB  LEU B 411      47.450  46.800  31.060  0.00  0.00              
ATOM   2253  CG  LEU B 411      46.200  46.140  30.450  0.00  0.00              
ATOM   2254  CD1 LEU B 411      46.480  45.560  29.070  0.00  0.00              
ATOM   2255  CD2 LEU B 411      45.700  45.040  31.380  0.00  0.00              
ATOM   2256  HN  LEU B 411      49.210  48.810  31.720  0.00  0.00              
ATOM   2257  N   PHE B 412      46.420  49.450  28.990  0.00  0.00              
ATOM   2258  CA  PHE B 412      45.300  50.370  28.710  0.00  0.00              
ATOM   2259  C   PHE B 412      44.150  49.570  28.070  0.00  0.00              
ATOM   2260  O   PHE B 412      44.210  49.180  26.900  0.00  0.00              
ATOM   2261  CB  PHE B 412      45.750  51.490  27.770  0.00  0.00              
ATOM   2262  CG  PHE B 412      46.820  52.420  28.350  0.00  0.00              
ATOM   2263  CD1 PHE B 412      46.430  53.600  29.050  0.00  0.00              
ATOM   2264  CD2 PHE B 412      48.180  52.170  28.060  0.00  0.00              
ATOM   2265  CE1 PHE B 412      47.420  54.530  29.440  0.00  0.00              
ATOM   2266  CE2 PHE B 412      49.160  53.090  28.470  0.00  0.00              
ATOM   2267  CZ  PHE B 412      48.780  54.270  29.140  0.00  0.00              
ATOM   2268  HN  PHE B 412      46.860  49.060  28.190  0.00  0.00              
ATOM   2269  N   PHE B 413      43.100  49.360  28.860  0.00  0.00              
ATOM   2270  CA  PHE B 413      41.920  48.560  28.440  0.00  0.00              
ATOM   2271  C   PHE B 413      41.140  49.260  27.320  0.00  0.00              
ATOM   2272  O   PHE B 413      41.030  50.490  27.310  0.00  0.00              
ATOM   2273  CB  PHE B 413      40.930  48.370  29.590  0.00  0.00              
ATOM   2274  CG  PHE B 413      41.500  47.670  30.820  0.00  0.00              
ATOM   2275  CD1 PHE B 413      41.440  46.260  30.870  0.00  0.00              
ATOM   2276  CD2 PHE B 413      41.800  48.430  31.970  0.00  0.00              
ATOM   2277  CE1 PHE B 413      41.620  45.610  32.100  0.00  0.00              
ATOM   2278  CE2 PHE B 413      42.020  47.770  33.200  0.00  0.00              
ATOM   2279  CZ  PHE B 413      41.920  46.360  33.260  0.00  0.00              
ATOM   2280  HN  PHE B 413      43.000  49.820  29.740  0.00  0.00              
ATOM   2281  N   LYS B 414      40.450  48.460  26.520  0.00  0.00              
ATOM   2282  CA  LYS B 414      39.600  48.980  25.440  0.00  0.00              
ATOM   2283  C   LYS B 414      38.350  49.600  26.090  0.00  0.00              
ATOM   2284  O   LYS B 414      37.760  49.000  26.990  0.00  0.00              
ATOM   2285  CB  LYS B 414      39.190  47.810  24.540  0.00  0.00              
ATOM   2286  CG  LYS B 414      38.720  48.290  23.160  0.00  0.00              
ATOM   2287  CD  LYS B 414      39.860  48.370  22.140  0.00  0.00              
ATOM   2288  CE  LYS B 414      40.330  46.980  21.700  0.00  0.00              
ATOM   2289  NZ  LYS B 414      39.270  46.270  20.970  0.00  0.00              
ATOM   2290  HN  LYS B 414      40.300  47.500  26.750  0.00  0.00              
ATOM   2291  HZ1 LYS B 414      39.580  45.330  20.760  0.00  0.00              
ATOM   2292  HZ2 LYS B 414      38.420  46.200  21.500  0.00  0.00              
ATOM   2293  HZ3 LYS B 414      39.070  46.730  20.110  0.00  0.00              
ATOM   2294  N   THR B 415      38.160  50.880  25.830  0.00  0.00              
ATOM   2295  CA  THR B 415      37.070  51.680  26.430  0.00  0.00              
ATOM   2296  C   THR B 415      35.930  52.060  25.470  0.00  0.00              
ATOM   2297  O   THR B 415      36.170  52.290  24.290  0.00  0.00              
ATOM   2298  CB  THR B 415      37.620  52.960  27.070  0.00  0.00              
ATOM   2299  OG1 THR B 415      38.460  53.660  26.150  0.00  0.00              
ATOM   2300  CG2 THR B 415      38.350  52.660  28.380  0.00  0.00              
ATOM   2301  HN  THR B 415      38.800  51.410  25.270  0.00  0.00              
ATOM   2302  HG1 THR B 415      38.570  54.600  26.470  0.00  0.00              
ATOM   2303  N   SER B 416      34.730  51.960  26.030  0.00  0.00              
ATOM   2304  CA  SER B 416      33.460  52.530  25.520  0.00  0.00              
ATOM   2305  C   SER B 416      32.410  52.690  26.640  0.00  0.00              
ATOM   2306  O   SER B 416      32.840  52.880  27.800  0.00  0.00              
ATOM   2307  CB  SER B 416      32.910  51.780  24.290  0.00  0.00              
ATOM   2308  OG  SER B 416      32.790  50.360  24.480  0.00  0.00              
ATOM   2309  OXT SER B 416      31.190  52.770  26.370  0.00  0.00              
ATOM   2310  HN  SER B 416      34.590  51.440  26.870  0.00  0.00              
ATOM   2311  HG  SER B 416      33.730  49.960  24.500  0.00  0.00              
TER
ATOM   2312  CH3 ACE     1      29.732  48.748  59.307  0.00  0.00              
ATOM   2313  C   ACE     1      29.057  47.965  58.195  0.00  0.00              
ATOM   2314  O   ACE     1      27.818  48.090  58.204  0.00  0.00              
ATOM   2315  N   ASP     2      29.668  47.132  57.342  0.00  0.00              
ATOM   2316  H   ASP     2      29.043  46.659  56.712  0.00  0.00              
ATOM   2317  CA  ASP     2      31.072  46.694  57.412  0.00  0.00              
ATOM   2318  C   ASP     2      31.102  45.305  58.083  0.00  0.00              
ATOM   2319  O   ASP     2      30.673  45.186  59.234  0.00  0.00              
ATOM   2320  CB  ASP     2      32.185  47.672  57.868  0.00  0.00              
ATOM   2321  CG  ASP     2      33.053  48.200  56.723  0.00  0.00              
ATOM   2322  OD1 ASP     2      32.734  49.302  56.223  0.00  0.00              
ATOM   2323  OD2 ASP     2      33.951  47.443  56.295  0.00  0.00              
ATOM   2324  N   ASN     3      31.569  44.290  57.350  0.00  0.00              
ATOM   2325  H   ASN     3      32.045  44.518  56.491  0.00  0.00              
ATOM   2326  CA  ASN     3      31.749  42.920  57.864  0.00  0.00              
ATOM   2327  C   ASN     3      33.215  42.520  57.645  0.00  0.00              
ATOM   2328  O   ASN     3      34.081  43.353  57.376  0.00  0.00              
ATOM   2329  CB  ASN     3      30.783  41.978  57.121  0.00  0.00              
ATOM   2330  CG  ASN     3      30.033  41.043  58.056  0.00  0.00              
ATOM   2331  OD1 ASN     3      30.569  40.047  58.514  0.00  0.00              
ATOM   2332  ND2 ASN     3      28.788  41.298  58.374  0.00  0.00              
ATOM   2333  HD2 ASN     3      28.227  42.076  58.022  0.00  0.00              
ATOM   2334  HD2 ASN     3      28.361  40.663  59.017  0.00  0.00              
ATOM   2335  N   LEU     4      33.475  41.218  57.736  0.00  0.00              
ATOM   2336  H   LEU     4      32.721  40.569  57.882  0.00  0.00              
ATOM   2337  CA  LEU     4      34.828  40.702  57.464  0.00  0.00              
ATOM   2338  C   LEU     4      34.823  40.011  56.096  0.00  0.00              
ATOM   2339  O   LEU     4      34.557  38.803  56.019  0.00  0.00              
ATOM   2340  CB  LEU     4      35.228  39.754  58.612  0.00  0.00              
ATOM   2341  CG  LEU     4      36.750  39.517  58.736  0.00  0.00              
ATOM   2342  CD1 LEU     4      37.310  40.314  59.919  0.00  0.00              
ATOM   2343  CD2 LEU     4      37.094  38.049  58.992  0.00  0.00              
ATOM   2344  N   ASP     5      35.128  40.768  55.041  0.00  0.00              
ATOM   2345  H   ASP     5      35.319  41.741  55.103  0.00  0.00              
ATOM   2346  CA  ASP     5      35.194  40.186  53.703  0.00  0.00              
ATOM   2347  C   ASP     5      36.319  39.173  53.562  0.00  0.00              
ATOM   2348  O   ASP     5      36.116  37.963  53.541  0.00  0.00              
ATOM   2349  CB  ASP     5      35.358  41.267  52.644  0.00  0.00              
ATOM   2350  CG  ASP     5      34.386  40.939  51.513  0.00  0.00              
ATOM   2351  OD1 ASP     5      33.900  39.840  51.363  0.00  0.00              
ATOM   2352  OD2 ASP     5      34.039  41.764  50.672  0.00  0.00              
TER
ATOM   2353  CH3 ACE     1      30.690  49.200  60.050  0.00  0.00              
ATOM   2354  C   ACE     1      29.870  48.400  59.020  0.00  0.00              
ATOM   2355  O   ACE     1      28.630  48.510  59.030  0.00  0.00              
ATOM   2356  N   ASP     2      30.490  47.570  58.170  0.00  0.00              
ATOM   2357  H   ASP     2      30.000  47.170  57.400  0.00  0.00              
ATOM   2358  CA  ASP     2      31.900  47.150  58.240  0.00  0.00              
ATOM   2359  CB  ASP     2      32.660  47.420  56.950  0.00  0.00              
ATOM   2360  CG  ASP     2      32.650  48.920  56.660  0.00  0.00              
ATOM   2361  OD2 ASP     2      32.380  49.370  55.550  0.00  0.00              
ATOM   2362  OD1 ASP     2      32.890  49.760  57.520  0.00  0.00              
ATOM   2363  C   ASP     2      31.930  45.660  58.640  0.00  0.00              
ATOM   2364  O   ASP     2      32.130  45.360  59.820  0.00  0.00              
ATOM   2365  N   GLU     3      31.700  44.770  57.670  0.00  0.00              
ATOM   2366  H   GLU     3      31.460  45.050  56.740  0.00  0.00              
ATOM   2367  CA  GLU     3      31.780  43.310  57.860  0.00  0.00              
ATOM   2368  CB  GLU     3      30.740  42.560  57.020  0.00  0.00              
ATOM   2369  CG  GLU     3      29.500  42.120  57.800  0.00  0.00              
ATOM   2370  CD  GLU     3      29.090  40.680  57.450  0.00  0.00              
ATOM   2371  OE1 GLU     3      28.250  40.070  58.110  0.00  0.00              
ATOM   2372  OE2 GLU     3      29.560  40.020  56.520  0.00  0.00              
ATOM   2373  C   GLU     3      33.150  42.840  57.350  0.00  0.00              
ATOM   2374  O   GLU     3      33.640  43.280  56.310  0.00  0.00              
ATOM   2375  N   VAL     4      33.750  41.910  58.090  0.00  0.00              
ATOM   2376  H   VAL     4      33.380  41.560  58.950  0.00  0.00              
ATOM   2377  CA  VAL     4      35.030  41.320  57.660  0.00  0.00              
ATOM   2378  CB  VAL     4      35.800  40.650  58.820  0.00  0.00              
ATOM   2379  CG1 VAL     4      35.170  39.410  59.460  0.00  0.00              
ATOM   2380  CG2 VAL     4      36.090  41.650  59.940  0.00  0.00              
ATOM   2381  C   VAL     4      34.750  40.290  56.560  0.00  0.00              
ATOM   2382  O   VAL     4      33.760  39.550  56.650  0.00  0.00              
ATOM   2383  N   ASP     5      35.620  40.240  55.550  0.00  0.00              
ATOM   2384  H   ASP     5      36.400  40.850  55.470  0.00  0.00              
ATOM   2385  CA  ASP     5      35.460  39.260  54.480  0.00  0.00              
ATOM   2386  C   ASP     5      36.570  38.220  54.470  0.00  0.00              
ATOM   2387  O   ASP     5      36.390  37.070  54.080  0.00  0.00              
ATOM   2388  CB  ASP     5      35.400  39.940  53.120  0.00  0.00              
ATOM   2389  CG  ASP     5      34.070  39.550  52.480  0.00  0.00              
ATOM   2390  OD1 ASP     5      33.650  40.070  51.470  0.00  0.00              
ATOM   2391  OD2 ASP     5      33.330  38.690  52.950  0.00  0.00              
TER
ATOM   2392  CH3 ACE     1      29.782  48.634  59.512  0.00  0.00              
ATOM   2393  C   ACE     1      29.125  47.840  58.398  0.00  0.00              
ATOM   2394  O   ACE     1      27.882  47.912  58.427  0.00  0.00              
ATOM   2395  N   ASP     2      29.757  47.050  57.520  0.00  0.00              
ATOM   2396  H   ASP     2      29.145  46.566  56.885  0.00  0.00              
ATOM   2397  CA  ASP     2      31.180  46.671  57.560  0.00  0.00              
ATOM   2398  C   ASP     2      31.276  45.256  58.168  0.00  0.00              
ATOM   2399  O   ASP     2      30.967  45.090  59.351  0.00  0.00              
ATOM   2400  CB  ASP     2      32.252  47.674  58.057  0.00  0.00              
ATOM   2401  CG  ASP     2      33.163  48.207  56.949  0.00  0.00              
ATOM   2402  OD1 ASP     2      34.278  47.655  56.810  0.00  0.00              
ATOM   2403  OD2 ASP     2      32.777  49.224  56.334  0.00  0.00              
ATOM   2404  N   GLN     3      31.663  44.273  57.350  0.00  0.00              
ATOM   2405  H   GLN     3      32.044  44.535  56.453  0.00  0.00              
ATOM   2406  CA  GLN     3      31.892  42.884  57.788  0.00  0.00              
ATOM   2407  C   GLN     3      33.318  42.487  57.377  0.00  0.00              
ATOM   2408  O   GLN     3      33.974  43.159  56.582  0.00  0.00              
ATOM   2409  CB  GLN     3      30.886  41.983  57.036  0.00  0.00              
ATOM   2410  CG  GLN     3      29.973  41.100  57.917  0.00  0.00              
ATOM   2411  CD  GLN     3      29.450  39.875  57.159  0.00  0.00              
ATOM   2412  OE1 GLN     3      30.173  38.905  56.975  0.00  0.00              
ATOM   2413  NE2 GLN     3      28.216  39.899  56.701  0.00  0.00              
ATOM   2414  HE2 GLN     3      27.607  40.706  56.808  0.00  0.00              
ATOM   2415  HE2 GLN     3      27.783  39.090  56.269  0.00  0.00              
ATOM   2416  N   THR     4      33.777  41.358  57.915  0.00  0.00              
ATOM   2417  H   THR     4      33.183  40.823  58.522  0.00  0.00              
ATOM   2418  CA  THR     4      35.099  40.830  57.534  0.00  0.00              
ATOM   2419  C   THR     4      34.931  39.930  56.305  0.00  0.00              
ATOM   2420  O   THR     4      34.082  39.027  56.317  0.00  0.00              
ATOM   2421  CB  THR     4      35.781  40.067  58.681  0.00  0.00              
ATOM   2422  CG2 THR     4      37.258  39.731  58.465  0.00  0.00              
ATOM   2423  OG1 THR     4      35.686  40.786  59.891  0.00  0.00              
ATOM   2424  HG  THR     4      34.970  40.411  60.429  0.00  0.00              
ATOM   2425  N   ASP     5      35.741  40.168  55.272  0.00  0.00              
ATOM   2426  H   ASP     5      36.405  40.907  55.258  0.00  0.00              
ATOM   2427  CA  ASP     5      35.685  39.333  54.076  0.00  0.00              
ATOM   2428  C   ASP     5      36.851  38.360  53.989  0.00  0.00              
ATOM   2429  O   ASP     5      36.729  37.228  53.530  0.00  0.00              
ATOM   2430  CB  ASP     5      35.650  40.184  52.816  0.00  0.00              
ATOM   2431  CG  ASP     5      34.294  39.952  52.153  0.00  0.00              
ATOM   2432  OD1 ASP     5      33.525  39.090  52.517  0.00  0.00              
ATOM   2433  OD2 ASP     5      33.894  40.617  51.201  0.00  0.00              
TER
ATOM   2434  CH3 ACE     1      27.777  43.272  59.606  0.00  0.00              
ATOM   2435  C   ACE     1      27.185  42.325  58.577  0.00  0.00              
ATOM   2436  O   ACE     1      25.940  42.329  58.581  0.00  0.00              
ATOM   2437  N   ASP     2      27.877  41.476  57.806  0.00  0.00              
ATOM   2438  H   ASP     2      27.306  40.888  57.224  0.00  0.00              
ATOM   2439  CA  ASP     2      29.318  41.186  57.910  0.00  0.00              
ATOM   2440  C   ASP     2      30.087  42.439  57.439  0.00  0.00              
ATOM   2441  O   ASP     2      29.708  43.028  56.423  0.00  0.00              
ATOM   2442  CB  ASP     2      29.891  39.833  57.418  0.00  0.00              
ATOM   2443  CG  ASP     2      28.901  39.003  56.597  0.00  0.00              
ATOM   2444  OD1 ASP     2      28.541  39.465  55.492  0.00  0.00              
ATOM   2445  OD2 ASP     2      28.435  37.976  57.137  0.00  0.00              
ATOM   2446  N   MET     3      31.115  42.835  58.195  0.00  0.00              
ATOM   2447  H   MET     3      31.444  42.197  58.903  0.00  0.00              
ATOM   2448  CA  MET     3      32.008  43.955  57.844  0.00  0.00              
ATOM   2449  C   MET     3      33.339  43.364  57.356  0.00  0.00              
ATOM   2450  O   MET     3      33.771  43.587  56.225  0.00  0.00              
ATOM   2451  CB  MET     3      32.221  44.826  59.101  0.00  0.00              
ATOM   2452  CG  MET     3      32.059  46.332  58.851  0.00  0.00              
ATOM   2453  SD  MET     3      33.150  47.033  57.586  0.00  0.00              
ATOM   2454  CE  MET     3      31.850  47.572  56.432  0.00  0.00              
ATOM   2455  N   GLN     4      33.970  42.577  58.224  0.00  0.00              
ATOM   2456  H   GLN     4      33.547  42.365  59.109  0.00  0.00              
ATOM   2457  CA  GLN     4      35.214  41.886  57.842  0.00  0.00              
ATOM   2458  C   GLN     4      34.851  40.611  57.072  0.00  0.00              
ATOM   2459  O   GLN     4      34.052  39.803  57.566  0.00  0.00              
ATOM   2460  CB  GLN     4      36.032  41.583  59.111  0.00  0.00              
ATOM   2461  CG  GLN     4      35.192  41.442  60.398  0.00  0.00              
ATOM   2462  CD  GLN     4      35.094  39.996  60.885  0.00  0.00              
ATOM   2463  OE1 GLN     4      35.682  39.625  61.891  0.00  0.00              
ATOM   2464  NE2 GLN     4      34.406  39.124  60.187  0.00  0.00              
ATOM   2465  HE2 GLN     4      33.869  39.368  59.342  0.00  0.00              
ATOM   2466  HE2 GLN     4      34.252  38.228  60.599  0.00  0.00              
ATOM   2467  N   ASP     5      35.443  40.436  55.890  0.00  0.00              
ATOM   2468  H   ASP     5      36.065  41.097  55.487  0.00  0.00              
ATOM   2469  CA  ASP     5      35.192  39.230  55.106  0.00  0.00              
ATOM   2470  C   ASP     5      35.936  38.018  55.646  0.00  0.00              
ATOM   2471  O   ASP     5      35.450  37.271  56.489  0.00  0.00              
ATOM   2472  CB  ASP     5      35.570  39.439  53.646  0.00  0.00              
ATOM   2473  CG  ASP     5      34.268  39.525  52.853  0.00  0.00              
ATOM   2474  OD1 ASP     5      33.972  40.487  52.180  0.00  0.00              
ATOM   2475  OD2 ASP     5      33.428  38.629  52.850  0.00  0.00              
TER
