# Supplementary material for: Structural and functional definition of the specificity of a novel caspase-3 inhibitor, Ac-DNLD-CHO
Source: BMC Pharmacol. 2007 Jun 27;7:8. doi: 10.1186/1471-2210-7-8 (PMC1931592; doi:10.1186/1471-2210-7-8)
Supplement: Additional File 1 — ZIP file is a pdb format that is compressed. It contains caspase-3/peptide complexes (casp3_pep.pdb), caspase-7/peptide complexes (casp7_pep.pdb), caspase-8/peptide complexes (casp8_pep.pdb), and caspase-9/peptide complexes (casp9_pep.pdb). [file 1471-2210-7-8-S1.zip › casp3-pep.pdb]

ATOM      1  N   ASP A  34      29.860  55.250  15.590  0.00  0.00              
ATOM      2  CA  ASP A  34      29.910  54.630  16.910  0.00  0.00              
ATOM      3  C   ASP A  34      30.950  53.510  16.870  0.00  0.00              
ATOM      4  O   ASP A  34      31.240  52.970  15.800  0.00  0.00              
ATOM      5  CB  ASP A  34      28.530  54.070  17.250  0.00  0.00              
ATOM      6  CG  ASP A  34      28.510  53.590  18.690  0.00  0.00              
ATOM      7  OD1 ASP A  34      29.070  54.350  19.510  0.00  0.00              
ATOM      8  OD2 ASP A  34      28.080  52.430  18.890  0.00  0.00              
ATOM      9  HN1 ASP A  34      29.178  55.995  15.593  0.00  0.00              
ATOM     10  HN2 ASP A  34      29.599  54.558  14.902  0.00  0.00              
ATOM     11  HN3 ASP A  34      30.768  55.627  15.360  0.00  0.00              
ATOM     12  N   ASN A  35      31.650  53.380  17.990  0.00  0.00              
ATOM     13  CA  ASN A  35      32.780  52.450  18.140  0.00  0.00              
ATOM     14  C   ASN A  35      32.990  51.890  19.560  0.00  0.00              
ATOM     15  O   ASN A  35      33.820  51.010  19.770  0.00  0.00              
ATOM     16  CB  ASN A  35      34.070  53.060  17.560  0.00  0.00              
ATOM     17  CG  ASN A  35      34.410  54.500  17.980  0.00  0.00              
ATOM     18  OD1 ASN A  35      33.610  55.310  18.410  0.00  0.00              
ATOM     19  ND2 ASN A  35      35.620  54.880  17.640  0.00  0.00              
ATOM     20  HN  ASN A  35      31.460  53.960  18.780  0.00  0.00              
ATOM     21 1HD2 ASN A  35      36.200  54.250  17.130  0.00  0.00               
ATOM     22 2HD2 ASN A  35      36.010  55.700  18.050  0.00  0.00               
ATOM     23  N   SER A  36      32.010  52.180  20.410  0.00  0.00              
ATOM     24  CA  SER A  36      32.000  51.760  21.820  0.00  0.00              
ATOM     25  C   SER A  36      30.600  51.250  22.200  0.00  0.00              
ATOM     26  O   SER A  36      29.650  51.410  21.430  0.00  0.00              
ATOM     27  CB  SER A  36      32.450  52.900  22.730  0.00  0.00              
ATOM     28  OG  SER A  36      31.750  54.110  22.430  0.00  0.00              
ATOM     29  HN  SER A  36      31.140  52.590  20.140  0.00  0.00              
ATOM     30  HG  SER A  36      31.540  54.560  23.340  0.00  0.00              
ATOM     31  N   TYR A  37      30.580  50.350  23.180  0.00  0.00              
ATOM     32  CA  TYR A  37      29.310  49.750  23.650  0.00  0.00              
ATOM     33  C   TYR A  37      28.380  50.750  24.340  0.00  0.00              
ATOM     34  O   TYR A  37      28.780  51.550  25.190  0.00  0.00              
ATOM     35  CB  TYR A  37      29.530  48.550  24.580  0.00  0.00              
ATOM     36  CG  TYR A  37      30.130  47.360  23.840  0.00  0.00              
ATOM     37  CD1 TYR A  37      29.340  46.590  22.940  0.00  0.00              
ATOM     38  CD2 TYR A  37      31.440  46.970  24.190  0.00  0.00              
ATOM     39  CE1 TYR A  37      29.870  45.410  22.400  0.00  0.00              
ATOM     40  CE2 TYR A  37      31.970  45.780  23.650  0.00  0.00              
ATOM     41  CZ  TYR A  37      31.170  45.030  22.770  0.00  0.00              
ATOM     42  OH  TYR A  37      31.710  43.930  22.220  0.00  0.00              
ATOM     43  HN  TYR A  37      31.410  50.040  23.640  0.00  0.00              
ATOM     44  HH  TYR A  37      32.460  43.620  22.810  0.00  0.00              
ATOM     45  N   LYS A  38      27.110  50.580  24.010  0.00  0.00              
ATOM     46  CA  LYS A  38      26.020  51.380  24.570  0.00  0.00              
ATOM     47  C   LYS A  38      25.770  51.000  26.030  0.00  0.00              
ATOM     48  O   LYS A  38      25.180  49.950  26.340  0.00  0.00              
ATOM     49  CB  LYS A  38      24.780  51.160  23.690  0.00  0.00              
ATOM     50  CG  LYS A  38      23.650  52.060  24.160  0.00  0.00              
ATOM     51  CD  LYS A  38      22.410  51.890  23.290  0.00  0.00              
ATOM     52  CE  LYS A  38      21.340  52.850  23.790  0.00  0.00              
ATOM     53  NZ  LYS A  38      20.510  53.170  22.630  0.00  0.00              
ATOM     54  HN  LYS A  38      26.850  49.890  23.340  0.00  0.00              
ATOM     55  HZ1 LYS A  38      19.810  53.830  22.890  0.00  0.00              
ATOM     56  HZ2 LYS A  38      21.080  53.560  21.910  0.00  0.00              
ATOM     57  HZ3 LYS A  38      20.060  52.330  22.310  0.00  0.00              
ATOM     58  N   MET A  39      26.250  51.870  26.910  0.00  0.00              
ATOM     59  CA  MET A  39      26.130  51.670  28.370  0.00  0.00              
ATOM     60  C   MET A  39      25.010  52.500  29.020  0.00  0.00              
ATOM     61  O   MET A  39      24.600  52.130  30.120  0.00  0.00              
ATOM     62  CB  MET A  39      27.460  51.910  29.090  0.00  0.00              
ATOM     63  CG  MET A  39      28.620  51.040  28.580  0.00  0.00              
ATOM     64  SD  MET A  39      28.450  49.250  28.910  0.00  0.00              
ATOM     65  CE  MET A  39      28.980  49.150  30.610  0.00  0.00              
ATOM     66  HN  MET A  39      26.790  52.670  26.630  0.00  0.00              
ATOM     67  N   ASP A  40      24.330  53.350  28.250  0.00  0.00              
ATOM     68  CA  ASP A  40      23.240  54.220  28.750  0.00  0.00              
ATOM     69  C   ASP A  40      21.910  53.530  29.100  0.00  0.00              
ATOM     70  O   ASP A  40      21.030  54.170  29.700  0.00  0.00              
ATOM     71  CB  ASP A  40      22.960  55.390  27.780  0.00  0.00              
ATOM     72  CG  ASP A  40      22.470  54.940  26.410  0.00  0.00              
ATOM     73  OD1 ASP A  40      21.240  54.780  26.230  0.00  0.00              
ATOM     74  OD2 ASP A  40      23.330  54.710  25.550  0.00  0.00              
ATOM     75  HN  ASP A  40      24.550  53.530  27.280  0.00  0.00              
ATOM     76  N   TYR A  41      21.820  52.220  28.880  0.00  0.00              
ATOM     77  CA  TYR A  41      20.620  51.420  29.230  0.00  0.00              
ATOM     78  C   TYR A  41      20.230  51.640  30.710  0.00  0.00              
ATOM     79  O   TYR A  41      21.130  51.880  31.520  0.00  0.00              
ATOM     80  CB  TYR A  41      20.830  49.930  28.990  0.00  0.00              
ATOM     81  CG  TYR A  41      20.820  49.520  27.520  0.00  0.00              
ATOM     82  CD1 TYR A  41      22.050  49.470  26.820  0.00  0.00              
ATOM     83  CD2 TYR A  41      19.610  49.120  26.910  0.00  0.00              
ATOM     84  CE1 TYR A  41      22.070  48.990  25.500  0.00  0.00              
ATOM     85  CE2 TYR A  41      19.630  48.650  25.580  0.00  0.00              
ATOM     86  CZ  TYR A  41      20.860  48.600  24.900  0.00  0.00              
ATOM     87  OH  TYR A  41      20.940  48.080  23.650  0.00  0.00              
ATOM     88  HN  TYR A  41      22.640  51.690  28.680  0.00  0.00              
ATOM     89  HH  TYR A  41      20.060  48.130  23.150  0.00  0.00              
ATOM     90  N   PRO A  42      18.930  51.590  31.040  0.00  0.00              
ATOM     91  CA  PRO A  42      18.400  51.820  32.400  0.00  0.00              
ATOM     92  C   PRO A  42      19.270  51.360  33.580  0.00  0.00              
ATOM     93  O   PRO A  42      19.290  52.030  34.610  0.00  0.00              
ATOM     94  CB  PRO A  42      17.030  51.140  32.390  0.00  0.00              
ATOM     95  CG  PRO A  42      16.540  51.440  30.980  0.00  0.00              
ATOM     96  CD  PRO A  42      17.800  51.300  30.130  0.00  0.00              
ATOM     97  N   GLU A  43      19.850  50.170  33.440  0.00  0.00              
ATOM     98  CA  GLU A  43      20.790  49.620  34.440  0.00  0.00              
ATOM     99  C   GLU A  43      22.030  49.000  33.770  0.00  0.00              
ATOM    100  O   GLU A  43      21.960  48.410  32.690  0.00  0.00              
ATOM    101  CB  GLU A  43      20.040  48.620  35.330  0.00  0.00              
ATOM    102  CG  GLU A  43      19.370  47.510  34.520  0.00  0.00              
ATOM    103  CD  GLU A  43      18.320  46.720  35.300  0.00  0.00              
ATOM    104  OE1 GLU A  43      18.620  45.570  35.660  0.00  0.00              
ATOM    105  OE2 GLU A  43      17.160  47.190  35.300  0.00  0.00              
ATOM    106  HN  GLU A  43      19.660  49.570  32.660  0.00  0.00              
ATOM    107  N   MET A  44      23.170  49.130  34.450  0.00  0.00              
ATOM    108  CA  MET A  44      24.470  48.590  33.990  0.00  0.00              
ATOM    109  C   MET A  44      24.480  47.110  33.590  0.00  0.00              
ATOM    110  O   MET A  44      25.130  46.720  32.620  0.00  0.00              
ATOM    111  CB  MET A  44      25.570  48.860  35.020  0.00  0.00              
ATOM    112  CG  MET A  44      26.130  50.270  34.850  0.00  0.00              
ATOM    113  SD  MET A  44      27.160  50.430  33.340  0.00  0.00              
ATOM    114  CE  MET A  44      26.690  52.070  32.830  0.00  0.00              
ATOM    115  HN  MET A  44      23.200  49.640  35.310  0.00  0.00              
ATOM    116  N   GLY A  45      23.650  46.340  34.280  0.00  0.00              
ATOM    117  CA  GLY A  45      23.460  44.900  34.020  0.00  0.00              
ATOM    118  C   GLY A  45      23.700  44.010  35.240  0.00  0.00              
ATOM    119  O   GLY A  45      23.880  44.470  36.360  0.00  0.00              
ATOM    120  HN  GLY A  45      23.060  46.730  34.990  0.00  0.00              
ATOM    121  N   LEU A  46      23.720  42.710  34.960  0.00  0.00              
ATOM    122  CA  LEU A  46      23.860  41.680  36.010  0.00  0.00              
ATOM    123  C   LEU A  46      25.330  41.320  36.270  0.00  0.00              
ATOM    124  O   LEU A  46      26.190  41.470  35.400  0.00  0.00              
ATOM    125  CB  LEU A  46      23.060  40.450  35.560  0.00  0.00              
ATOM    126  CG  LEU A  46      22.030  40.010  36.610  0.00  0.00              
ATOM    127  CD1 LEU A  46      20.970  41.080  36.890  0.00  0.00              
ATOM    128  CD2 LEU A  46      21.330  38.740  36.110  0.00  0.00              
ATOM    129  HN  LEU A  46      23.690  42.380  34.020  0.00  0.00              
ATOM    130  N   CYS A  47      25.600  40.970  37.530  0.00  0.00              
ATOM    131  CA  CYS A  47      26.920  40.490  37.970  0.00  0.00              
ATOM    132  C   CYS A  47      26.790  39.270  38.890  0.00  0.00              
ATOM    133  O   CYS A  47      26.570  39.380  40.100  0.00  0.00              
ATOM    134  CB  CYS A  47      27.720  41.610  38.640  0.00  0.00              
ATOM    135  SG  CYS A  47      29.420  41.100  39.090  0.00  0.00              
ATOM    136  HN  CYS A  47      24.910  41.040  38.260  0.00  0.00              
ATOM    137  HG  CYS A  47      29.790  42.260  39.620  0.00  0.00              
ATOM    138  N   ILE A  48      26.900  38.100  38.280  0.00  0.00              
ATOM    139  CA  ILE A  48      26.800  36.820  39.020  0.00  0.00              
ATOM    140  C   ILE A  48      28.210  36.430  39.490  0.00  0.00              
ATOM    141  O   ILE A  48      29.120  36.280  38.680  0.00  0.00              
ATOM    142  CB  ILE A  48      26.170  35.710  38.150  0.00  0.00              
ATOM    143  CG1 ILE A  48      24.850  36.110  37.470  0.00  0.00              
ATOM    144  CG2 ILE A  48      26.010  34.410  38.960  0.00  0.00              
ATOM    145  CD1 ILE A  48      23.710  36.580  38.390  0.00  0.00              
ATOM    146  HN  ILE A  48      27.160  38.040  37.310  0.00  0.00              
ATOM    147  N   ILE A  49      28.370  36.340  40.800  0.00  0.00              
ATOM    148  CA  ILE A  49      29.630  35.900  41.430  0.00  0.00              
ATOM    149  C   ILE A  49      29.390  34.530  42.080  0.00  0.00              
ATOM    150  O   ILE A  49      28.620  34.400  43.030  0.00  0.00              
ATOM    151  CB  ILE A  49      30.180  36.920  42.440  0.00  0.00              
ATOM    152  CG1 ILE A  49      30.350  38.300  41.770  0.00  0.00              
ATOM    153  CG2 ILE A  49      31.540  36.440  42.990  0.00  0.00              
ATOM    154  CD1 ILE A  49      30.570  39.460  42.740  0.00  0.00              
ATOM    155  HN  ILE A  49      27.620  36.530  41.450  0.00  0.00              
ATOM    156  N   ILE A  50      30.040  33.540  41.490  0.00  0.00              
ATOM    157  CA  ILE A  50      30.000  32.150  41.970  0.00  0.00              
ATOM    158  C   ILE A  50      31.290  31.850  42.740  0.00  0.00              
ATOM    159  O   ILE A  50      32.380  31.720  42.170  0.00  0.00              
ATOM    160  CB  ILE A  50      29.680  31.200  40.800  0.00  0.00              
ATOM    161  CG1 ILE A  50      28.250  31.490  40.330  0.00  0.00              
ATOM    162  CG2 ILE A  50      29.820  29.720  41.190  0.00  0.00              
ATOM    163  CD1 ILE A  50      27.910  30.950  38.940  0.00  0.00              
ATOM    164  HN  ILE A  50      30.580  33.690  40.650  0.00  0.00              
ATOM    165  N   ASN A  51      31.120  31.840  44.050  0.00  0.00              
ATOM    166  CA  ASN A  51      32.220  31.660  45.010  0.00  0.00              
ATOM    167  C   ASN A  51      32.180  30.260  45.630  0.00  0.00              
ATOM    168  O   ASN A  51      31.230  29.870  46.300  0.00  0.00              
ATOM    169  CB  ASN A  51      32.110  32.760  46.070  0.00  0.00              
ATOM    170  CG  ASN A  51      33.300  32.750  47.030  0.00  0.00              
ATOM    171  OD1 ASN A  51      33.320  32.120  48.070  0.00  0.00              
ATOM    172  ND2 ASN A  51      34.360  33.420  46.630  0.00  0.00              
ATOM    173  HN  ASN A  51      30.200  31.880  44.460  0.00  0.00              
ATOM    174 1HD2 ASN A  51      34.380  33.830  45.720  0.00  0.00               
ATOM    175 2HD2 ASN A  51      34.990  33.750  47.340  0.00  0.00               
ATOM    176  N   ASN A  52      33.140  29.460  45.210  0.00  0.00              
ATOM    177  CA  ASN A  52      33.310  28.090  45.720  0.00  0.00              
ATOM    178  C   ASN A  52      34.550  27.940  46.630  0.00  0.00              
ATOM    179  O   ASN A  52      35.700  28.070  46.200  0.00  0.00              
ATOM    180  CB  ASN A  52      33.330  27.080  44.560  0.00  0.00              
ATOM    181  CG  ASN A  52      31.980  26.870  43.840  0.00  0.00              
ATOM    182  OD1 ASN A  52      31.900  26.250  42.790  0.00  0.00              
ATOM    183  ND2 ASN A  52      30.890  27.420  44.320  0.00  0.00              
ATOM    184  HN  ASN A  52      33.760  29.720  44.460  0.00  0.00              
ATOM    185 1HD2 ASN A  52      30.920  27.980  45.150  0.00  0.00               
ATOM    186 2HD2 ASN A  52      30.080  27.250  43.770  0.00  0.00               
ATOM    187  N   LYS A  53      34.250  27.700  47.900  0.00  0.00              
ATOM    188  CA  LYS A  53      35.250  27.510  48.960  0.00  0.00              
ATOM    189  C   LYS A  53      35.300  26.050  49.420  0.00  0.00              
ATOM    190  O   LYS A  53      36.360  25.450  49.250  0.00  0.00              
ATOM    191  CB  LYS A  53      35.000  28.430  50.170  0.00  0.00              
ATOM    192  CG  LYS A  53      36.200  28.470  51.130  0.00  0.00              
ATOM    193  CD  LYS A  53      35.910  29.410  52.290  0.00  0.00              
ATOM    194  CE  LYS A  53      37.050  29.550  53.300  0.00  0.00              
ATOM    195  NZ  LYS A  53      36.560  30.350  54.440  0.00  0.00              
ATOM    196  HN  LYS A  53      33.290  27.520  48.170  0.00  0.00              
ATOM    197  HZ1 LYS A  53      37.280  30.480  55.120  0.00  0.00              
ATOM    198  HZ2 LYS A  53      36.270  31.260  54.100  0.00  0.00              
ATOM    199  HZ3 LYS A  53      35.790  29.870  54.860  0.00  0.00              
ATOM    200  N   ASN A  54      34.180  25.480  49.860  0.00  0.00              
ATOM    201  CA  ASN A  54      34.160  24.110  50.410  0.00  0.00              
ATOM    202  C   ASN A  54      33.580  23.100  49.420  0.00  0.00              
ATOM    203  O   ASN A  54      32.450  23.210  48.950  0.00  0.00              
ATOM    204  CB  ASN A  54      33.350  23.990  51.700  0.00  0.00              
ATOM    205  CG  ASN A  54      33.760  24.970  52.790  0.00  0.00              
ATOM    206  OD1 ASN A  54      34.920  25.190  53.130  0.00  0.00              
ATOM    207  ND2 ASN A  54      32.760  25.670  53.240  0.00  0.00              
ATOM    208  HN  ASN A  54      33.270  25.920  49.770  0.00  0.00              
ATOM    209 1HD2 ASN A  54      31.850  25.550  52.830  0.00  0.00               
ATOM    210 2HD2 ASN A  54      32.930  26.490  53.800  0.00  0.00               
ATOM    211  N   PHE A  55      34.400  22.100  49.130  0.00  0.00              
ATOM    212  CA  PHE A  55      34.070  21.060  48.150  0.00  0.00              
ATOM    213  C   PHE A  55      33.740  19.770  48.910  0.00  0.00              
ATOM    214  O   PHE A  55      34.060  19.610  50.100  0.00  0.00              
ATOM    215  CB  PHE A  55      35.260  20.830  47.200  0.00  0.00              
ATOM    216  CG  PHE A  55      35.640  22.060  46.370  0.00  0.00              
ATOM    217  CD1 PHE A  55      36.420  23.090  46.950  0.00  0.00              
ATOM    218  CD2 PHE A  55      35.130  22.200  45.060  0.00  0.00              
ATOM    219  CE1 PHE A  55      36.650  24.280  46.240  0.00  0.00              
ATOM    220  CE2 PHE A  55      35.380  23.390  44.340  0.00  0.00              
ATOM    221  CZ  PHE A  55      36.130  24.420  44.930  0.00  0.00              
ATOM    222  HN  PHE A  55      35.220  21.900  49.680  0.00  0.00              
ATOM    223  N   HIS A  56      33.080  18.850  48.220  0.00  0.00              
ATOM    224  CA  HIS A  56      32.740  17.560  48.830  0.00  0.00              
ATOM    225  C   HIS A  56      33.970  16.680  49.060  0.00  0.00              
ATOM    226  O   HIS A  56      34.830  16.530  48.210  0.00  0.00              
ATOM    227  CB  HIS A  56      31.700  16.800  48.010  0.00  0.00              
ATOM    228  CG  HIS A  56      30.320  17.470  48.070  0.00  0.00              
ATOM    229  ND1 HIS A  56      30.000  18.560  48.760  0.00  0.00              
ATOM    230  CD2 HIS A  56      29.260  17.100  47.370  0.00  0.00              
ATOM    231  CE1 HIS A  56      28.750  18.890  48.440  0.00  0.00              
ATOM    232  NE2 HIS A  56      28.280  17.970  47.610  0.00  0.00              
ATOM    233  HN  HIS A  56      32.720  19.030  47.310  0.00  0.00              
ATOM    234  HD1 HIS A  56      30.617  19.081  49.383  0.00  0.00              
ATOM    235  HE2 HIS A  56      27.310  17.830  47.400  0.00  0.00              
ATOM    236  N   LYS A  57      33.960  16.050  50.230  0.00  0.00              
ATOM    237  CA  LYS A  57      34.960  15.070  50.670  0.00  0.00              
ATOM    238  C   LYS A  57      35.430  14.120  49.550  0.00  0.00              
ATOM    239  O   LYS A  57      36.590  14.080  49.150  0.00  0.00              
ATOM    240  CB  LYS A  57      34.340  14.220  51.780  0.00  0.00              
ATOM    241  CG  LYS A  57      33.750  15.020  52.940  0.00  0.00              
ATOM    242  CD  LYS A  57      33.020  14.080  53.910  0.00  0.00              
ATOM    243  CE  LYS A  57      31.790  13.390  53.290  0.00  0.00              
ATOM    244  NZ  LYS A  57      31.240  12.480  54.290  0.00  0.00              
ATOM    245  HN  LYS A  57      33.310  16.330  50.930  0.00  0.00              
ATOM    246  HZ1 LYS A  57      30.490  11.920  53.900  0.00  0.00              
ATOM    247  HZ2 LYS A  57      31.950  11.860  54.630  0.00  0.00              
ATOM    248  HZ3 LYS A  57      30.870  12.990  55.060  0.00  0.00              
ATOM    249  N   SER A  58      34.420  13.540  48.920  0.00  0.00              
ATOM    250  CA  SER A  58      34.520  12.590  47.790  0.00  0.00              
ATOM    251  C   SER A  58      35.330  13.130  46.600  0.00  0.00              
ATOM    252  O   SER A  58      36.130  12.370  46.060  0.00  0.00              
ATOM    253  CB  SER A  58      33.100  12.210  47.380  0.00  0.00              
ATOM    254  OG  SER A  58      32.330  12.030  48.580  0.00  0.00              
ATOM    255  HN  SER A  58      33.480  13.590  49.270  0.00  0.00              
ATOM    256  HG  SER A  58      31.340  11.830  48.330  0.00  0.00              
ATOM    257  N   THR A  59      35.340  14.450  46.400  0.00  0.00              
ATOM    258  CA  THR A  59      36.060  15.090  45.270  0.00  0.00              
ATOM    259  C   THR A  59      37.580  15.210  45.480  0.00  0.00              
ATOM    260  O   THR A  59      38.290  15.470  44.510  0.00  0.00              
ATOM    261  CB  THR A  59      35.560  16.500  44.880  0.00  0.00              
ATOM    262  OG1 THR A  59      35.940  17.460  45.860  0.00  0.00              
ATOM    263  CG2 THR A  59      34.060  16.540  44.590  0.00  0.00              
ATOM    264  HN  THR A  59      34.990  15.100  47.080  0.00  0.00              
ATOM    265  HG1 THR A  59      35.510  18.340  45.640  0.00  0.00              
ATOM    266  N   GLY A  60      38.020  15.230  46.740  0.00  0.00              
ATOM    267  CA  GLY A  60      39.440  15.420  47.090  0.00  0.00              
ATOM    268  C   GLY A  60      39.990  16.790  46.630  0.00  0.00              
ATOM    269  O   GLY A  60      41.190  16.940  46.410  0.00  0.00              
ATOM    270  HN  GLY A  60      37.410  15.080  47.520  0.00  0.00              
ATOM    271  N   MET A  61      39.100  17.770  46.580  0.00  0.00              
ATOM    272  CA  MET A  61      39.430  19.170  46.250  0.00  0.00              
ATOM    273  C   MET A  61      39.470  20.020  47.530  0.00  0.00              
ATOM    274  O   MET A  61      38.430  20.330  48.120  0.00  0.00              
ATOM    275  CB  MET A  61      38.400  19.770  45.280  0.00  0.00              
ATOM    276  CG  MET A  61      38.340  19.120  43.890  0.00  0.00              
ATOM    277  SD  MET A  61      39.540  19.750  42.670  0.00  0.00              
ATOM    278  CE  MET A  61      40.990  18.780  43.050  0.00  0.00              
ATOM    279  HN  MET A  61      38.120  17.580  46.680  0.00  0.00              
ATOM    280  N   THR A  62      40.670  20.510  47.840  0.00  0.00              
ATOM    281  CA  THR A  62      40.920  21.350  49.040  0.00  0.00              
ATOM    282  C   THR A  62      40.160  22.680  48.980  0.00  0.00              
ATOM    283  O   THR A  62      39.970  23.250  47.910  0.00  0.00              
ATOM    284  CB  THR A  62      42.410  21.670  49.240  0.00  0.00              
ATOM    285  OG1 THR A  62      42.990  22.200  48.040  0.00  0.00              
ATOM    286  CG2 THR A  62      43.180  20.470  49.780  0.00  0.00              
ATOM    287  HN  THR A  62      41.450  20.410  47.220  0.00  0.00              
ATOM    288  HG1 THR A  62      43.730  22.840  48.320  0.00  0.00              
ATOM    289  N   SER A  63      39.770  23.140  50.160  0.00  0.00              
ATOM    290  CA  SER A  63      39.060  24.420  50.310  0.00  0.00              
ATOM    291  C   SER A  63      39.920  25.610  49.890  0.00  0.00              
ATOM    292  O   SER A  63      41.150  25.580  49.920  0.00  0.00              
ATOM    293  CB  SER A  63      38.530  24.690  51.720  0.00  0.00              
ATOM    294  OG  SER A  63      37.600  23.670  52.080  0.00  0.00              
ATOM    295  HN  SER A  63      39.990  22.670  51.020  0.00  0.00              
ATOM    296  HG  SER A  63      37.220  23.870  52.990  0.00  0.00              
ATOM    297  N   ARG A  64      39.220  26.610  49.390  0.00  0.00              
ATOM    298  CA  ARG A  64      39.870  27.800  48.850  0.00  0.00              
ATOM    299  C   ARG A  64      39.890  28.980  49.830  0.00  0.00              
ATOM    300  O   ARG A  64      39.130  29.940  49.710  0.00  0.00              
ATOM    301  CB  ARG A  64      39.200  28.150  47.510  0.00  0.00              
ATOM    302  CG  ARG A  64      39.470  27.080  46.450  0.00  0.00              
ATOM    303  CD  ARG A  64      38.730  27.380  45.150  0.00  0.00              
ATOM    304  NE  ARG A  64      39.250  28.610  44.540  0.00  0.00              
ATOM    305  CZ  ARG A  64      38.670  29.810  44.510  0.00  0.00              
ATOM    306  NH1 ARG A  64      37.460  29.990  45.030  0.00  0.00              
ATOM    307  NH2 ARG A  64      39.360  30.860  44.050  0.00  0.00              
ATOM    308  HN  ARG A  64      38.220  26.540  49.300  0.00  0.00              
ATOM    309  HE  ARG A  64      40.220  28.540  44.210  0.00  0.00              
ATOM    310 1HH1 ARG A  64      36.920  29.210  45.380  0.00  0.00               
ATOM    311 2HH1 ARG A  64      37.160  30.920  45.280  0.00  0.00               
ATOM    312 1HH2 ARG A  64      40.290  30.700  43.690  0.00  0.00               
ATOM    313 2HH2 ARG A  64      39.000  31.790  44.120  0.00  0.00               
ATOM    314  N   SER A  65      40.820  28.940  50.800  0.00  0.00              
ATOM    315  CA  SER A  65      41.020  30.080  51.740  0.00  0.00              
ATOM    316  C   SER A  65      41.350  31.380  51.010  0.00  0.00              
ATOM    317  O   SER A  65      42.040  31.340  49.990  0.00  0.00              
ATOM    318  CB  SER A  65      42.170  29.870  52.710  0.00  0.00              
ATOM    319  OG  SER A  65      41.860  28.840  53.640  0.00  0.00              
ATOM    320  HN  SER A  65      41.380  28.130  50.990  0.00  0.00              
ATOM    321  HG  SER A  65      42.610  28.160  53.620  0.00  0.00              
ATOM    322  N   GLY A  66      40.740  32.460  51.480  0.00  0.00              
ATOM    323  CA  GLY A  66      40.910  33.790  50.870  0.00  0.00              
ATOM    324  C   GLY A  66      39.850  34.120  49.810  0.00  0.00              
ATOM    325  O   GLY A  66      39.580  35.290  49.560  0.00  0.00              
ATOM    326  HN  GLY A  66      40.260  32.460  52.360  0.00  0.00              
ATOM    327  N   THR A  67      39.150  33.110  49.290  0.00  0.00              
ATOM    328  CA  THR A  67      38.100  33.330  48.260  0.00  0.00              
ATOM    329  C   THR A  67      36.970  34.270  48.720  0.00  0.00              
ATOM    330  O   THR A  67      36.350  34.950  47.900  0.00  0.00              
ATOM    331  CB  THR A  67      37.550  32.000  47.700  0.00  0.00              
ATOM    332  OG1 THR A  67      36.910  32.230  46.440  0.00  0.00              
ATOM    333  CG2 THR A  67      36.580  31.280  48.630  0.00  0.00              
ATOM    334  HN  THR A  67      39.350  32.150  49.500  0.00  0.00              
ATOM    335  HG1 THR A  67      35.900  32.310  46.590  0.00  0.00              
ATOM    336  N   ASP A  68      36.640  34.250  50.020  0.00  0.00              
ATOM    337  CA  ASP A  68      35.630  35.150  50.600  0.00  0.00              
ATOM    338  C   ASP A  68      36.030  36.630  50.450  0.00  0.00              
ATOM    339  O   ASP A  68      35.210  37.440  50.050  0.00  0.00              
ATOM    340  CB  ASP A  68      35.390  34.870  52.090  0.00  0.00              
ATOM    341  CG  ASP A  68      35.030  33.410  52.370  0.00  0.00              
ATOM    342  OD1 ASP A  68      33.870  33.010  52.170  0.00  0.00              
ATOM    343  OD2 ASP A  68      35.930  32.700  52.840  0.00  0.00              
ATOM    344  HN  ASP A  68      36.970  33.550  50.660  0.00  0.00              
ATOM    345  N   VAL A  69      37.320  36.900  50.650  0.00  0.00              
ATOM    346  CA  VAL A  69      37.950  38.220  50.410  0.00  0.00              
ATOM    347  C   VAL A  69      37.690  38.650  48.950  0.00  0.00              
ATOM    348  O   VAL A  69      37.190  39.750  48.710  0.00  0.00              
ATOM    349  CB  VAL A  69      39.460  38.160  50.720  0.00  0.00              
ATOM    350  CG1 VAL A  69      40.180  39.460  50.390  0.00  0.00              
ATOM    351  CG2 VAL A  69      39.740  37.770  52.180  0.00  0.00              
ATOM    352  HN  VAL A  69      37.970  36.200  50.950  0.00  0.00              
ATOM    353  N   ASP A  70      38.030  37.760  48.020  0.00  0.00              
ATOM    354  CA  ASP A  70      37.760  37.940  46.570  0.00  0.00              
ATOM    355  C   ASP A  70      36.280  38.280  46.290  0.00  0.00              
ATOM    356  O   ASP A  70      35.990  39.390  45.840  0.00  0.00              
ATOM    357  CB  ASP A  70      38.200  36.700  45.770  0.00  0.00              
ATOM    358  CG  ASP A  70      39.710  36.520  45.580  0.00  0.00              
ATOM    359  OD1 ASP A  70      40.480  37.410  45.980  0.00  0.00              
ATOM    360  OD2 ASP A  70      40.110  35.510  44.960  0.00  0.00              
ATOM    361  HN  ASP A  70      38.640  37.000  48.220  0.00  0.00              
ATOM    362  N   ALA A  71      35.390  37.440  46.810  0.00  0.00              
ATOM    363  CA  ALA A  71      33.920  37.610  46.700  0.00  0.00              
ATOM    364  C   ALA A  71      33.420  38.950  47.270  0.00  0.00              
ATOM    365  O   ALA A  71      32.550  39.590  46.670  0.00  0.00              
ATOM    366  CB  ALA A  71      33.210  36.450  47.400  0.00  0.00              
ATOM    367  HN  ALA A  71      35.690  36.630  47.320  0.00  0.00              
ATOM    368  N   ALA A  72      33.930  39.320  48.450  0.00  0.00              
ATOM    369  CA  ALA A  72      33.620  40.590  49.140  0.00  0.00              
ATOM    370  C   ALA A  72      34.120  41.830  48.370  0.00  0.00              
ATOM    371  O   ALA A  72      33.360  42.770  48.140  0.00  0.00              
ATOM    372  CB  ALA A  72      34.200  40.550  50.550  0.00  0.00              
ATOM    373  HN  ALA A  72      34.550  38.710  48.950  0.00  0.00              
ATOM    374  N   ASN A  73      35.380  41.780  47.940  0.00  0.00              
ATOM    375  CA  ASN A  73      36.030  42.850  47.140  0.00  0.00              
ATOM    376  C   ASN A  73      35.270  43.090  45.820  0.00  0.00              
ATOM    377  O   ASN A  73      34.710  44.170  45.640  0.00  0.00              
ATOM    378  CB  ASN A  73      37.490  42.470  46.870  0.00  0.00              
ATOM    379  CG  ASN A  73      38.450  43.650  46.720  0.00  0.00              
ATOM    380  OD1 ASN A  73      38.150  44.780  46.360  0.00  0.00              
ATOM    381  ND2 ASN A  73      39.710  43.350  46.960  0.00  0.00              
ATOM    382  HN  ASN A  73      36.000  41.030  48.200  0.00  0.00              
ATOM    383 1HD2 ASN A  73      39.940  42.410  47.200  0.00  0.00               
ATOM    384 2HD2 ASN A  73      40.410  44.060  46.900  0.00  0.00               
ATOM    385  N   LEU A  74      35.070  42.010  45.060  0.00  0.00              
ATOM    386  CA  LEU A  74      34.300  42.020  43.790  0.00  0.00              
ATOM    387  C   LEU A  74      32.890  42.620  43.940  0.00  0.00              
ATOM    388  O   LEU A  74      32.530  43.530  43.200  0.00  0.00              
ATOM    389  CB  LEU A  74      34.140  40.600  43.230  0.00  0.00              
ATOM    390  CG  LEU A  74      35.440  40.030  42.680  0.00  0.00              
ATOM    391  CD1 LEU A  74      35.330  38.510  42.610  0.00  0.00              
ATOM    392  CD2 LEU A  74      35.740  40.570  41.280  0.00  0.00              
ATOM    393  HN  LEU A  74      35.450  41.110  45.310  0.00  0.00              
ATOM    394  N   ARG A  75      32.180  42.150  44.970  0.00  0.00              
ATOM    395  CA  ARG A  75      30.830  42.630  45.330  0.00  0.00              
ATOM    396  C   ARG A  75      30.770  44.160  45.430  0.00  0.00              
ATOM    397  O   ARG A  75      30.060  44.800  44.650  0.00  0.00              
ATOM    398  CB  ARG A  75      30.440  41.950  46.650  0.00  0.00              
ATOM    399  CG  ARG A  75      29.030  42.320  47.130  0.00  0.00              
ATOM    400  CD  ARG A  75      28.700  41.600  48.430  0.00  0.00              
ATOM    401  NE  ARG A  75      27.380  42.040  48.910  0.00  0.00              
ATOM    402  CZ  ARG A  75      26.190  41.680  48.420  0.00  0.00              
ATOM    403  NH1 ARG A  75      26.080  40.870  47.360  0.00  0.00              
ATOM    404  NH2 ARG A  75      25.070  42.150  48.980  0.00  0.00              
ATOM    405  HN  ARG A  75      32.530  41.410  45.550  0.00  0.00              
ATOM    406  HE  ARG A  75      27.410  42.760  49.610  0.00  0.00              
ATOM    407 1HH1 ARG A  75      26.880  40.500  46.900  0.00  0.00               
ATOM    408 2HH1 ARG A  75      25.170  40.630  47.010  0.00  0.00               
ATOM    409 1HH2 ARG A  75      25.090  42.790  49.740  0.00  0.00               
ATOM    410 2HH2 ARG A  75      24.190  41.810  48.640  0.00  0.00               
ATOM    411  N   GLU A  76      31.680  44.710  46.220  0.00  0.00              
ATOM    412  CA  GLU A  76      31.830  46.160  46.430  0.00  0.00              
ATOM    413  C   GLU A  76      32.180  46.950  45.150  0.00  0.00              
ATOM    414  O   GLU A  76      31.450  47.870  44.780  0.00  0.00              
ATOM    415  CB  GLU A  76      32.870  46.380  47.520  0.00  0.00              
ATOM    416  CG  GLU A  76      32.220  46.730  48.860  0.00  0.00              
ATOM    417  CD  GLU A  76      31.610  48.130  48.820  0.00  0.00              
ATOM    418  OE1 GLU A  76      32.360  49.100  48.620  0.00  0.00              
ATOM    419  OE2 GLU A  76      30.400  48.250  49.080  0.00  0.00              
ATOM    420  HN  GLU A  76      32.350  44.150  46.710  0.00  0.00              
ATOM    421  N   THR A  77      33.210  46.500  44.440  0.00  0.00              
ATOM    422  CA  THR A  77      33.650  47.100  43.160  0.00  0.00              
ATOM    423  C   THR A  77      32.490  47.190  42.140  0.00  0.00              
ATOM    424  O   THR A  77      32.050  48.280  41.810  0.00  0.00              
ATOM    425  CB  THR A  77      34.840  46.340  42.570  0.00  0.00              
ATOM    426  OG1 THR A  77      35.850  46.120  43.560  0.00  0.00              
ATOM    427  CG2 THR A  77      35.480  47.110  41.410  0.00  0.00              
ATOM    428  HN  THR A  77      33.830  45.790  44.790  0.00  0.00              
ATOM    429  HG1 THR A  77      36.620  45.680  43.110  0.00  0.00              
ATOM    430  N   PHE A  78      31.910  46.030  41.820  0.00  0.00              
ATOM    431  CA  PHE A  78      30.770  45.960  40.880  0.00  0.00              
ATOM    432  C   PHE A  78      29.490  46.690  41.330  0.00  0.00              
ATOM    433  O   PHE A  78      28.770  47.250  40.500  0.00  0.00              
ATOM    434  CB  PHE A  78      30.470  44.500  40.500  0.00  0.00              
ATOM    435  CG  PHE A  78      31.470  44.000  39.450  0.00  0.00              
ATOM    436  CD1 PHE A  78      31.310  44.390  38.100  0.00  0.00              
ATOM    437  CD2 PHE A  78      32.540  43.150  39.840  0.00  0.00              
ATOM    438  CE1 PHE A  78      32.240  43.970  37.140  0.00  0.00              
ATOM    439  CE2 PHE A  78      33.460  42.710  38.860  0.00  0.00              
ATOM    440  CZ  PHE A  78      33.320  43.140  37.530  0.00  0.00              
ATOM    441  HN  PHE A  78      32.220  45.160  42.190  0.00  0.00              
ATOM    442  N   ARG A  79      29.300  46.790  42.640  0.00  0.00              
ATOM    443  CA  ARG A  79      28.210  47.580  43.250  0.00  0.00              
ATOM    444  C   ARG A  79      28.390  49.080  42.930  0.00  0.00              
ATOM    445  O   ARG A  79      27.500  49.710  42.380  0.00  0.00              
ATOM    446  CB  ARG A  79      28.210  47.350  44.760  0.00  0.00              
ATOM    447  CG  ARG A  79      26.950  47.880  45.440  0.00  0.00              
ATOM    448  CD  ARG A  79      27.080  47.870  46.960  0.00  0.00              
ATOM    449  NE  ARG A  79      28.060  48.880  47.400  0.00  0.00              
ATOM    450  CZ  ARG A  79      27.800  50.160  47.700  0.00  0.00              
ATOM    451  NH1 ARG A  79      26.570  50.680  47.680  0.00  0.00              
ATOM    452  NH2 ARG A  79      28.800  50.930  48.120  0.00  0.00              
ATOM    453  HN  ARG A  79      29.880  46.280  43.300  0.00  0.00              
ATOM    454  HE  ARG A  79      28.970  48.520  47.660  0.00  0.00              
ATOM    455 1HH1 ARG A  79      25.780  50.100  47.480  0.00  0.00               
ATOM    456 2HH1 ARG A  79      26.410  51.620  47.950  0.00  0.00               
ATOM    457 1HH2 ARG A  79      29.730  50.560  48.170  0.00  0.00               
ATOM    458 2HH2 ARG A  79      28.630  51.790  48.600  0.00  0.00               
ATOM    459  N   ASN A  80      29.600  49.590  43.170  0.00  0.00              
ATOM    460  CA  ASN A  80      29.960  50.980  42.810  0.00  0.00              
ATOM    461  C   ASN A  80      29.950  51.270  41.300  0.00  0.00              
ATOM    462  O   ASN A  80      29.690  52.400  40.890  0.00  0.00              
ATOM    463  CB  ASN A  80      31.300  51.350  43.460  0.00  0.00              
ATOM    464  CG  ASN A  80      31.140  51.610  44.960  0.00  0.00              
ATOM    465  OD1 ASN A  80      30.200  52.240  45.430  0.00  0.00              
ATOM    466  ND2 ASN A  80      32.030  51.050  45.760  0.00  0.00              
ATOM    467  HN  ASN A  80      30.330  49.050  43.600  0.00  0.00              
ATOM    468 1HD2 ASN A  80      32.740  50.440  45.410  0.00  0.00               
ATOM    469 2HD2 ASN A  80      31.930  51.210  46.750  0.00  0.00               
ATOM    470  N   LEU A  81      29.980  50.190  40.510  0.00  0.00              
ATOM    471  CA  LEU A  81      29.810  50.230  39.040  0.00  0.00              
ATOM    472  C   LEU A  81      28.340  50.080  38.580  0.00  0.00              
ATOM    473  O   LEU A  81      28.080  49.780  37.420  0.00  0.00              
ATOM    474  CB  LEU A  81      30.650  49.120  38.390  0.00  0.00              
ATOM    475  CG  LEU A  81      32.170  49.230  38.530  0.00  0.00              
ATOM    476  CD1 LEU A  81      32.810  48.030  37.850  0.00  0.00              
ATOM    477  CD2 LEU A  81      32.700  50.510  37.880  0.00  0.00              
ATOM    478  HN  LEU A  81      30.170  49.280  40.890  0.00  0.00              
ATOM    479  N   LYS A  82      27.390  50.140  39.520  0.00  0.00              
ATOM    480  CA  LYS A  82      25.930  50.130  39.260  0.00  0.00              
ATOM    481  C   LYS A  82      25.370  48.810  38.680  0.00  0.00              
ATOM    482  O   LYS A  82      24.290  48.760  38.090  0.00  0.00              
ATOM    483  CB  LYS A  82      25.530  51.360  38.410  0.00  0.00              
ATOM    484  CG  LYS A  82      25.410  52.690  39.170  0.00  0.00              
ATOM    485  CD  LYS A  82      26.670  53.240  39.850  0.00  0.00              
ATOM    486  CE  LYS A  82      26.320  54.490  40.660  0.00  0.00              
ATOM    487  NZ  LYS A  82      27.450  55.050  41.430  0.00  0.00              
ATOM    488  HN  LYS A  82      27.630  50.120  40.490  0.00  0.00              
ATOM    489  HZ1 LYS A  82      27.180  55.930  41.820  0.00  0.00              
ATOM    490  HZ2 LYS A  82      27.720  54.440  42.170  0.00  0.00              
ATOM    491  HZ3 LYS A  82      28.230  55.210  40.810  0.00  0.00              
ATOM    492  N   TYR A  83      26.050  47.710  39.000  0.00  0.00              
ATOM    493  CA  TYR A  83      25.640  46.350  38.620  0.00  0.00              
ATOM    494  C   TYR A  83      24.790  45.660  39.700  0.00  0.00              
ATOM    495  O   TYR A  83      25.000  45.870  40.900  0.00  0.00              
ATOM    496  CB  TYR A  83      26.870  45.470  38.340  0.00  0.00              
ATOM    497  CG  TYR A  83      27.480  45.710  36.960  0.00  0.00              
ATOM    498  CD1 TYR A  83      28.470  46.700  36.810  0.00  0.00              
ATOM    499  CD2 TYR A  83      27.090  44.880  35.890  0.00  0.00              
ATOM    500  CE1 TYR A  83      29.110  46.860  35.560  0.00  0.00              
ATOM    501  CE2 TYR A  83      27.710  45.050  34.640  0.00  0.00              
ATOM    502  CZ  TYR A  83      28.720  46.020  34.490  0.00  0.00              
ATOM    503  OH  TYR A  83      29.420  46.070  33.330  0.00  0.00              
ATOM    504  HN  TYR A  83      26.900  47.750  39.530  0.00  0.00              
ATOM    505  HH  TYR A  83      29.040  45.350  32.740  0.00  0.00              
ATOM    506  N   GLU A  84      23.910  44.780  39.240  0.00  0.00              
ATOM    507  CA  GLU A  84      23.100  43.930  40.140  0.00  0.00              
ATOM    508  C   GLU A  84      23.910  42.670  40.490  0.00  0.00              
ATOM    509  O   GLU A  84      23.960  41.690  39.750  0.00  0.00              
ATOM    510  CB  GLU A  84      21.730  43.580  39.550  0.00  0.00              
ATOM    511  CG  GLU A  84      20.830  43.030  40.670  0.00  0.00              
ATOM    512  CD  GLU A  84      19.490  42.450  40.220  0.00  0.00              
ATOM    513  OE1 GLU A  84      18.810  43.080  39.380  0.00  0.00              
ATOM    514  OE2 GLU A  84      19.110  41.420  40.810  0.00  0.00              
ATOM    515  HN  GLU A  84      23.750  44.650  38.260  0.00  0.00              
ATOM    516  N   VAL A  85      24.690  42.850  41.550  0.00  0.00              
ATOM    517  CA  VAL A  85      25.590  41.820  42.090  0.00  0.00              
ATOM    518  C   VAL A  85      24.770  40.740  42.820  0.00  0.00              
ATOM    519  O   VAL A  85      24.120  41.000  43.830  0.00  0.00              
ATOM    520  CB  VAL A  85      26.650  42.420  43.040  0.00  0.00              
ATOM    521  CG1 VAL A  85      27.620  41.350  43.560  0.00  0.00              
ATOM    522  CG2 VAL A  85      27.460  43.530  42.380  0.00  0.00              
ATOM    523  HN  VAL A  85      24.670  43.710  42.060  0.00  0.00              
ATOM    524  N   ARG A  86      24.990  39.520  42.360  0.00  0.00              
ATOM    525  CA  ARG A  86      24.380  38.320  42.950  0.00  0.00              
ATOM    526  C   ARG A  86      25.450  37.320  43.400  0.00  0.00              
ATOM    527  O   ARG A  86      26.160  36.720  42.590  0.00  0.00              
ATOM    528  CB  ARG A  86      23.360  37.660  42.020  0.00  0.00              
ATOM    529  CG  ARG A  86      22.200  38.600  41.660  0.00  0.00              
ATOM    530  CD  ARG A  86      21.110  37.810  40.950  0.00  0.00              
ATOM    531  NE  ARG A  86      20.130  38.690  40.300  0.00  0.00              
ATOM    532  CZ  ARG A  86      19.320  38.350  39.280  0.00  0.00              
ATOM    533  NH1 ARG A  86      19.350  37.120  38.760  0.00  0.00              
ATOM    534  NH2 ARG A  86      18.380  39.180  38.840  0.00  0.00              
ATOM    535  HN  ARG A  86      25.610  39.370  41.570  0.00  0.00              
ATOM    536  HE  ARG A  86      20.090  39.650  40.620  0.00  0.00              
ATOM    537 1HH1 ARG A  86      19.930  36.390  39.130  0.00  0.00               
ATOM    538 2HH1 ARG A  86      18.750  36.910  37.980  0.00  0.00               
ATOM    539 1HH2 ARG A  86      18.280  40.090  39.260  0.00  0.00               
ATOM    540 2HH2 ARG A  86      17.770  38.890  38.110  0.00  0.00               
ATOM    541  N   ASN A  87      25.590  37.260  44.720  0.00  0.00              
ATOM    542  CA  ASN A  87      26.510  36.310  45.380  0.00  0.00              
ATOM    543  C   ASN A  87      25.820  34.960  45.630  0.00  0.00              
ATOM    544  O   ASN A  87      24.670  34.880  46.050  0.00  0.00              
ATOM    545  CB  ASN A  87      27.050  36.870  46.700  0.00  0.00              
ATOM    546  CG  ASN A  87      28.110  37.950  46.460  0.00  0.00              
ATOM    547  OD1 ASN A  87      27.840  39.100  46.140  0.00  0.00              
ATOM    548  ND2 ASN A  87      29.360  37.640  46.740  0.00  0.00              
ATOM    549  HN  ASN A  87      25.080  37.880  45.320  0.00  0.00              
ATOM    550 1HD2 ASN A  87      29.600  36.740  47.080  0.00  0.00               
ATOM    551 2HD2 ASN A  87      30.050  38.330  46.540  0.00  0.00               
ATOM    552  N   LYS A  88      26.450  33.980  44.990  0.00  0.00              
ATOM    553  CA  LYS A  88      26.140  32.560  45.180  0.00  0.00              
ATOM    554  C   LYS A  88      27.400  31.870  45.710  0.00  0.00              
ATOM    555  O   LYS A  88      28.510  32.250  45.320  0.00  0.00              
ATOM    556  CB  LYS A  88      25.670  31.970  43.840  0.00  0.00              
ATOM    557  CG  LYS A  88      24.300  32.500  43.400  0.00  0.00              
ATOM    558  CD  LYS A  88      23.150  31.990  44.280  0.00  0.00              
ATOM    559  CE  LYS A  88      21.790  32.480  43.780  0.00  0.00              
ATOM    560  NZ  LYS A  88      20.720  31.610  44.290  0.00  0.00              
ATOM    561  HN  LYS A  88      27.220  34.150  44.360  0.00  0.00              
ATOM    562  HZ1 LYS A  88      19.840  31.870  43.900  0.00  0.00              
ATOM    563  HZ2 LYS A  88      20.910  30.650  44.060  0.00  0.00              
ATOM    564  HZ3 LYS A  88      20.650  31.680  45.290  0.00  0.00              
ATOM    565  N   ASN A  89      27.190  31.170  46.820  0.00  0.00              
ATOM    566  CA  ASN A  89      28.270  30.430  47.490  0.00  0.00              
ATOM    567  C   ASN A  89      28.040  28.910  47.490  0.00  0.00              
ATOM    568  O   ASN A  89      26.910  28.440  47.540  0.00  0.00              
ATOM    569  CB  ASN A  89      28.470  30.920  48.930  0.00  0.00              
ATOM    570  CG  ASN A  89      29.050  32.330  49.000  0.00  0.00              
ATOM    571  OD1 ASN A  89      28.370  33.330  49.220  0.00  0.00              
ATOM    572  ND2 ASN A  89      30.350  32.430  48.790  0.00  0.00              
ATOM    573  HN  ASN A  89      26.310  31.180  47.300  0.00  0.00              
ATOM    574 1HD2 ASN A  89      30.890  31.610  48.580  0.00  0.00               
ATOM    575 2HD2 ASN A  89      30.790  33.300  48.910  0.00  0.00               
ATOM    576  N   ASP A  90      29.160  28.190  47.400  0.00  0.00              
ATOM    577  CA  ASP A  90      29.240  26.710  47.400  0.00  0.00              
ATOM    578  C   ASP A  90      28.120  26.000  46.620  0.00  0.00              
ATOM    579  O   ASP A  90      27.360  25.180  47.140  0.00  0.00              
ATOM    580  CB  ASP A  90      29.410  26.180  48.840  0.00  0.00              
ATOM    581  CG  ASP A  90      30.730  26.570  49.540  0.00  0.00              
ATOM    582  OD1 ASP A  90      31.740  26.810  48.850  0.00  0.00              
ATOM    583  OD2 ASP A  90      30.740  26.670  50.790  0.00  0.00              
ATOM    584  HN  ASP A  90      30.060  28.650  47.390  0.00  0.00              
ATOM    585  N   LEU A  91      28.200  26.170  45.300  0.00  0.00              
ATOM    586  CA  LEU A  91      27.190  25.620  44.350  0.00  0.00              
ATOM    587  C   LEU A  91      27.720  24.330  43.710  0.00  0.00              
ATOM    588  O   LEU A  91      28.910  24.230  43.410  0.00  0.00              
ATOM    589  CB  LEU A  91      26.870  26.560  43.180  0.00  0.00              
ATOM    590  CG  LEU A  91      26.110  27.850  43.520  0.00  0.00              
ATOM    591  CD1 LEU A  91      25.850  28.600  42.220  0.00  0.00              
ATOM    592  CD2 LEU A  91      24.790  27.610  44.250  0.00  0.00              
ATOM    593  HN  LEU A  91      29.080  26.380  44.900  0.00  0.00              
ATOM    594  N   THR A  92      26.830  23.360  43.570  0.00  0.00              
ATOM    595  CA  THR A  92      27.170  22.110  42.850  0.00  0.00              
ATOM    596  C   THR A  92      27.210  22.350  41.340  0.00  0.00              
ATOM    597  O   THR A  92      26.680  23.340  40.840  0.00  0.00              
ATOM    598  CB  THR A  92      26.170  20.980  43.140  0.00  0.00              
ATOM    599  OG1 THR A  92      24.910  21.290  42.550  0.00  0.00              
ATOM    600  CG2 THR A  92      26.050  20.650  44.630  0.00  0.00              
ATOM    601  HN  THR A  92      25.880  23.430  43.920  0.00  0.00              
ATOM    602  HG1 THR A  92      24.190  21.030  43.210  0.00  0.00              
ATOM    603  N   ARG A  93      27.760  21.380  40.600  0.00  0.00              
ATOM    604  CA  ARG A  93      27.820  21.450  39.130  0.00  0.00              
ATOM    605  C   ARG A  93      26.420  21.630  38.490  0.00  0.00              
ATOM    606  O   ARG A  93      26.250  22.400  37.550  0.00  0.00              
ATOM    607  CB  ARG A  93      28.590  20.270  38.500  0.00  0.00              
ATOM    608  CG  ARG A  93      27.910  18.910  38.650  0.00  0.00              
ATOM    609  CD  ARG A  93      28.070  18.060  37.390  0.00  0.00              
ATOM    610  NE  ARG A  93      29.100  17.030  37.590  0.00  0.00              
ATOM    611  CZ  ARG A  93      28.880  15.780  38.020  0.00  0.00              
ATOM    612  NH1 ARG A  93      27.640  15.310  38.270  0.00  0.00              
ATOM    613  NH2 ARG A  93      29.920  14.990  38.290  0.00  0.00              
ATOM    614  HN  ARG A  93      28.060  20.510  41.010  0.00  0.00              
ATOM    615  HE  ARG A  93      30.020  17.320  37.360  0.00  0.00              
ATOM    616 1HH1 ARG A  93      26.840  15.910  38.150  0.00  0.00               
ATOM    617 2HH1 ARG A  93      27.490  14.400  38.640  0.00  0.00               
ATOM    618 1HH2 ARG A  93      30.860  15.310  38.150  0.00  0.00               
ATOM    619 2HH2 ARG A  93      29.770  14.070  38.650  0.00  0.00               
ATOM    620  N   GLU A  94      25.440  20.930  39.070  0.00  0.00              
ATOM    621  CA  GLU A  94      24.010  21.060  38.740  0.00  0.00              
ATOM    622  C   GLU A  94      23.470  22.470  38.960  0.00  0.00              
ATOM    623  O   GLU A  94      23.030  23.090  37.990  0.00  0.00              
ATOM    624  CB  GLU A  94      23.160  20.040  39.520  0.00  0.00              
ATOM    625  CG  GLU A  94      23.340  18.580  39.100  0.00  0.00              
ATOM    626  CD  GLU A  94      24.700  17.960  39.450  0.00  0.00              
ATOM    627  OE1 GLU A  94      25.330  18.410  40.430  0.00  0.00              
ATOM    628  OE2 GLU A  94      25.120  17.020  38.740  0.00  0.00              
ATOM    629  HN  GLU A  94      25.640  20.160  39.700  0.00  0.00              
ATOM    630  N   GLU A  95      23.670  22.990  40.180  0.00  0.00              
ATOM    631  CA  GLU A  95      23.210  24.340  40.590  0.00  0.00              
ATOM    632  C   GLU A  95      23.820  25.480  39.760  0.00  0.00              
ATOM    633  O   GLU A  95      23.160  26.490  39.500  0.00  0.00              
ATOM    634  CB  GLU A  95      23.480  24.570  42.080  0.00  0.00              
ATOM    635  CG  GLU A  95      22.670  23.640  42.980  0.00  0.00              
ATOM    636  CD  GLU A  95      22.980  23.910  44.460  0.00  0.00              
ATOM    637  OE1 GLU A  95      23.990  23.360  44.950  0.00  0.00              
ATOM    638  OE2 GLU A  95      22.200  24.660  45.090  0.00  0.00              
ATOM    639  HN  GLU A  95      24.160  22.490  40.900  0.00  0.00              
ATOM    640  N   ILE A  96      25.070  25.310  39.350  0.00  0.00              
ATOM    641  CA  ILE A  96      25.770  26.210  38.410  0.00  0.00              
ATOM    642  C   ILE A  96      24.990  26.350  37.090  0.00  0.00              
ATOM    643  O   ILE A  96      24.560  27.440  36.720  0.00  0.00              
ATOM    644  CB  ILE A  96      27.210  25.670  38.210  0.00  0.00              
ATOM    645  CG1 ILE A  96      28.010  25.970  39.480  0.00  0.00              
ATOM    646  CG2 ILE A  96      27.900  26.190  36.940  0.00  0.00              
ATOM    647  CD1 ILE A  96      29.320  25.180  39.580  0.00  0.00              
ATOM    648  HN  ILE A  96      25.640  24.570  39.740  0.00  0.00              
ATOM    649  N   VAL A  97      24.840  25.220  36.420  0.00  0.00              
ATOM    650  CA  VAL A  97      24.140  25.110  35.120  0.00  0.00              
ATOM    651  C   VAL A  97      22.690  25.610  35.240  0.00  0.00              
ATOM    652  O   VAL A  97      22.240  26.390  34.410  0.00  0.00              
ATOM    653  CB  VAL A  97      24.270  23.670  34.590  0.00  0.00              
ATOM    654  CG1 VAL A  97      23.500  23.440  33.290  0.00  0.00              
ATOM    655  CG2 VAL A  97      25.750  23.360  34.320  0.00  0.00              
ATOM    656  HN  VAL A  97      25.190  24.350  36.790  0.00  0.00              
ATOM    657  N   GLU A  98      22.050  25.250  36.350  0.00  0.00              
ATOM    658  CA  GLU A  98      20.700  25.730  36.720  0.00  0.00              
ATOM    659  C   GLU A  98      20.630  27.260  36.760  0.00  0.00              
ATOM    660  O   GLU A  98      19.970  27.850  35.910  0.00  0.00              
ATOM    661  CB  GLU A  98      20.340  25.120  38.070  0.00  0.00              
ATOM    662  CG  GLU A  98      18.870  25.380  38.410  0.00  0.00              
ATOM    663  CD  GLU A  98      18.440  24.620  39.660  0.00  0.00              
ATOM    664  OE1 GLU A  98      18.690  23.390  39.720  0.00  0.00              
ATOM    665  OE2 GLU A  98      17.780  25.290  40.480  0.00  0.00              
ATOM    666  HN  GLU A  98      22.450  24.600  37.000  0.00  0.00              
ATOM    667  N   LEU A  99      21.510  27.860  37.570  0.00  0.00              
ATOM    668  CA  LEU A  99      21.650  29.320  37.710  0.00  0.00              
ATOM    669  C   LEU A  99      21.880  30.010  36.350  0.00  0.00              
ATOM    670  O   LEU A  99      21.080  30.840  35.950  0.00  0.00              
ATOM    671  CB  LEU A  99      22.770  29.620  38.710  0.00  0.00              
ATOM    672  CG  LEU A  99      23.020  31.110  38.960  0.00  0.00              
ATOM    673  CD1 LEU A  99      21.840  31.810  39.640  0.00  0.00              
ATOM    674  CD2 LEU A  99      24.280  31.260  39.810  0.00  0.00              
ATOM    675  HN  LEU A  99      22.110  27.320  38.160  0.00  0.00              
ATOM    676  N   MET A 100      22.860  29.520  35.600  0.00  0.00              
ATOM    677  CA  MET A 100      23.200  30.070  34.260  0.00  0.00              
ATOM    678  C   MET A 100      22.060  29.980  33.240  0.00  0.00              
ATOM    679  O   MET A 100      21.840  30.920  32.470  0.00  0.00              
ATOM    680  CB  MET A 100      24.460  29.410  33.710  0.00  0.00              
ATOM    681  CG  MET A 100      25.700  29.760  34.540  0.00  0.00              
ATOM    682  SD  MET A 100      26.170  31.530  34.510  0.00  0.00              
ATOM    683  CE  MET A 100      25.680  32.030  36.150  0.00  0.00              
ATOM    684  HN  MET A 100      23.440  28.760  35.910  0.00  0.00              
ATOM    685  N   ARG A 101      21.350  28.860  33.270  0.00  0.00              
ATOM    686  CA  ARG A 101      20.150  28.620  32.450  0.00  0.00              
ATOM    687  C   ARG A 101      19.050  29.620  32.800  0.00  0.00              
ATOM    688  O   ARG A 101      18.340  30.120  31.930  0.00  0.00              
ATOM    689  CB  ARG A 101      19.670  27.180  32.710  0.00  0.00              
ATOM    690  CG  ARG A 101      18.420  26.810  31.910  0.00  0.00              
ATOM    691  CD  ARG A 101      17.820  25.490  32.380  0.00  0.00              
ATOM    692  NE  ARG A 101      17.290  25.580  33.760  0.00  0.00              
ATOM    693  CZ  ARG A 101      17.550  24.740  34.780  0.00  0.00              
ATOM    694  NH1 ARG A 101      18.480  23.780  34.690  0.00  0.00              
ATOM    695  NH2 ARG A 101      16.860  24.870  35.910  0.00  0.00              
ATOM    696  HN  ARG A 101      21.570  28.130  33.920  0.00  0.00              
ATOM    697  HE  ARG A 101      16.840  26.450  33.990  0.00  0.00              
ATOM    698 1HH1 ARG A 101      19.030  23.680  33.870  0.00  0.00               
ATOM    699 2HH1 ARG A 101      18.620  23.140  35.460  0.00  0.00               
ATOM    700 1HH2 ARG A 101      16.210  25.620  36.020  0.00  0.00               
ATOM    701 2HH2 ARG A 101      17.000  24.230  36.660  0.00  0.00               
ATOM    702  N   ASP A 102      18.830  29.800  34.100  0.00  0.00              
ATOM    703  CA  ASP A 102      17.770  30.680  34.610  0.00  0.00              
ATOM    704  C   ASP A 102      18.090  32.180  34.440  0.00  0.00              
ATOM    705  O   ASP A 102      17.250  32.910  33.920  0.00  0.00              
ATOM    706  CB  ASP A 102      17.420  30.200  36.030  0.00  0.00              
ATOM    707  CG  ASP A 102      16.660  28.850  36.070  0.00  0.00              
ATOM    708  OD1 ASP A 102      16.430  28.200  35.020  0.00  0.00              
ATOM    709  OD2 ASP A 102      16.180  28.500  37.170  0.00  0.00              
ATOM    710  HN  ASP A 102      19.270  29.240  34.810  0.00  0.00              
ATOM    711  N   VAL A 103      19.370  32.550  34.580  0.00  0.00              
ATOM    712  CA  VAL A 103      19.890  33.900  34.280  0.00  0.00              
ATOM    713  C   VAL A 103      19.750  34.260  32.780  0.00  0.00              
ATOM    714  O   VAL A 103      19.320  35.370  32.450  0.00  0.00              
ATOM    715  CB  VAL A 103      21.340  34.080  34.780  0.00  0.00              
ATOM    716  CG1 VAL A 103      21.920  35.450  34.440  0.00  0.00              
ATOM    717  CG2 VAL A 103      21.430  33.930  36.300  0.00  0.00              
ATOM    718  HN  VAL A 103      20.030  31.930  35.020  0.00  0.00              
ATOM    719  N   SER A 104      20.130  33.340  31.880  0.00  0.00              
ATOM    720  CA  SER A 104      19.990  33.570  30.430  0.00  0.00              
ATOM    721  C   SER A 104      18.540  33.760  29.970  0.00  0.00              
ATOM    722  O   SER A 104      18.250  34.500  29.030  0.00  0.00              
ATOM    723  CB  SER A 104      20.630  32.440  29.620  0.00  0.00              
ATOM    724  OG  SER A 104      19.990  31.190  29.860  0.00  0.00              
ATOM    725  HN  SER A 104      20.500  32.450  32.140  0.00  0.00              
ATOM    726  HG  SER A 104      20.520  30.480  29.400  0.00  0.00              
ATOM    727  N   LYS A 105      17.650  33.120  30.730  0.00  0.00              
ATOM    728  CA  LYS A 105      16.190  33.220  30.560  0.00  0.00              
ATOM    729  C   LYS A 105      15.520  34.490  31.130  0.00  0.00              
ATOM    730  O   LYS A 105      14.310  34.630  31.010  0.00  0.00              
ATOM    731  CB  LYS A 105      15.560  31.970  31.180  0.00  0.00              
ATOM    732  CG  LYS A 105      15.770  30.750  30.260  0.00  0.00              
ATOM    733  CD  LYS A 105      15.310  29.440  30.910  0.00  0.00              
ATOM    734  CE  LYS A 105      13.820  29.440  31.250  0.00  0.00              
ATOM    735  NZ  LYS A 105      13.440  28.100  31.680  0.00  0.00              
ATOM    736  HN  LYS A 105      17.950  32.460  31.410  0.00  0.00              
ATOM    737  HZ1 LYS A 105      12.460  28.070  31.880  0.00  0.00              
ATOM    738  HZ2 LYS A 105      13.620  27.460  30.910  0.00  0.00              
ATOM    739  HZ3 LYS A 105      13.960  27.860  32.500  0.00  0.00              
ATOM    740  N   GLU A 106      16.290  35.370  31.760  0.00  0.00              
ATOM    741  CA  GLU A 106      15.790  36.690  32.230  0.00  0.00              
ATOM    742  C   GLU A 106      15.720  37.710  31.070  0.00  0.00              
ATOM    743  O   GLU A 106      16.400  37.530  30.060  0.00  0.00              
ATOM    744  CB  GLU A 106      16.680  37.240  33.350  0.00  0.00              
ATOM    745  CG  GLU A 106      16.740  36.290  34.550  0.00  0.00              
ATOM    746  CD  GLU A 106      17.400  36.820  35.830  0.00  0.00              
ATOM    747  OE1 GLU A 106      18.000  37.920  35.820  0.00  0.00              
ATOM    748  OE2 GLU A 106      17.250  36.130  36.860  0.00  0.00              
ATOM    749  HN  GLU A 106      17.240  35.170  32.000  0.00  0.00              
ATOM    750  N   ASP A 107      14.880  38.740  31.200  0.00  0.00              
ATOM    751  CA  ASP A 107      14.890  39.850  30.220  0.00  0.00              
ATOM    752  C   ASP A 107      15.990  40.850  30.590  0.00  0.00              
ATOM    753  O   ASP A 107      16.130  41.300  31.720  0.00  0.00              
ATOM    754  CB  ASP A 107      13.560  40.610  30.030  0.00  0.00              
ATOM    755  CG  ASP A 107      13.630  41.590  28.840  0.00  0.00              
ATOM    756  OD1 ASP A 107      14.380  41.280  27.880  0.00  0.00              
ATOM    757  OD2 ASP A 107      13.040  42.700  28.880  0.00  0.00              
ATOM    758  HN  ASP A 107      14.290  38.870  32.000  0.00  0.00              
ATOM    759  N   HIS A 108      16.920  40.930  29.650  0.00  0.00              
ATOM    760  CA  HIS A 108      18.080  41.840  29.750  0.00  0.00              
ATOM    761  C   HIS A 108      17.950  43.050  28.810  0.00  0.00              
ATOM    762  O   HIS A 108      18.890  43.830  28.660  0.00  0.00              
ATOM    763  CB  HIS A 108      19.370  41.080  29.450  0.00  0.00              
ATOM    764  CG  HIS A 108      19.640  39.910  30.410  0.00  0.00              
ATOM    765  ND1 HIS A 108      20.320  39.950  31.550  0.00  0.00              
ATOM    766  CD2 HIS A 108      19.300  38.640  30.180  0.00  0.00              
ATOM    767  CE1 HIS A 108      20.410  38.710  32.020  0.00  0.00              
ATOM    768  NE2 HIS A 108      19.760  37.910  31.180  0.00  0.00              
ATOM    769  HN  HIS A 108      16.830  40.400  28.810  0.00  0.00              
ATOM    770  HD1 HIS A 108      20.721  40.784  31.979  0.00  0.00              
ATOM    771  HE2 HIS A 108      19.550  36.950  31.360  0.00  0.00              
ATOM    772  N   SER A 109      16.760  43.270  28.250  0.00  0.00              
ATOM    773  CA  SER A 109      16.500  44.400  27.340  0.00  0.00              
ATOM    774  C   SER A 109      16.890  45.790  27.880  0.00  0.00              
ATOM    775  O   SER A 109      17.700  46.460  27.260  0.00  0.00              
ATOM    776  CB  SER A 109      15.060  44.380  26.840  0.00  0.00              
ATOM    777  OG  SER A 109      14.980  43.510  25.710  0.00  0.00              
ATOM    778  HN  SER A 109      15.980  42.630  28.350  0.00  0.00              
ATOM    779  HG  SER A 109      14.240  42.810  25.850  0.00  0.00              
ATOM    780  N   LYS A 110      16.650  45.980  29.180  0.00  0.00              
ATOM    781  CA  LYS A 110      16.940  47.260  29.860  0.00  0.00              
ATOM    782  C   LYS A 110      18.310  47.300  30.580  0.00  0.00              
ATOM    783  O   LYS A 110      18.680  48.300  31.200  0.00  0.00              
ATOM    784  CB  LYS A 110      15.810  47.630  30.840  0.00  0.00              
ATOM    785  CG  LYS A 110      14.450  47.940  30.180  0.00  0.00              
ATOM    786  CD  LYS A 110      13.640  46.700  29.780  0.00  0.00              
ATOM    787  CE  LYS A 110      12.290  47.050  29.160  0.00  0.00              
ATOM    788  NZ  LYS A 110      11.550  45.830  28.810  0.00  0.00              
ATOM    789  HN  LYS A 110      16.280  45.260  29.760  0.00  0.00              
ATOM    790  HZ1 LYS A 110      10.690  46.100  28.360  0.00  0.00              
ATOM    791  HZ2 LYS A 110      12.080  45.240  28.200  0.00  0.00              
ATOM    792  HZ3 LYS A 110      11.290  45.320  29.640  0.00  0.00              
ATOM    793  N   ARG A 111      19.110  46.270  30.330  0.00  0.00              
ATOM    794  CA  ARG A 111      20.450  46.080  30.910  0.00  0.00              
ATOM    795  C   ARG A 111      21.520  46.290  29.840  0.00  0.00              
ATOM    796  O   ARG A 111      21.320  45.910  28.680  0.00  0.00              
ATOM    797  CB  ARG A 111      20.590  44.670  31.490  0.00  0.00              
ATOM    798  CG  ARG A 111      19.590  44.410  32.620  0.00  0.00              
ATOM    799  CD  ARG A 111      19.780  43.040  33.260  0.00  0.00              
ATOM    800  NE  ARG A 111      18.790  42.880  34.340  0.00  0.00              
ATOM    801  CZ  ARG A 111      18.250  41.720  34.750  0.00  0.00              
ATOM    802  NH1 ARG A 111      18.560  40.550  34.170  0.00  0.00              
ATOM    803  NH2 ARG A 111      17.470  41.710  35.830  0.00  0.00              
ATOM    804  HN  ARG A 111      18.850  45.560  29.680  0.00  0.00              
ATOM    805  HE  ARG A 111      18.530  43.730  34.820  0.00  0.00              
ATOM    806 1HH1 ARG A 111      19.160  40.530  33.370  0.00  0.00               
ATOM    807 2HH1 ARG A 111      18.230  39.690  34.580  0.00  0.00               
ATOM    808 1HH2 ARG A 111      17.310  42.550  36.350  0.00  0.00               
ATOM    809 2HH2 ARG A 111      16.990  40.860  36.080  0.00  0.00               
ATOM    810  N   SER A 112      22.580  46.990  30.220  0.00  0.00              
ATOM    811  CA  SER A 112      23.730  47.260  29.330  0.00  0.00              
ATOM    812  C   SER A 112      24.570  46.010  29.040  0.00  0.00              
ATOM    813  O   SER A 112      24.570  45.510  27.920  0.00  0.00              
ATOM    814  CB  SER A 112      24.610  48.390  29.900  0.00  0.00              
ATOM    815  OG  SER A 112      23.800  49.560  29.980  0.00  0.00              
ATOM    816  HN  SER A 112      22.570  47.530  31.070  0.00  0.00              
ATOM    817  HG  SER A 112      24.290  50.340  30.410  0.00  0.00              
ATOM    818  N   SER A 113      25.120  45.420  30.090  0.00  0.00              
ATOM    819  CA  SER A 113      26.040  44.270  29.970  0.00  0.00              
ATOM    820  C   SER A 113      25.720  43.140  30.960  0.00  0.00              
ATOM    821  O   SER A 113      24.660  43.120  31.600  0.00  0.00              
ATOM    822  CB  SER A 113      27.480  44.770  30.130  0.00  0.00              
ATOM    823  OG  SER A 113      27.700  45.260  31.450  0.00  0.00              
ATOM    824  HN  SER A 113      24.940  45.720  31.030  0.00  0.00              
ATOM    825  HG  SER A 113      27.910  46.240  31.450  0.00  0.00              
ATOM    826  N   PHE A 114      26.540  42.100  30.880  0.00  0.00              
ATOM    827  CA  PHE A 114      26.480  40.930  31.770  0.00  0.00              
ATOM    828  C   PHE A 114      27.910  40.580  32.210  0.00  0.00              
ATOM    829  O   PHE A 114      28.820  40.510  31.380  0.00  0.00              
ATOM    830  CB  PHE A 114      25.840  39.770  31.010  0.00  0.00              
ATOM    831  CG  PHE A 114      25.810  38.470  31.820  0.00  0.00              
ATOM    832  CD1 PHE A 114      24.910  38.340  32.910  0.00  0.00              
ATOM    833  CD2 PHE A 114      26.750  37.450  31.540  0.00  0.00              
ATOM    834  CE1 PHE A 114      24.980  37.200  33.730  0.00  0.00              
ATOM    835  CE2 PHE A 114      26.800  36.310  32.350  0.00  0.00              
ATOM    836  CZ  PHE A 114      25.920  36.190  33.450  0.00  0.00              
ATOM    837  HN  PHE A 114      27.310  42.090  30.230  0.00  0.00              
ATOM    838  N   VAL A 115      28.070  40.490  33.520  0.00  0.00              
ATOM    839  CA  VAL A 115      29.340  40.050  34.140  0.00  0.00              
ATOM    840  C   VAL A 115      29.080  38.770  34.940  0.00  0.00              
ATOM    841  O   VAL A 115      28.070  38.630  35.640  0.00  0.00              
ATOM    842  CB  VAL A 115      29.960  41.150  35.020  0.00  0.00              
ATOM    843  CG1 VAL A 115      31.330  40.720  35.560  0.00  0.00              
ATOM    844  CG2 VAL A 115      30.160  42.470  34.260  0.00  0.00              
ATOM    845  HN  VAL A 115      27.350  40.730  34.170  0.00  0.00              
ATOM    846  N   CYS A 116      29.930  37.790  34.670  0.00  0.00              
ATOM    847  CA  CYS A 116      29.980  36.540  35.450  0.00  0.00              
ATOM    848  C   CYS A 116      31.400  36.310  35.960  0.00  0.00              
ATOM    849  O   CYS A 116      32.380  36.410  35.230  0.00  0.00              
ATOM    850  CB  CYS A 116      29.530  35.370  34.580  0.00  0.00              
ATOM    851  SG  CYS A 116      29.280  33.820  35.520  0.00  0.00              
ATOM    852  HN  CYS A 116      30.560  37.850  33.890  0.00  0.00              
ATOM    853  HG  CYS A 116      28.920  33.080  34.480  0.00  0.00              
ATOM    854  N   VAL A 117      31.460  36.150  37.270  0.00  0.00              
ATOM    855  CA  VAL A 117      32.720  35.890  37.990  0.00  0.00              
ATOM    856  C   VAL A 117      32.670  34.480  38.600  0.00  0.00              
ATOM    857  O   VAL A 117      31.720  34.110  39.300  0.00  0.00              
ATOM    858  CB  VAL A 117      33.020  36.950  39.080  0.00  0.00              
ATOM    859  CG1 VAL A 117      34.450  36.770  39.600  0.00  0.00              
ATOM    860  CG2 VAL A 117      32.850  38.390  38.580  0.00  0.00              
ATOM    861  HN  VAL A 117      30.630  36.170  37.840  0.00  0.00              
ATOM    862  N   LEU A 118      33.690  33.720  38.240  0.00  0.00              
ATOM    863  CA  LEU A 118      33.830  32.310  38.650  0.00  0.00              
ATOM    864  C   LEU A 118      35.090  32.120  39.510  0.00  0.00              
ATOM    865  O   LEU A 118      36.210  32.260  39.040  0.00  0.00              
ATOM    866  CB  LEU A 118      33.880  31.430  37.400  0.00  0.00              
ATOM    867  CG  LEU A 118      32.620  31.560  36.520  0.00  0.00              
ATOM    868  CD1 LEU A 118      32.800  30.760  35.230  0.00  0.00              
ATOM    869  CD2 LEU A 118      31.360  31.090  37.250  0.00  0.00              
ATOM    870  HN  LEU A 118      34.390  34.060  37.600  0.00  0.00              
ATOM    871  N   LEU A 119      34.850  31.920  40.810  0.00  0.00              
ATOM    872  CA  LEU A 119      35.920  31.710  41.810  0.00  0.00              
ATOM    873  C   LEU A 119      35.860  30.250  42.290  0.00  0.00              
ATOM    874  O   LEU A 119      35.060  29.910  43.160  0.00  0.00              
ATOM    875  CB  LEU A 119      35.770  32.650  43.020  0.00  0.00              
ATOM    876  CG  LEU A 119      35.560  34.130  42.670  0.00  0.00              
ATOM    877  CD1 LEU A 119      35.310  34.920  43.950  0.00  0.00              
ATOM    878  CD2 LEU A 119      36.760  34.740  41.940  0.00  0.00              
ATOM    879  HN  LEU A 119      33.920  31.930  41.180  0.00  0.00              
ATOM    880  N   SER A 120      36.740  29.420  41.740  0.00  0.00              
ATOM    881  CA  SER A 120      36.780  27.970  42.060  0.00  0.00              
ATOM    882  C   SER A 120      38.100  27.300  41.660  0.00  0.00              
ATOM    883  O   SER A 120      39.100  27.970  41.410  0.00  0.00              
ATOM    884  CB  SER A 120      35.590  27.250  41.410  0.00  0.00              
ATOM    885  OG  SER A 120      35.450  25.930  41.930  0.00  0.00              
ATOM    886  HN  SER A 120      37.480  29.760  41.140  0.00  0.00              
ATOM    887  HG  SER A 120      34.590  25.530  41.540  0.00  0.00              
ATOM    888  N   HIS A 121      38.170  26.000  41.930  0.00  0.00              
ATOM    889  CA  HIS A 121      39.180  25.120  41.340  0.00  0.00              
ATOM    890  C   HIS A 121      38.830  24.920  39.860  0.00  0.00              
ATOM    891  O   HIS A 121      37.660  25.010  39.480  0.00  0.00              
ATOM    892  CB  HIS A 121      39.200  23.760  42.060  0.00  0.00              
ATOM    893  CG  HIS A 121      40.070  23.800  43.320  0.00  0.00              
ATOM    894  ND1 HIS A 121      41.390  23.880  43.330  0.00  0.00              
ATOM    895  CD2 HIS A 121      39.640  23.670  44.570  0.00  0.00              
ATOM    896  CE1 HIS A 121      41.780  23.810  44.610  0.00  0.00              
ATOM    897  NE2 HIS A 121      40.690  23.680  45.380  0.00  0.00              
ATOM    898  HN  HIS A 121      37.320  25.550  42.240  0.00  0.00              
ATOM    899  HD1 HIS A 121      41.970  23.990  42.510  0.00  0.00              
ATOM    900  HE2 HIS A 121      40.650  23.600  46.390  0.00  0.00              
ATOM    901  N   GLY A 122      39.840  24.600  39.050  0.00  0.00              
ATOM    902  CA  GLY A 122      39.630  24.420  37.600  0.00  0.00              
ATOM    903  C   GLY A 122      40.830  23.830  36.850  0.00  0.00              
ATOM    904  O   GLY A 122      41.920  23.670  37.400  0.00  0.00              
ATOM    905  HN  GLY A 122      40.780  24.500  39.370  0.00  0.00              
ATOM    906  N   GLU A 123      40.510  23.490  35.610  0.00  0.00              
ATOM    907  CA  GLU A 123      41.440  22.940  34.600  0.00  0.00              
ATOM    908  C   GLU A 123      41.150  23.570  33.220  0.00  0.00              
ATOM    909  O   GLU A 123      40.240  24.400  33.100  0.00  0.00              
ATOM    910  CB  GLU A 123      41.340  21.410  34.550  0.00  0.00              
ATOM    911  CG  GLU A 123      41.800  20.810  35.890  0.00  0.00              
ATOM    912  CD  GLU A 123      42.430  19.420  35.830  0.00  0.00              
ATOM    913  OE1 GLU A 123      43.560  19.330  35.320  0.00  0.00              
ATOM    914  OE2 GLU A 123      41.960  18.540  36.580  0.00  0.00              
ATOM    915  HN  GLU A 123      39.600  23.720  35.250  0.00  0.00              
ATOM    916  N   GLU A 124      41.960  23.280  32.200  0.00  0.00              
ATOM    917  CA  GLU A 124      41.750  23.880  30.860  0.00  0.00              
ATOM    918  C   GLU A 124      40.360  23.580  30.270  0.00  0.00              
ATOM    919  O   GLU A 124      39.950  22.430  30.130  0.00  0.00              
ATOM    920  CB  GLU A 124      42.910  23.660  29.880  0.00  0.00              
ATOM    921  CG  GLU A 124      42.880  24.610  28.670  0.00  0.00              
ATOM    922  CD  GLU A 124      42.860  26.110  29.010  0.00  0.00              
ATOM    923  OE1 GLU A 124      43.660  26.550  29.870  0.00  0.00              
ATOM    924  OE2 GLU A 124      41.890  26.780  28.610  0.00  0.00              
ATOM    925  HN  GLU A 124      42.780  22.700  32.310  0.00  0.00              
ATOM    926  N   GLY A 125      39.620  24.680  30.170  0.00  0.00              
ATOM    927  CA  GLY A 125      38.190  24.730  29.770  0.00  0.00              
ATOM    928  C   GLY A 125      37.170  24.190  30.800  0.00  0.00              
ATOM    929  O   GLY A 125      36.000  24.050  30.450  0.00  0.00              
ATOM    930  HN  GLY A 125      40.060  25.580  30.230  0.00  0.00              
ATOM    931  N   ILE A 126      37.580  24.030  32.050  0.00  0.00              
ATOM    932  CA  ILE A 126      36.760  23.420  33.130  0.00  0.00              
ATOM    933  C   ILE A 126      36.840  24.240  34.430  0.00  0.00              
ATOM    934  O   ILE A 126      37.930  24.630  34.860  0.00  0.00              
ATOM    935  CB  ILE A 126      37.250  21.970  33.310  0.00  0.00              
ATOM    936  CG1 ILE A 126      36.810  21.150  32.080  0.00  0.00              
ATOM    937  CG2 ILE A 126      36.790  21.310  34.620  0.00  0.00              
ATOM    938  CD1 ILE A 126      37.590  19.850  31.880  0.00  0.00              
ATOM    939  HN  ILE A 126      38.530  24.240  32.330  0.00  0.00              
ATOM    940  N   ILE A 127      35.680  24.400  35.060  0.00  0.00              
ATOM    941  CA  ILE A 127      35.580  24.920  36.440  0.00  0.00              
ATOM    942  C   ILE A 127      34.860  23.910  37.340  0.00  0.00              
ATOM    943  O   ILE A 127      33.990  23.160  36.880  0.00  0.00              
ATOM    944  CB  ILE A 127      34.920  26.320  36.530  0.00  0.00              
ATOM    945  CG1 ILE A 127      33.500  26.410  35.950  0.00  0.00              
ATOM    946  CG2 ILE A 127      35.850  27.390  35.950  0.00  0.00              
ATOM    947  CD1 ILE A 127      32.420  26.100  36.990  0.00  0.00              
ATOM    948  HN  ILE A 127      34.820  24.090  34.660  0.00  0.00              
ATOM    949  N   PHE A 128      35.280  23.830  38.590  0.00  0.00              
ATOM    950  CA  PHE A 128      34.660  22.910  39.560  0.00  0.00              
ATOM    951  C   PHE A 128      33.480  23.510  40.330  0.00  0.00              
ATOM    952  O   PHE A 128      33.530  24.640  40.810  0.00  0.00              
ATOM    953  CB  PHE A 128      35.690  22.390  40.570  0.00  0.00              
ATOM    954  CG  PHE A 128      36.540  21.260  39.980  0.00  0.00              
ATOM    955  CD1 PHE A 128      36.050  19.930  40.040  0.00  0.00              
ATOM    956  CD2 PHE A 128      37.810  21.530  39.430  0.00  0.00              
ATOM    957  CE1 PHE A 128      36.840  18.890  39.520  0.00  0.00              
ATOM    958  CE2 PHE A 128      38.610  20.490  38.940  0.00  0.00              
ATOM    959  CZ  PHE A 128      38.120  19.170  38.990  0.00  0.00              
ATOM    960  HN  PHE A 128      36.070  24.360  38.920  0.00  0.00              
ATOM    961  N   GLY A 129      32.390  22.750  40.310  0.00  0.00              
ATOM    962  CA  GLY A 129      31.320  22.860  41.320  0.00  0.00              
ATOM    963  C   GLY A 129      31.770  22.080  42.560  0.00  0.00              
ATOM    964  O   GLY A 129      32.670  21.240  42.480  0.00  0.00              
ATOM    965  HN  GLY A 129      32.290  21.980  39.680  0.00  0.00              
ATOM    966  N   THR A 130      31.000  22.220  43.640  0.00  0.00              
ATOM    967  CA  THR A 130      31.310  21.530  44.920  0.00  0.00              
ATOM    968  C   THR A 130      31.380  20.000  44.810  0.00  0.00              
ATOM    969  O   THR A 130      32.150  19.340  45.500  0.00  0.00              
ATOM    970  CB  THR A 130      30.320  21.890  46.040  0.00  0.00              
ATOM    971  OG1 THR A 130      28.990  21.530  45.650  0.00  0.00              
ATOM    972  CG2 THR A 130      30.410  23.360  46.410  0.00  0.00              
ATOM    973  HN  THR A 130      30.230  22.880  43.670  0.00  0.00              
ATOM    974  HG1 THR A 130      28.350  22.170  46.100  0.00  0.00              
ATOM    975  N   ASN A 131      30.620  19.470  43.850  0.00  0.00              
ATOM    976  CA  ASN A 131      30.510  18.020  43.610  0.00  0.00              
ATOM    977  C   ASN A 131      31.110  17.470  42.300  0.00  0.00              
ATOM    978  O   ASN A 131      31.290  16.250  42.210  0.00  0.00              
ATOM    979  CB  ASN A 131      29.030  17.590  43.720  0.00  0.00              
ATOM    980  CG  ASN A 131      28.180  18.030  42.530  0.00  0.00              
ATOM    981  OD1 ASN A 131      28.480  19.000  41.840  0.00  0.00              
ATOM    982  ND2 ASN A 131      27.100  17.340  42.290  0.00  0.00              
ATOM    983  HN  ASN A 131      29.990  20.040  43.320  0.00  0.00              
ATOM    984 1HD2 ASN A 131      26.770  16.580  42.850  0.00  0.00               
ATOM    985 2HD2 ASN A 131      26.480  17.700  41.560  0.00  0.00               
ATOM    986  N   GLY A 132      31.450  18.350  41.360  0.00  0.00              
ATOM    987  CA  GLY A 132      31.750  17.920  39.970  0.00  0.00              
ATOM    988  C   GLY A 132      32.260  19.040  39.060  0.00  0.00              
ATOM    989  O   GLY A 132      31.930  20.200  39.290  0.00  0.00              
ATOM    990  HN  GLY A 132      31.670  19.300  41.570  0.00  0.00              
ATOM    991  N   PRO A 133      33.010  18.700  38.000  0.00  0.00              
ATOM    992  CA  PRO A 133      33.470  19.700  37.020  0.00  0.00              
ATOM    993  C   PRO A 133      32.340  20.070  36.050  0.00  0.00              
ATOM    994  O   PRO A 133      31.370  19.320  35.890  0.00  0.00              
ATOM    995  CB  PRO A 133      34.650  19.000  36.330  0.00  0.00              
ATOM    996  CG  PRO A 133      34.250  17.520  36.330  0.00  0.00              
ATOM    997  CD  PRO A 133      33.520  17.350  37.650  0.00  0.00              
ATOM    998  N   VAL A 134      32.350  21.350  35.690  0.00  0.00              
ATOM    999  CA  VAL A 134      31.480  21.930  34.640  0.00  0.00              
ATOM   1000  C   VAL A 134      32.440  22.470  33.580  0.00  0.00              
ATOM   1001  O   VAL A 134      33.400  23.170  33.900  0.00  0.00              
ATOM   1002  CB  VAL A 134      30.650  23.130  35.150  0.00  0.00              
ATOM   1003  CG1 VAL A 134      29.610  23.570  34.110  0.00  0.00              
ATOM   1004  CG2 VAL A 134      29.950  22.870  36.480  0.00  0.00              
ATOM   1005  HN  VAL A 134      32.960  22.020  36.130  0.00  0.00              
ATOM   1006  N   ASP A 135      32.220  22.040  32.340  0.00  0.00              
ATOM   1007  CA  ASP A 135      33.000  22.560  31.220  0.00  0.00              
ATOM   1008  C   ASP A 135      32.460  23.960  30.870  0.00  0.00              
ATOM   1009  O   ASP A 135      31.260  24.200  30.790  0.00  0.00              
ATOM   1010  CB  ASP A 135      32.940  21.580  30.040  0.00  0.00              
ATOM   1011  CG  ASP A 135      31.590  21.470  29.330  0.00  0.00              
ATOM   1012  OD1 ASP A 135      30.640  20.930  29.940  0.00  0.00              
ATOM   1013  OD2 ASP A 135      31.550  21.930  28.170  0.00  0.00              
ATOM   1014  HN  ASP A 135      31.470  21.430  32.060  0.00  0.00              
ATOM   1015  N   LEU A 136      33.390  24.900  30.900  0.00  0.00              
ATOM   1016  CA  LEU A 136      33.100  26.320  30.660  0.00  0.00              
ATOM   1017  C   LEU A 136      32.220  26.570  29.430  0.00  0.00              
ATOM   1018  O   LEU A 136      31.250  27.320  29.520  0.00  0.00              
ATOM   1019  CB  LEU A 136      34.380  27.130  30.550  0.00  0.00              
ATOM   1020  CG  LEU A 136      35.010  27.380  31.920  0.00  0.00              
ATOM   1021  CD1 LEU A 136      36.310  28.130  31.690  0.00  0.00              
ATOM   1022  CD2 LEU A 136      34.150  28.260  32.820  0.00  0.00              
ATOM   1023  HN  LEU A 136      34.360  24.680  31.060  0.00  0.00              
ATOM   1024  N   LYS A 137      32.530  25.850  28.350  0.00  0.00              
ATOM   1025  CA  LYS A 137      31.730  25.850  27.110  0.00  0.00              
ATOM   1026  C   LYS A 137      30.220  25.740  27.350  0.00  0.00              
ATOM   1027  O   LYS A 137      29.460  26.590  26.880  0.00  0.00              
ATOM   1028  CB  LYS A 137      32.220  24.720  26.200  0.00  0.00              
ATOM   1029  CG  LYS A 137      31.510  24.670  24.850  0.00  0.00              
ATOM   1030  CD  LYS A 137      32.040  23.530  23.990  0.00  0.00              
ATOM   1031  CE  LYS A 137      31.250  23.400  22.700  0.00  0.00              
ATOM   1032  NZ  LYS A 137      31.870  22.360  21.880  0.00  0.00              
ATOM   1033  HN  LYS A 137      33.380  25.330  28.310  0.00  0.00              
ATOM   1034  HZ1 LYS A 137      31.410  22.290  21.000  0.00  0.00              
ATOM   1035  HZ2 LYS A 137      32.840  22.580  21.700  0.00  0.00              
ATOM   1036  HZ3 LYS A 137      31.840  21.480  22.360  0.00  0.00              
ATOM   1037  N   LYS A 138      29.810  24.760  28.160  0.00  0.00              
ATOM   1038  CA  LYS A 138      28.390  24.550  28.490  0.00  0.00              
ATOM   1039  C   LYS A 138      27.690  25.820  29.000  0.00  0.00              
ATOM   1040  O   LYS A 138      26.670  26.250  28.450  0.00  0.00              
ATOM   1041  CB  LYS A 138      28.280  23.430  29.530  0.00  0.00              
ATOM   1042  CG  LYS A 138      26.820  23.080  29.770  0.00  0.00              
ATOM   1043  CD  LYS A 138      26.700  21.800  30.580  0.00  0.00              
ATOM   1044  CE  LYS A 138      25.260  21.300  30.490  0.00  0.00              
ATOM   1045  NZ  LYS A 138      25.250  19.890  30.880  0.00  0.00              
ATOM   1046  HN  LYS A 138      30.440  24.070  28.530  0.00  0.00              
ATOM   1047  HZ1 LYS A 138      24.300  19.590  30.990  0.00  0.00              
ATOM   1048  HZ2 LYS A 138      25.690  19.320  30.180  0.00  0.00              
ATOM   1049  HZ3 LYS A 138      25.710  19.790  31.760  0.00  0.00              
ATOM   1050  N   ILE A 139      28.270  26.390  30.050  0.00  0.00              
ATOM   1051  CA  ILE A 139      27.720  27.570  30.740  0.00  0.00              
ATOM   1052  C   ILE A 139      27.840  28.890  29.970  0.00  0.00              
ATOM   1053  O   ILE A 139      26.960  29.740  30.090  0.00  0.00              
ATOM   1054  CB  ILE A 139      28.180  27.660  32.210  0.00  0.00              
ATOM   1055  CG1 ILE A 139      29.700  27.500  32.360  0.00  0.00              
ATOM   1056  CG2 ILE A 139      27.390  26.630  33.020  0.00  0.00              
ATOM   1057  CD1 ILE A 139      30.260  27.830  33.750  0.00  0.00              
ATOM   1058  HN  ILE A 139      29.130  26.020  30.430  0.00  0.00              
ATOM   1059  N   THR A 140      28.850  28.980  29.110  0.00  0.00              
ATOM   1060  CA  THR A 140      29.020  30.100  28.150  0.00  0.00              
ATOM   1061  C   THR A 140      27.890  30.090  27.110  0.00  0.00              
ATOM   1062  O   THR A 140      27.250  31.120  26.860  0.00  0.00              
ATOM   1063  CB  THR A 140      30.370  29.970  27.420  0.00  0.00              
ATOM   1064  OG1 THR A 140      31.450  29.950  28.360  0.00  0.00              
ATOM   1065  CG2 THR A 140      30.630  31.100  26.430  0.00  0.00              
ATOM   1066  HN  THR A 140      29.590  28.310  29.090  0.00  0.00              
ATOM   1067  HG1 THR A 140      32.290  30.160  27.860  0.00  0.00              
ATOM   1068  N   ASN A 141      27.670  28.920  26.510  0.00  0.00              
ATOM   1069  CA  ASN A 141      26.650  28.680  25.480  0.00  0.00              
ATOM   1070  C   ASN A 141      25.250  29.230  25.780  0.00  0.00              
ATOM   1071  O   ASN A 141      24.600  29.720  24.860  0.00  0.00              
ATOM   1072  CB  ASN A 141      26.540  27.200  25.150  0.00  0.00              
ATOM   1073  CG  ASN A 141      27.570  26.750  24.110  0.00  0.00              
ATOM   1074  OD1 ASN A 141      28.200  27.500  23.380  0.00  0.00              
ATOM   1075  ND2 ASN A 141      27.500  25.490  23.780  0.00  0.00              
ATOM   1076  HN  ASN A 141      28.300  28.140  26.660  0.00  0.00              
ATOM   1077 1HD2 ASN A 141      26.830  24.880  24.220  0.00  0.00               
ATOM   1078 2HD2 ASN A 141      28.130  25.200  23.070  0.00  0.00               
ATOM   1079  N   PHE A 142      24.860  29.210  27.050  0.00  0.00              
ATOM   1080  CA  PHE A 142      23.570  29.780  27.520  0.00  0.00              
ATOM   1081  C   PHE A 142      23.330  31.240  27.130  0.00  0.00              
ATOM   1082  O   PHE A 142      22.190  31.680  27.050  0.00  0.00              
ATOM   1083  CB  PHE A 142      23.430  29.650  29.040  0.00  0.00              
ATOM   1084  CG  PHE A 142      23.170  28.210  29.490  0.00  0.00              
ATOM   1085  CD1 PHE A 142      22.120  27.440  28.930  0.00  0.00              
ATOM   1086  CD2 PHE A 142      24.040  27.650  30.450  0.00  0.00              
ATOM   1087  CE1 PHE A 142      21.960  26.100  29.310  0.00  0.00              
ATOM   1088  CE2 PHE A 142      23.880  26.300  30.840  0.00  0.00              
ATOM   1089  CZ  PHE A 142      22.840  25.530  30.260  0.00  0.00              
ATOM   1090  HN  PHE A 142      25.440  28.830  27.770  0.00  0.00              
ATOM   1091  N   PHE A 143      24.410  31.940  26.800  0.00  0.00              
ATOM   1092  CA  PHE A 143      24.340  33.370  26.480  0.00  0.00              
ATOM   1093  C   PHE A 143      24.780  33.770  25.060  0.00  0.00              
ATOM   1094  O   PHE A 143      24.660  34.940  24.690  0.00  0.00              
ATOM   1095  CB  PHE A 143      25.180  34.130  27.480  0.00  0.00              
ATOM   1096  CG  PHE A 143      24.890  33.880  28.960  0.00  0.00              
ATOM   1097  CD1 PHE A 143      23.920  34.680  29.610  0.00  0.00              
ATOM   1098  CD2 PHE A 143      25.600  32.890  29.680  0.00  0.00              
ATOM   1099  CE1 PHE A 143      23.640  34.470  30.970  0.00  0.00              
ATOM   1100  CE2 PHE A 143      25.310  32.670  31.040  0.00  0.00              
ATOM   1101  CZ  PHE A 143      24.320  33.460  31.680  0.00  0.00              
ATOM   1102  HN  PHE A 143      25.340  31.580  26.920  0.00  0.00              
ATOM   1103  N   ARG A 144      25.250  32.810  24.260  0.00  0.00              
ATOM   1104  CA  ARG A 144      25.710  33.110  22.890  0.00  0.00              
ATOM   1105  C   ARG A 144      24.520  33.300  21.940  0.00  0.00              
ATOM   1106  O   ARG A 144      23.560  32.530  22.010  0.00  0.00              
ATOM   1107  CB  ARG A 144      26.700  32.070  22.370  0.00  0.00              
ATOM   1108  CG  ARG A 144      26.130  30.670  22.150  0.00  0.00              
ATOM   1109  CD  ARG A 144      27.150  29.810  21.410  0.00  0.00              
ATOM   1110  NE  ARG A 144      26.540  28.540  20.990  0.00  0.00              
ATOM   1111  CZ  ARG A 144      25.650  28.370  19.990  0.00  0.00              
ATOM   1112  NH1 ARG A 144      25.260  29.390  19.220  0.00  0.00              
ATOM   1113  NH2 ARG A 144      25.170  27.160  19.690  0.00  0.00              
ATOM   1114  HN  ARG A 144      25.200  31.840  24.500  0.00  0.00              
ATOM   1115  HE  ARG A 144      26.910  27.740  21.460  0.00  0.00              
ATOM   1116 1HH1 ARG A 144      25.670  30.300  19.350  0.00  0.00               
ATOM   1117 2HH1 ARG A 144      24.400  29.350  18.700  0.00  0.00               
ATOM   1118 1HH2 ARG A 144      25.500  26.350  20.180  0.00  0.00               
ATOM   1119 2HH2 ARG A 144      24.550  27.070  18.910  0.00  0.00               
ATOM   1120  N   GLY A 145      24.510  34.480  21.310  0.00  0.00              
ATOM   1121  CA  GLY A 145      23.520  34.950  20.310  0.00  0.00              
ATOM   1122  C   GLY A 145      22.110  34.350  20.430  0.00  0.00              
ATOM   1123  O   GLY A 145      21.280  34.840  21.200  0.00  0.00              
ATOM   1124  HN  GLY A 145      25.240  35.140  21.500  0.00  0.00              
ATOM   1125  N   ASP A 146      21.940  33.220  19.760  0.00  0.00              
ATOM   1126  CA  ASP A 146      20.660  32.470  19.700  0.00  0.00              
ATOM   1127  C   ASP A 146      20.000  32.120  21.040  0.00  0.00              
ATOM   1128  O   ASP A 146      18.800  32.300  21.190  0.00  0.00              
ATOM   1129  CB  ASP A 146      20.720  31.280  18.730  0.00  0.00              
ATOM   1130  CG  ASP A 146      21.950  30.370  18.870  0.00  0.00              
ATOM   1131  OD1 ASP A 146      22.580  30.400  19.940  0.00  0.00              
ATOM   1132  OD2 ASP A 146      22.190  29.580  17.950  0.00  0.00              
ATOM   1133  HN  ASP A 146      22.720  32.680  19.440  0.00  0.00              
ATOM   1134  N   ARG A 147      20.820  31.840  22.050  0.00  0.00              
ATOM   1135  CA  ARG A 147      20.340  31.530  23.410  0.00  0.00              
ATOM   1136  C   ARG A 147      19.850  32.750  24.200  0.00  0.00              
ATOM   1137  O   ARG A 147      18.840  32.650  24.880  0.00  0.00              
ATOM   1138  CB  ARG A 147      21.380  30.800  24.250  0.00  0.00              
ATOM   1139  CG  ARG A 147      21.520  29.320  23.900  0.00  0.00              
ATOM   1140  CD  ARG A 147      22.300  29.170  22.600  0.00  0.00              
ATOM   1141  NE  ARG A 147      22.460  27.750  22.320  0.00  0.00              
ATOM   1142  CZ  ARG A 147      22.120  27.090  21.220  0.00  0.00              
ATOM   1143  NH1 ARG A 147      21.470  27.570  20.160  0.00  0.00              
ATOM   1144  NH2 ARG A 147      22.670  25.900  21.100  0.00  0.00              
ATOM   1145  HN  ARG A 147      21.810  31.820  21.900  0.00  0.00              
ATOM   1146  HE  ARG A 147      22.710  27.190  23.120  0.00  0.00              
ATOM   1147 1HH1 ARG A 147      21.260  28.550  20.080  0.00  0.00               
ATOM   1148 2HH1 ARG A 147      21.200  26.960  19.410  0.00  0.00               
ATOM   1149 1HH2 ARG A 147      23.270  25.550  21.820  0.00  0.00               
ATOM   1150 2HH2 ARG A 147      22.270  25.290  20.410  0.00  0.00               
ATOM   1151  N   CYS A 148      20.630  33.830  24.160  0.00  0.00              
ATOM   1152  CA  CYS A 148      20.260  35.050  24.890  0.00  0.00              
ATOM   1153  C   CYS A 148      20.260  36.270  23.960  0.00  0.00              
ATOM   1154  O   CYS A 148      21.130  37.150  24.000  0.00  0.00              
ATOM   1155  CB  CYS A 148      21.150  35.230  26.120  0.00  0.00              
ATOM   1156  SG  CYS A 148      20.490  36.450  27.310  0.00  0.00              
ATOM   1157  HN  CYS A 148      21.430  33.890  23.560  0.00  0.00              
ATOM   1158  HG  CYS A 148      21.450  36.270  28.210  0.00  0.00              
ATOM   1159  N   ARG A 149      19.120  36.390  23.300  0.00  0.00              
ATOM   1160  CA  ARG A 149      18.830  37.440  22.310  0.00  0.00              
ATOM   1161  C   ARG A 149      18.760  38.830  22.960  0.00  0.00              
ATOM   1162  O   ARG A 149      19.170  39.820  22.360  0.00  0.00              
ATOM   1163  CB  ARG A 149      17.520  37.090  21.600  0.00  0.00              
ATOM   1164  CG  ARG A 149      17.220  37.910  20.350  0.00  0.00              
ATOM   1165  CD  ARG A 149      18.260  37.740  19.240  0.00  0.00              
ATOM   1166  NE  ARG A 149      17.860  38.480  18.040  0.00  0.00              
ATOM   1167  CZ  ARG A 149      18.190  39.750  17.770  0.00  0.00              
ATOM   1168  NH1 ARG A 149      18.810  40.520  18.670  0.00  0.00              
ATOM   1169  NH2 ARG A 149      17.880  40.280  16.590  0.00  0.00              
ATOM   1170  HN  ARG A 149      18.310  35.860  23.600  0.00  0.00              
ATOM   1171  HE  ARG A 149      17.230  38.000  17.430  0.00  0.00              
ATOM   1172 1HH1 ARG A 149      19.000  40.200  19.600  0.00  0.00               
ATOM   1173 2HH1 ARG A 149      19.120  41.440  18.400  0.00  0.00               
ATOM   1174 1HH2 ARG A 149      17.380  39.740  15.900  0.00  0.00               
ATOM   1175 2HH2 ARG A 149      18.110  41.230  16.390  0.00  0.00               
ATOM   1176  N   SER A 150      18.330  38.860  24.220  0.00  0.00              
ATOM   1177  CA  SER A 150      18.280  40.070  25.080  0.00  0.00              
ATOM   1178  C   SER A 150      19.650  40.730  25.330  0.00  0.00              
ATOM   1179  O   SER A 150      19.720  41.910  25.680  0.00  0.00              
ATOM   1180  CB  SER A 150      17.660  39.670  26.430  0.00  0.00              
ATOM   1181  OG  SER A 150      16.490  38.890  26.220  0.00  0.00              
ATOM   1182  HN  SER A 150      17.870  38.070  24.640  0.00  0.00              
ATOM   1183  HG  SER A 150      15.880  38.950  27.020  0.00  0.00              
ATOM   1184  N   LEU A 151      20.720  39.930  25.220  0.00  0.00              
ATOM   1185  CA  LEU A 151      22.120  40.380  25.360  0.00  0.00              
ATOM   1186  C   LEU A 151      22.910  40.520  24.050  0.00  0.00              
ATOM   1187  O   LEU A 151      24.130  40.750  24.070  0.00  0.00              
ATOM   1188  CB  LEU A 151      22.880  39.440  26.320  0.00  0.00              
ATOM   1189  CG  LEU A 151      22.540  39.660  27.790  0.00  0.00              
ATOM   1190  CD1 LEU A 151      23.150  38.540  28.630  0.00  0.00              
ATOM   1191  CD2 LEU A 151      23.060  41.010  28.310  0.00  0.00              
ATOM   1192  HN  LEU A 151      20.610  38.940  25.060  0.00  0.00              
ATOM   1193  N   THR A 152      22.270  40.300  22.900  0.00  0.00              
ATOM   1194  CA  THR A 152      22.920  40.420  21.570  0.00  0.00              
ATOM   1195  C   THR A 152      23.450  41.850  21.360  0.00  0.00              
ATOM   1196  O   THR A 152      22.890  42.790  21.910  0.00  0.00              
ATOM   1197  CB  THR A 152      21.910  40.010  20.480  0.00  0.00              
ATOM   1198  OG1 THR A 152      21.500  38.680  20.800  0.00  0.00              
ATOM   1199  CG2 THR A 152      22.480  40.030  19.060  0.00  0.00              
ATOM   1200  HN  THR A 152      21.310  40.030  22.860  0.00  0.00              
ATOM   1201  HG1 THR A 152      20.910  38.300  20.090  0.00  0.00              
ATOM   1202  N   GLY A 153      24.690  41.920  20.850  0.00  0.00              
ATOM   1203  CA  GLY A 153      25.420  43.190  20.630  0.00  0.00              
ATOM   1204  C   GLY A 153      25.910  43.880  21.920  0.00  0.00              
ATOM   1205  O   GLY A 153      26.330  45.030  21.900  0.00  0.00              
ATOM   1206  HN  GLY A 153      25.220  41.110  20.580  0.00  0.00              
ATOM   1207  N   LYS A 154      25.730  43.180  23.050  0.00  0.00              
ATOM   1208  CA  LYS A 154      26.110  43.640  24.400  0.00  0.00              
ATOM   1209  C   LYS A 154      27.240  42.760  24.970  0.00  0.00              
ATOM   1210  O   LYS A 154      27.160  41.530  24.850  0.00  0.00              
ATOM   1211  CB  LYS A 154      24.890  43.560  25.330  0.00  0.00              
ATOM   1212  CG  LYS A 154      23.690  44.380  24.840  0.00  0.00              
ATOM   1213  CD  LYS A 154      22.520  44.250  25.810  0.00  0.00              
ATOM   1214  CE  LYS A 154      21.290  44.980  25.280  0.00  0.00              
ATOM   1215  NZ  LYS A 154      20.240  44.880  26.300  0.00  0.00              
ATOM   1216  HN  LYS A 154      25.210  42.330  23.040  0.00  0.00              
ATOM   1217  HZ1 LYS A 154      19.410  45.360  26.000  0.00  0.00              
ATOM   1218  HZ2 LYS A 154      20.010  43.920  26.470  0.00  0.00              
ATOM   1219  HZ3 LYS A 154      20.570  45.300  27.160  0.00  0.00              
ATOM   1220  N   PRO A 155      28.260  43.370  25.590  0.00  0.00              
ATOM   1221  CA  PRO A 155      29.430  42.670  26.150  0.00  0.00              
ATOM   1222  C   PRO A 155      29.070  41.740  27.300  0.00  0.00              
ATOM   1223  O   PRO A 155      28.310  42.070  28.220  0.00  0.00              
ATOM   1224  CB  PRO A 155      30.400  43.770  26.590  0.00  0.00              
ATOM   1225  CG  PRO A 155      29.490  44.950  26.880  0.00  0.00              
ATOM   1226  CD  PRO A 155      28.390  44.820  25.830  0.00  0.00              
ATOM   1227  N   LYS A 156      29.500  40.520  27.060  0.00  0.00              
ATOM   1228  CA  LYS A 156      29.310  39.370  27.950  0.00  0.00              
ATOM   1229  C   LYS A 156      30.680  38.980  28.540  0.00  0.00              
ATOM   1230  O   LYS A 156      31.530  38.370  27.890  0.00  0.00              
ATOM   1231  CB  LYS A 156      28.720  38.260  27.080  0.00  0.00              
ATOM   1232  CG  LYS A 156      27.280  38.550  26.650  0.00  0.00              
ATOM   1233  CD  LYS A 156      26.840  37.580  25.550  0.00  0.00              
ATOM   1234  CE  LYS A 156      27.400  37.950  24.170  0.00  0.00              
ATOM   1235  NZ  LYS A 156      26.560  39.000  23.590  0.00  0.00              
ATOM   1236  HN  LYS A 156      29.910  40.290  26.170  0.00  0.00              
ATOM   1237  HZ1 LYS A 156      26.900  39.260  22.690  0.00  0.00              
ATOM   1238  HZ2 LYS A 156      25.610  38.660  23.510  0.00  0.00              
ATOM   1239  HZ3 LYS A 156      26.570  39.810  24.200  0.00  0.00              
ATOM   1240  N   LEU A 157      30.860  39.430  29.780  0.00  0.00              
ATOM   1241  CA  LEU A 157      32.170  39.400  30.460  0.00  0.00              
ATOM   1242  C   LEU A 157      32.250  38.250  31.470  0.00  0.00              
ATOM   1243  O   LEU A 157      31.350  38.040  32.280  0.00  0.00              
ATOM   1244  CB  LEU A 157      32.410  40.730  31.190  0.00  0.00              
ATOM   1245  CG  LEU A 157      32.120  42.000  30.370  0.00  0.00              
ATOM   1246  CD1 LEU A 157      32.350  43.230  31.250  0.00  0.00              
ATOM   1247  CD2 LEU A 157      32.970  42.110  29.100  0.00  0.00              
ATOM   1248  HN  LEU A 157      30.110  39.820  30.320  0.00  0.00              
ATOM   1249  N   PHE A 158      33.260  37.410  31.260  0.00  0.00              
ATOM   1250  CA  PHE A 158      33.600  36.270  32.150  0.00  0.00              
ATOM   1251  C   PHE A 158      34.980  36.460  32.770  0.00  0.00              
ATOM   1252  O   PHE A 158      36.010  36.530  32.090  0.00  0.00              
ATOM   1253  CB  PHE A 158      33.570  34.910  31.440  0.00  0.00              
ATOM   1254  CG  PHE A 158      32.160  34.520  30.980  0.00  0.00              
ATOM   1255  CD1 PHE A 158      31.660  35.150  29.820  0.00  0.00              
ATOM   1256  CD2 PHE A 158      31.340  33.690  31.770  0.00  0.00              
ATOM   1257  CE1 PHE A 158      30.310  35.010  29.500  0.00  0.00              
ATOM   1258  CE2 PHE A 158      29.980  33.510  31.410  0.00  0.00              
ATOM   1259  CZ  PHE A 158      29.470  34.180  30.280  0.00  0.00              
ATOM   1260  HN  PHE A 158      33.830  37.480  30.440  0.00  0.00              
ATOM   1261  N   ILE A 159      34.930  36.650  34.080  0.00  0.00              
ATOM   1262  CA  ILE A 159      36.130  36.810  34.920  0.00  0.00              
ATOM   1263  C   ILE A 159      36.280  35.490  35.690  0.00  0.00              
ATOM   1264  O   ILE A 159      35.380  35.080  36.420  0.00  0.00              
ATOM   1265  CB  ILE A 159      35.960  38.010  35.860  0.00  0.00              
ATOM   1266  CG1 ILE A 159      35.760  39.300  35.050  0.00  0.00              
ATOM   1267  CG2 ILE A 159      37.180  38.150  36.790  0.00  0.00              
ATOM   1268  CD1 ILE A 159      35.210  40.480  35.860  0.00  0.00              
ATOM   1269  HN  ILE A 159      34.050  36.640  34.570  0.00  0.00              
ATOM   1270  N   ILE A 160      37.370  34.800  35.420  0.00  0.00              
ATOM   1271  CA  ILE A 160      37.580  33.470  36.030  0.00  0.00              
ATOM   1272  C   ILE A 160      38.900  33.410  36.810  0.00  0.00              
ATOM   1273  O   ILE A 160      39.960  33.810  36.330  0.00  0.00              
ATOM   1274  CB  ILE A 160      37.450  32.320  35.000  0.00  0.00              
ATOM   1275  CG1 ILE A 160      36.180  32.460  34.140  0.00  0.00              
ATOM   1276  CG2 ILE A 160      37.360  30.990  35.770  0.00  0.00              
ATOM   1277  CD1 ILE A 160      36.190  31.630  32.850  0.00  0.00              
ATOM   1278  HN  ILE A 160      38.120  35.150  34.850  0.00  0.00              
ATOM   1279  N   GLN A 161      38.710  33.040  38.070  0.00  0.00              
ATOM   1280  CA  GLN A 161      39.780  32.700  39.020  0.00  0.00              
ATOM   1281  C   GLN A 161      39.680  31.210  39.380  0.00  0.00              
ATOM   1282  O   GLN A 161      38.850  30.760  40.180  0.00  0.00              
ATOM   1283  CB  GLN A 161      39.710  33.620  40.250  0.00  0.00              
ATOM   1284  CG  GLN A 161      40.640  33.240  41.410  0.00  0.00              
ATOM   1285  CD  GLN A 161      42.130  33.190  41.030  0.00  0.00              
ATOM   1286  OE1 GLN A 161      42.690  34.020  40.330  0.00  0.00              
ATOM   1287  NE2 GLN A 161      42.830  32.200  41.550  0.00  0.00              
ATOM   1288  HN  GLN A 161      37.780  32.910  38.440  0.00  0.00              
ATOM   1289 1HE2 GLN A 161      42.420  31.530  42.190  0.00  0.00               
ATOM   1290 2HE2 GLN A 161      43.780  32.150  41.250  0.00  0.00               
ATOM   1291  N   ALA A 162      40.530  30.480  38.680  0.00  0.00              
ATOM   1292  CA  ALA A 162      40.690  29.020  38.710  0.00  0.00              
ATOM   1293  C   ALA A 162      41.990  28.640  37.990  0.00  0.00              
ATOM   1294  O   ALA A 162      42.530  29.470  37.250  0.00  0.00              
ATOM   1295  CB  ALA A 162      39.510  28.340  38.000  0.00  0.00              
ATOM   1296  HN  ALA A 162      41.160  30.940  38.050  0.00  0.00              
ATOM   1297  N   CYS A 163      42.520  27.460  38.290  0.00  0.00              
ATOM   1298  CA  CYS A 163      43.650  26.920  37.520  0.00  0.00              
ATOM   1299  C   CYS A 163      43.260  26.490  36.100  0.00  0.00              
ATOM   1300  O   CYS A 163      42.090  26.240  35.800  0.00  0.00              
ATOM   1301  CB  CYS A 163      44.350  25.780  38.250  0.00  0.00              
ATOM   1302  SG  CYS A 163      45.410  26.490  39.550  0.00  0.00              
ATOM   1303  HN  CYS A 163      42.130  26.850  38.980  0.00  0.00              
ATOM   1304  HG  CYS A 163      45.570  25.350  40.210  0.00  0.00              
ATOM   1305  N   ARG A 164      44.250  26.610  35.230  0.00  0.00              
ATOM   1306  CA  ARG A 164      44.100  26.270  33.800  0.00  0.00              
ATOM   1307  C   ARG A 164      45.000  25.090  33.380  0.00  0.00              
ATOM   1308  O   ARG A 164      45.120  24.740  32.200  0.00  0.00              
ATOM   1309  CB  ARG A 164      44.410  27.520  32.980  0.00  0.00              
ATOM   1310  CG  ARG A 164      43.420  28.640  33.320  0.00  0.00              
ATOM   1311  CD  ARG A 164      43.520  29.820  32.370  0.00  0.00              
ATOM   1312  NE  ARG A 164      43.050  29.460  31.020  0.00  0.00              
ATOM   1313  CZ  ARG A 164      43.230  30.170  29.910  0.00  0.00              
ATOM   1314  NH1 ARG A 164      43.940  31.310  29.920  0.00  0.00              
ATOM   1315  NH2 ARG A 164      42.820  29.680  28.740  0.00  0.00              
ATOM   1316  HN  ARG A 164      45.150  26.960  35.500  0.00  0.00              
ATOM   1317  HE  ARG A 164      42.580  28.570  30.950  0.00  0.00              
ATOM   1318 1HH1 ARG A 164      44.350  31.630  30.770  0.00  0.00               
ATOM   1319 2HH1 ARG A 164      44.030  31.850  29.080  0.00  0.00               
ATOM   1320 1HH2 ARG A 164      42.440  28.750  28.700  0.00  0.00               
ATOM   1321 2HH2 ARG A 164      42.840  30.240  27.910  0.00  0.00               
ATOM   1322  N   GLY A 165      45.470  24.400  34.410  0.00  0.00              
ATOM   1323  CA  GLY A 165      46.460  23.310  34.320  0.00  0.00              
ATOM   1324  C   GLY A 165      47.330  23.360  35.580  0.00  0.00              
ATOM   1325  O   GLY A 165      46.970  23.930  36.610  0.00  0.00              
ATOM   1326  HN  GLY A 165      45.200  24.600  35.340  0.00  0.00              
ATOM   1327  N   THR A 166      48.550  22.900  35.360  0.00  0.00              
ATOM   1328  CA  THR A 166      49.520  22.670  36.440  0.00  0.00              
ATOM   1329  C   THR A 166      50.930  23.220  36.200  0.00  0.00              
ATOM   1330  O   THR A 166      51.800  23.130  37.070  0.00  0.00              
ATOM   1331  CB  THR A 166      49.670  21.180  36.730  0.00  0.00              
ATOM   1332  OG1 THR A 166      49.920  20.510  35.500  0.00  0.00              
ATOM   1333  CG2 THR A 166      48.460  20.610  37.460  0.00  0.00              
ATOM   1334  HN  THR A 166      48.850  22.680  34.430  0.00  0.00              
ATOM   1335  HG1 THR A 166      49.700  19.510  35.590  0.00  0.00              
ATOM   1336  N   GLU A 167      51.160  23.850  35.060  0.00  0.00              
ATOM   1337  CA  GLU A 167      52.480  24.440  34.790  0.00  0.00              
ATOM   1338  C   GLU A 167      52.800  25.590  35.760  0.00  0.00              
ATOM   1339  O   GLU A 167      51.910  26.230  36.330  0.00  0.00              
ATOM   1340  CB  GLU A 167      52.580  24.880  33.340  0.00  0.00              
ATOM   1341  CG  GLU A 167      52.690  23.670  32.430  0.00  0.00              
ATOM   1342  CD  GLU A 167      52.650  24.100  30.970  0.00  0.00              
ATOM   1343  OE1 GLU A 167      53.750  24.390  30.450  0.00  0.00              
ATOM   1344  OE2 GLU A 167      51.540  24.030  30.390  0.00  0.00              
ATOM   1345  HN  GLU A 167      50.460  24.040  34.370  0.00  0.00              
ATOM   1346  N   LEU A 168      54.080  25.650  36.090  0.00  0.00              
ATOM   1347  CA  LEU A 168      54.630  26.690  36.970  0.00  0.00              
ATOM   1348  C   LEU A 168      55.560  27.640  36.230  0.00  0.00              
ATOM   1349  O   LEU A 168      56.440  27.220  35.480  0.00  0.00              
ATOM   1350  CB  LEU A 168      55.380  26.090  38.160  0.00  0.00              
ATOM   1351  CG  LEU A 168      54.460  25.540  39.250  0.00  0.00              
ATOM   1352  CD1 LEU A 168      55.300  24.840  40.310  0.00  0.00              
ATOM   1353  CD2 LEU A 168      53.660  26.670  39.920  0.00  0.00              
ATOM   1354  HN  LEU A 168      54.740  25.010  35.700  0.00  0.00              
ATOM   1355  N   ASP A 169      55.300  28.930  36.450  0.00  0.00              
ATOM   1356  CA  ASP A 169      56.100  30.010  35.850  0.00  0.00              
ATOM   1357  C   ASP A 169      57.290  30.370  36.740  0.00  0.00              
ATOM   1358  O   ASP A 169      57.120  30.850  37.860  0.00  0.00              
ATOM   1359  CB  ASP A 169      55.170  31.200  35.620  0.00  0.00              
ATOM   1360  CG  ASP A 169      55.760  32.210  34.630  0.00  0.00              
ATOM   1361  OD1 ASP A 169      56.910  32.650  34.840  0.00  0.00              
ATOM   1362  OD2 ASP A 169      55.020  32.500  33.670  0.00  0.00              
ATOM   1363  HN  ASP A 169      54.480  29.240  36.930  0.00  0.00              
ATOM   1364  N   CYS A 170      58.480  29.980  36.280  0.00  0.00              
ATOM   1365  CA  CYS A 170      59.730  30.160  37.030  0.00  0.00              
ATOM   1366  C   CYS A 170      60.320  31.580  37.050  0.00  0.00              
ATOM   1367  O   CYS A 170      61.230  31.850  37.840  0.00  0.00              
ATOM   1368  CB  CYS A 170      60.790  29.170  36.530  0.00  0.00              
ATOM   1369  SG  CYS A 170      60.460  27.450  37.080  0.00  0.00              
ATOM   1370  HN  CYS A 170      58.590  29.690  35.320  0.00  0.00              
ATOM   1371  HG  CYS A 170      61.500  26.890  36.470  0.00  0.00              
ATOM   1372  N   GLY A 171      59.750  32.480  36.250  0.00  0.00              
ATOM   1373  CA  GLY A 171      60.240  33.870  36.120  0.00  0.00              
ATOM   1374  C   GLY A 171      61.640  33.990  35.490  0.00  0.00              
ATOM   1375  O   GLY A 171      62.350  33.010  35.230  0.00  0.00              
ATOM   1376  HN  GLY A 171      58.970  32.260  35.660  0.00  0.00              
ATOM   1377  N   ILE A 172      61.970  35.250  35.240  0.00  0.00              
ATOM   1378  CA  ILE A 172      63.280  35.710  34.730  0.00  0.00              
ATOM   1379  C   ILE A 172      63.480  37.190  35.100  0.00  0.00              
ATOM   1380  O   ILE A 172      62.500  37.890  35.390  0.00  0.00              
ATOM   1381  CB  ILE A 172      63.390  35.440  33.200  0.00  0.00              
ATOM   1382  CG1 ILE A 172      64.810  35.630  32.680  0.00  0.00              
ATOM   1383  CG2 ILE A 172      62.420  36.270  32.340  0.00  0.00              
ATOM   1384  CD1 ILE A 172      65.780  34.600  33.250  0.00  0.00              
ATOM   1385  HN  ILE A 172      61.290  35.980  35.290  0.00  0.00              
ATOM   1386  N   GLU A 173      64.740  37.610  35.080  0.00  0.00              
ATOM   1387  CA  GLU A 173      65.230  38.980  35.350  0.00  0.00              
ATOM   1388  C   GLU A 173      65.090  39.380  36.840  0.00  0.00              
ATOM   1389  O   GLU A 173      64.530  38.590  37.640  0.00  0.00              
ATOM   1390  CB  GLU A 173      64.640  40.010  34.350  0.00  0.00              
ATOM   1391  CG  GLU A 173      65.490  41.290  34.240  0.00  0.00              
ATOM   1392  CD  GLU A 173      65.070  42.300  33.150  0.00  0.00              
ATOM   1393  OE1 GLU A 173      63.970  42.880  33.250  0.00  0.00              
ATOM   1394  OE2 GLU A 173      65.940  42.600  32.300  0.00  0.00              
ATOM   1395  OXT GLU A 173      65.660  40.430  37.210  0.00  0.00              
ATOM   1396  HN  GLU A 173      65.490  36.960  34.970  0.00  0.00              
TER
ATOM   1397  N   LYS B 186      23.760  40.640  10.940  0.00  0.00              
ATOM   1398  CA  LYS B 186      24.000  39.250  11.320  0.00  0.00              
ATOM   1399  C   LYS B 186      25.440  39.210  11.810  0.00  0.00              
ATOM   1400  O   LYS B 186      26.280  39.820  11.160  0.00  0.00              
ATOM   1401  CB  LYS B 186      23.790  38.380  10.070  0.00  0.00              
ATOM   1402  CG  LYS B 186      23.750  36.880  10.390  0.00  0.00              
ATOM   1403  CD  LYS B 186      23.140  36.100   9.220  0.00  0.00              
ATOM   1404  CE  LYS B 186      22.990  34.610   9.540  0.00  0.00              
ATOM   1405  NZ  LYS B 186      24.310  33.990   9.670  0.00  0.00              
ATOM   1406  HN1 LYS B 186      22.813  40.739  10.602  0.00  0.00              
ATOM   1407  HN2 LYS B 186      24.406  40.907  10.211  0.00  0.00              
ATOM   1408  HN3 LYS B 186      23.894  41.237  11.743  0.00  0.00              
ATOM   1409  HZ1 LYS B 186      24.210  33.020   9.920  0.00  0.00              
ATOM   1410  HZ2 LYS B 186      24.800  34.010   8.800  0.00  0.00              
ATOM   1411  HZ3 LYS B 186      24.840  34.430  10.390  0.00  0.00              
ATOM   1412  N   ILE B 187      25.590  38.840  13.080  0.00  0.00              
ATOM   1413  CA  ILE B 187      26.910  38.800  13.750  0.00  0.00              
ATOM   1414  C   ILE B 187      27.240  37.350  14.190  0.00  0.00              
ATOM   1415  O   ILE B 187      26.320  36.520  14.160  0.00  0.00              
ATOM   1416  CB  ILE B 187      26.990  39.830  14.900  0.00  0.00              
ATOM   1417  CG1 ILE B 187      25.890  39.650  15.960  0.00  0.00              
ATOM   1418  CG2 ILE B 187      27.030  41.250  14.300  0.00  0.00              
ATOM   1419  CD1 ILE B 187      26.190  40.350  17.290  0.00  0.00              
ATOM   1420  HN  ILE B 187      24.850  38.500  13.650  0.00  0.00              
ATOM   1421  N   PRO B 188      28.510  37.000  14.480  0.00  0.00              
ATOM   1422  CA  PRO B 188      28.840  35.650  14.990  0.00  0.00              
ATOM   1423  C   PRO B 188      28.220  35.480  16.380  0.00  0.00              
ATOM   1424  O   PRO B 188      28.230  36.400  17.190  0.00  0.00              
ATOM   1425  CB  PRO B 188      30.370  35.630  15.120  0.00  0.00              
ATOM   1426  CG  PRO B 188      30.840  36.710  14.170  0.00  0.00              
ATOM   1427  CD  PRO B 188      29.750  37.770  14.240  0.00  0.00              
ATOM   1428  N   VAL B 189      27.820  34.250  16.680  0.00  0.00              
ATOM   1429  CA  VAL B 189      27.240  33.900  18.000  0.00  0.00              
ATOM   1430  C   VAL B 189      28.240  34.050  19.170  0.00  0.00              
ATOM   1431  O   VAL B 189      27.840  34.320  20.310  0.00  0.00              
ATOM   1432  CB  VAL B 189      26.590  32.500  18.040  0.00  0.00              
ATOM   1433  CG1 VAL B 189      25.310  32.480  17.210  0.00  0.00              
ATOM   1434  CG2 VAL B 189      27.540  31.370  17.620  0.00  0.00              
ATOM   1435  HN  VAL B 189      27.900  33.500  16.020  0.00  0.00              
ATOM   1436  N   GLU B 190      29.510  33.880  18.840  0.00  0.00              
ATOM   1437  CA  GLU B 190      30.660  33.970  19.770  0.00  0.00              
ATOM   1438  C   GLU B 190      31.220  35.400  19.920  0.00  0.00              
ATOM   1439  O   GLU B 190      32.200  35.620  20.640  0.00  0.00              
ATOM   1440  CB  GLU B 190      31.750  33.020  19.270  0.00  0.00              
ATOM   1441  CG  GLU B 190      31.330  31.550  19.210  0.00  0.00              
ATOM   1442  CD  GLU B 190      31.310  30.860  20.580  0.00  0.00              
ATOM   1443  OE1 GLU B 190      30.230  30.830  21.200  0.00  0.00              
ATOM   1444  OE2 GLU B 190      32.340  30.240  20.920  0.00  0.00              
ATOM   1445  HN  GLU B 190      29.760  33.580  17.920  0.00  0.00              
ATOM   1446  N   ALA B 191      30.610  36.350  19.220  0.00  0.00              
ATOM   1447  CA  ALA B 191      30.950  37.790  19.320  0.00  0.00              
ATOM   1448  C   ALA B 191      30.530  38.380  20.670  0.00  0.00              
ATOM   1449  O   ALA B 191      29.680  37.840  21.370  0.00  0.00              
ATOM   1450  CB  ALA B 191      30.260  38.550  18.190  0.00  0.00              
ATOM   1451  HN  ALA B 191      29.810  36.160  18.660  0.00  0.00              
ATOM   1452  N   ASP B 192      31.180  39.480  21.010  0.00  0.00              
ATOM   1453  CA  ASP B 192      30.900  40.300  22.210  0.00  0.00              
ATOM   1454  C   ASP B 192      31.100  39.500  23.520  0.00  0.00              
ATOM   1455  O   ASP B 192      30.450  39.720  24.540  0.00  0.00              
ATOM   1456  CB  ASP B 192      29.490  40.930  22.140  0.00  0.00              
ATOM   1457  CG  ASP B 192      29.120  41.500  20.760  0.00  0.00              
ATOM   1458  OD1 ASP B 192      29.960  42.190  20.140  0.00  0.00              
ATOM   1459  OD2 ASP B 192      28.030  41.120  20.300  0.00  0.00              
ATOM   1460  HN  ASP B 192      31.880  39.880  20.400  0.00  0.00              
ATOM   1461  N   PHE B 193      32.070  38.590  23.450  0.00  0.00              
ATOM   1462  CA  PHE B 193      32.550  37.790  24.580  0.00  0.00              
ATOM   1463  C   PHE B 193      33.950  38.210  25.020  0.00  0.00              
ATOM   1464  O   PHE B 193      34.780  38.650  24.230  0.00  0.00              
ATOM   1465  CB  PHE B 193      32.590  36.310  24.230  0.00  0.00              
ATOM   1466  CG  PHE B 193      31.250  35.640  24.520  0.00  0.00              
ATOM   1467  CD1 PHE B 193      31.000  35.110  25.800  0.00  0.00              
ATOM   1468  CD2 PHE B 193      30.320  35.450  23.470  0.00  0.00              
ATOM   1469  CE1 PHE B 193      29.820  34.370  26.030  0.00  0.00              
ATOM   1470  CE2 PHE B 193      29.140  34.730  23.700  0.00  0.00              
ATOM   1471  CZ  PHE B 193      28.890  34.190  24.980  0.00  0.00              
ATOM   1472  HN  PHE B 193      32.490  38.350  22.570  0.00  0.00              
ATOM   1473  N   LEU B 194      34.110  38.230  26.340  0.00  0.00              
ATOM   1474  CA  LEU B 194      35.410  38.490  26.960  0.00  0.00              
ATOM   1475  C   LEU B 194      35.660  37.550  28.140  0.00  0.00              
ATOM   1476  O   LEU B 194      34.880  37.470  29.080  0.00  0.00              
ATOM   1477  CB  LEU B 194      35.490  39.970  27.370  0.00  0.00              
ATOM   1478  CG  LEU B 194      36.770  40.330  28.130  0.00  0.00              
ATOM   1479  CD1 LEU B 194      38.060  40.180  27.320  0.00  0.00              
ATOM   1480  CD2 LEU B 194      36.640  41.740  28.660  0.00  0.00              
ATOM   1481  HN  LEU B 194      33.330  38.100  26.960  0.00  0.00              
ATOM   1482  N   TYR B 195      36.830  36.940  28.070  0.00  0.00              
ATOM   1483  CA  TYR B 195      37.310  36.000  29.100  0.00  0.00              
ATOM   1484  C   TYR B 195      38.640  36.520  29.680  0.00  0.00              
ATOM   1485  O   TYR B 195      39.640  36.640  28.980  0.00  0.00              
ATOM   1486  CB  TYR B 195      37.500  34.610  28.500  0.00  0.00              
ATOM   1487  CG  TYR B 195      36.290  34.080  27.720  0.00  0.00              
ATOM   1488  CD1 TYR B 195      36.200  34.420  26.350  0.00  0.00              
ATOM   1489  CD2 TYR B 195      35.330  33.250  28.340  0.00  0.00              
ATOM   1490  CE1 TYR B 195      35.110  33.930  25.600  0.00  0.00              
ATOM   1491  CE2 TYR B 195      34.250  32.760  27.580  0.00  0.00              
ATOM   1492  CZ  TYR B 195      34.160  33.100  26.220  0.00  0.00              
ATOM   1493  OH  TYR B 195      33.140  32.720  25.420  0.00  0.00              
ATOM   1494  HN  TYR B 195      37.400  37.010  27.250  0.00  0.00              
ATOM   1495  HH  TYR B 195      32.720  31.860  25.720  0.00  0.00              
ATOM   1496  N   ALA B 196      38.550  37.000  30.910  0.00  0.00              
ATOM   1497  CA  ALA B 196      39.710  37.500  31.690  0.00  0.00              
ATOM   1498  C   ALA B 196      40.100  36.420  32.700  0.00  0.00              
ATOM   1499  O   ALA B 196      39.340  36.060  33.600  0.00  0.00              
ATOM   1500  CB  ALA B 196      39.370  38.810  32.390  0.00  0.00              
ATOM   1501  HN  ALA B 196      37.690  36.980  31.420  0.00  0.00              
ATOM   1502  N   TYR B 197      41.070  35.650  32.220  0.00  0.00              
ATOM   1503  CA  TYR B 197      41.640  34.520  32.960  0.00  0.00              
ATOM   1504  C   TYR B 197      42.740  35.020  33.890  0.00  0.00              
ATOM   1505  O   TYR B 197      43.590  35.800  33.470  0.00  0.00              
ATOM   1506  CB  TYR B 197      42.270  33.520  31.980  0.00  0.00              
ATOM   1507  CG  TYR B 197      41.240  32.880  31.040  0.00  0.00              
ATOM   1508  CD1 TYR B 197      40.380  31.900  31.560  0.00  0.00              
ATOM   1509  CD2 TYR B 197      41.220  33.250  29.680  0.00  0.00              
ATOM   1510  CE1 TYR B 197      39.470  31.270  30.700  0.00  0.00              
ATOM   1511  CE2 TYR B 197      40.320  32.580  28.810  0.00  0.00              
ATOM   1512  CZ  TYR B 197      39.460  31.600  29.330  0.00  0.00              
ATOM   1513  OH  TYR B 197      38.680  30.870  28.490  0.00  0.00              
ATOM   1514  HN  TYR B 197      41.540  35.870  31.360  0.00  0.00              
ATOM   1515  HH  TYR B 197      38.640  31.300  27.580  0.00  0.00              
ATOM   1516  N   SER B 198      42.790  34.410  35.070  0.00  0.00              
ATOM   1517  CA  SER B 198      43.820  34.750  36.070  0.00  0.00              
ATOM   1518  C   SER B 198      45.250  34.390  35.670  0.00  0.00              
ATOM   1519  O   SER B 198      46.190  35.120  35.960  0.00  0.00              
ATOM   1520  CB  SER B 198      43.520  34.110  37.430  0.00  0.00              
ATOM   1521  OG  SER B 198      43.500  32.690  37.380  0.00  0.00              
ATOM   1522  HN  SER B 198      42.120  33.710  35.350  0.00  0.00              
ATOM   1523  HG  SER B 198      42.640  32.420  37.820  0.00  0.00              
ATOM   1524  N   THR B 199      45.340  33.330  34.880  0.00  0.00              
ATOM   1525  CA  THR B 199      46.620  32.750  34.460  0.00  0.00              
ATOM   1526  C   THR B 199      46.650  32.360  32.970  0.00  0.00              
ATOM   1527  O   THR B 199      45.620  32.230  32.310  0.00  0.00              
ATOM   1528  CB  THR B 199      46.960  31.570  35.400  0.00  0.00              
ATOM   1529  OG1 THR B 199      48.320  31.190  35.210  0.00  0.00              
ATOM   1530  CG2 THR B 199      46.040  30.360  35.280  0.00  0.00              
ATOM   1531  HN  THR B 199      44.520  32.860  34.550  0.00  0.00              
ATOM   1532  HG1 THR B 199      48.590  30.540  35.940  0.00  0.00              
ATOM   1533  N   ALA B 200      47.870  32.100  32.520  0.00  0.00              
ATOM   1534  CA  ALA B 200      48.170  31.620  31.150  0.00  0.00              
ATOM   1535  C   ALA B 200      47.630  30.190  30.940  0.00  0.00              
ATOM   1536  O   ALA B 200      47.480  29.440  31.910  0.00  0.00              
ATOM   1537  CB  ALA B 200      49.690  31.680  30.970  0.00  0.00              
ATOM   1538  HN  ALA B 200      48.640  32.090  33.160  0.00  0.00              
ATOM   1539  N   PRO B 201      47.200  29.840  29.710  0.00  0.00              
ATOM   1540  CA  PRO B 201      46.690  28.490  29.380  0.00  0.00              
ATOM   1541  C   PRO B 201      47.710  27.420  29.780  0.00  0.00              
ATOM   1542  O   PRO B 201      48.910  27.650  29.600  0.00  0.00              
ATOM   1543  CB  PRO B 201      46.520  28.500  27.860  0.00  0.00              
ATOM   1544  CG  PRO B 201      46.260  29.970  27.540  0.00  0.00              
ATOM   1545  CD  PRO B 201      47.140  30.730  28.530  0.00  0.00              
ATOM   1546  N   GLY B 202      47.230  26.430  30.520  0.00  0.00              
ATOM   1547  CA  GLY B 202      48.100  25.340  31.030  0.00  0.00              
ATOM   1548  C   GLY B 202      48.730  25.540  32.420  0.00  0.00              
ATOM   1549  O   GLY B 202      49.200  24.590  33.040  0.00  0.00              
ATOM   1550  HN  GLY B 202      46.250  26.250  30.610  0.00  0.00              
ATOM   1551  N   TYR B 203      48.600  26.740  32.970  0.00  0.00              
ATOM   1552  CA  TYR B 203      49.280  27.100  34.230  0.00  0.00              
ATOM   1553  C   TYR B 203      48.410  27.080  35.490  0.00  0.00              
ATOM   1554  O   TYR B 203      47.180  27.170  35.440  0.00  0.00              
ATOM   1555  CB  TYR B 203      49.960  28.470  34.090  0.00  0.00              
ATOM   1556  CG  TYR B 203      51.260  28.430  33.260  0.00  0.00              
ATOM   1557  CD1 TYR B 203      51.180  28.430  31.850  0.00  0.00              
ATOM   1558  CD2 TYR B 203      52.500  28.420  33.920  0.00  0.00              
ATOM   1559  CE1 TYR B 203      52.360  28.420  31.090  0.00  0.00              
ATOM   1560  CE2 TYR B 203      53.690  28.420  33.160  0.00  0.00              
ATOM   1561  CZ  TYR B 203      53.610  28.420  31.750  0.00  0.00              
ATOM   1562  OH  TYR B 203      54.730  28.440  31.000  0.00  0.00              
ATOM   1563  HN  TYR B 203      48.110  27.490  32.520  0.00  0.00              
ATOM   1564  HH  TYR B 203      55.520  28.690  31.560  0.00  0.00              
ATOM   1565  N   TYR B 204      49.110  26.940  36.610  0.00  0.00              
ATOM   1566  CA  TYR B 204      48.550  27.220  37.940  0.00  0.00              
ATOM   1567  C   TYR B 204      48.190  28.700  38.110  0.00  0.00              
ATOM   1568  O   TYR B 204      48.720  29.590  37.450  0.00  0.00              
ATOM   1569  CB  TYR B 204      49.510  26.810  39.060  0.00  0.00              
ATOM   1570  CG  TYR B 204      49.520  25.310  39.380  0.00  0.00              
ATOM   1571  CD1 TYR B 204      48.350  24.660  39.850  0.00  0.00              
ATOM   1572  CD2 TYR B 204      50.760  24.640  39.410  0.00  0.00              
ATOM   1573  CE1 TYR B 204      48.440  23.380  40.420  0.00  0.00              
ATOM   1574  CE2 TYR B 204      50.840  23.330  39.950  0.00  0.00              
ATOM   1575  CZ  TYR B 204      49.680  22.720  40.460  0.00  0.00              
ATOM   1576  OH  TYR B 204      49.630  21.430  40.870  0.00  0.00              
ATOM   1577  HN  TYR B 204      50.080  26.680  36.580  0.00  0.00              
ATOM   1578  HH  TYR B 204      50.550  21.020  41.000  0.00  0.00              
ATOM   1579  N   SER B 205      47.190  28.900  38.960  0.00  0.00              
ATOM   1580  CA  SER B 205      46.720  30.220  39.400  0.00  0.00              
ATOM   1581  C   SER B 205      46.890  30.310  40.920  0.00  0.00              
ATOM   1582  O   SER B 205      46.570  29.350  41.630  0.00  0.00              
ATOM   1583  CB  SER B 205      45.240  30.410  39.070  0.00  0.00              
ATOM   1584  OG  SER B 205      44.820  31.700  39.500  0.00  0.00              
ATOM   1585  HN  SER B 205      46.720  28.130  39.390  0.00  0.00              
ATOM   1586  HG  SER B 205      44.500  32.220  38.690  0.00  0.00              
ATOM   1587  N   TRP B 206      47.450  31.430  41.350  0.00  0.00              
ATOM   1588  CA  TRP B 206      47.800  31.670  42.750  0.00  0.00              
ATOM   1589  C   TRP B 206      46.760  32.490  43.510  0.00  0.00              
ATOM   1590  O   TRP B 206      46.180  33.460  43.020  0.00  0.00              
ATOM   1591  CB  TRP B 206      49.160  32.360  42.860  0.00  0.00              
ATOM   1592  CG  TRP B 206      50.290  31.450  42.380  0.00  0.00              
ATOM   1593  CD1 TRP B 206      50.910  31.450  41.140  0.00  0.00              
ATOM   1594  CD2 TRP B 206      50.990  30.460  43.060  0.00  0.00              
ATOM   1595  NE1 TRP B 206      51.900  30.540  41.080  0.00  0.00              
ATOM   1596  CE2 TRP B 206      51.970  29.900  42.230  0.00  0.00              
ATOM   1597  CE3 TRP B 206      50.790  30.060  44.380  0.00  0.00              
ATOM   1598  CZ2 TRP B 206      52.800  28.850  42.760  0.00  0.00              
ATOM   1599  CZ3 TRP B 206      51.620  29.020  44.900  0.00  0.00              
ATOM   1600  CH2 TRP B 206      52.610  28.440  44.080  0.00  0.00              
ATOM   1601  HN  TRP B 206      47.710  32.170  40.710  0.00  0.00              
ATOM   1602  HE1 TRP B 206      52.560  30.490  40.330  0.00  0.00              
ATOM   1603  N   ARG B 207      46.500  31.950  44.680  0.00  0.00              
ATOM   1604  CA  ARG B 207      45.550  32.500  45.650  0.00  0.00              
ATOM   1605  C   ARG B 207      46.240  32.530  47.020  0.00  0.00              
ATOM   1606  O   ARG B 207      46.960  31.600  47.400  0.00  0.00              
ATOM   1607  CB  ARG B 207      44.350  31.560  45.670  0.00  0.00              
ATOM   1608  CG  ARG B 207      43.110  32.150  46.350  0.00  0.00              
ATOM   1609  CD  ARG B 207      42.060  31.050  46.520  0.00  0.00              
ATOM   1610  NE  ARG B 207      42.500  30.150  47.600  0.00  0.00              
ATOM   1611  CZ  ARG B 207      43.080  28.940  47.470  0.00  0.00              
ATOM   1612  NH1 ARG B 207      43.310  28.380  46.280  0.00  0.00              
ATOM   1613  NH2 ARG B 207      43.410  28.270  48.580  0.00  0.00              
ATOM   1614  HN  ARG B 207      46.970  31.110  44.990  0.00  0.00              
ATOM   1615  HE  ARG B 207      42.420  30.550  48.520  0.00  0.00              
ATOM   1616 1HH1 ARG B 207      42.980  28.830  45.440  0.00  0.00               
ATOM   1617 2HH1 ARG B 207      43.770  27.490  46.200  0.00  0.00               
ATOM   1618 1HH2 ARG B 207      43.250  28.650  49.490  0.00  0.00               
ATOM   1619 2HH2 ARG B 207      43.870  27.370  48.530  0.00  0.00               
ATOM   1620  N   ASN B 208      46.010  33.610  47.740  0.00  0.00              
ATOM   1621  CA  ASN B 208      46.590  33.820  49.070  0.00  0.00              
ATOM   1622  C   ASN B 208      45.520  33.590  50.140  0.00  0.00              
ATOM   1623  O   ASN B 208      44.440  34.190  50.130  0.00  0.00              
ATOM   1624  CB  ASN B 208      47.140  35.250  49.130  0.00  0.00              
ATOM   1625  CG  ASN B 208      47.910  35.510  50.410  0.00  0.00              
ATOM   1626  OD1 ASN B 208      47.350  35.570  51.510  0.00  0.00              
ATOM   1627  ND2 ASN B 208      49.220  35.440  50.310  0.00  0.00              
ATOM   1628  HN  ASN B 208      45.470  34.390  47.410  0.00  0.00              
ATOM   1629 1HD2 ASN B 208      49.660  35.110  49.460  0.00  0.00               
ATOM   1630 2HD2 ASN B 208      49.760  35.980  50.960  0.00  0.00               
ATOM   1631  N   SER B 209      45.920  32.770  51.100  0.00  0.00              
ATOM   1632  CA  SER B 209      45.110  32.370  52.270  0.00  0.00              
ATOM   1633  C   SER B 209      44.330  33.460  53.020  0.00  0.00              
ATOM   1634  O   SER B 209      43.340  33.150  53.680  0.00  0.00              
ATOM   1635  CB  SER B 209      46.000  31.620  53.250  0.00  0.00              
ATOM   1636  OG  SER B 209      46.050  30.260  52.830  0.00  0.00              
ATOM   1637  HN  SER B 209      46.810  32.280  51.030  0.00  0.00              
ATOM   1638  HG  SER B 209      46.930  29.840  53.070  0.00  0.00              
ATOM   1639  N   LYS B 210      44.900  34.660  53.070  0.00  0.00              
ATOM   1640  CA  LYS B 210      44.280  35.820  53.740  0.00  0.00              
ATOM   1641  C   LYS B 210      43.950  37.030  52.840  0.00  0.00              
ATOM   1642  O   LYS B 210      43.140  37.870  53.210  0.00  0.00              
ATOM   1643  CB  LYS B 210      45.130  36.290  54.920  0.00  0.00              
ATOM   1644  CG  LYS B 210      46.550  36.730  54.540  0.00  0.00              
ATOM   1645  CD  LYS B 210      47.180  37.510  55.680  0.00  0.00              
ATOM   1646  CE  LYS B 210      48.560  37.970  55.270  0.00  0.00              
ATOM   1647  NZ  LYS B 210      49.240  38.640  56.390  0.00  0.00              
ATOM   1648  HN  LYS B 210      45.780  34.830  52.620  0.00  0.00              
ATOM   1649  HZ1 LYS B 210      50.170  38.870  56.110  0.00  0.00              
ATOM   1650  HZ2 LYS B 210      48.770  39.500  56.600  0.00  0.00              
ATOM   1651  HZ3 LYS B 210      49.250  38.020  57.180  0.00  0.00              
ATOM   1652  N   ASP B 211      44.820  37.230  51.850  0.00  0.00              
ATOM   1653  CA  ASP B 211      44.750  38.400  50.970  0.00  0.00              
ATOM   1654  C   ASP B 211      43.800  38.270  49.770  0.00  0.00              
ATOM   1655  O   ASP B 211      43.290  39.290  49.290  0.00  0.00              
ATOM   1656  CB  ASP B 211      46.170  38.740  50.530  0.00  0.00              
ATOM   1657  CG  ASP B 211      47.080  39.160  51.700  0.00  0.00              
ATOM   1658  OD1 ASP B 211      46.570  39.790  52.660  0.00  0.00              
ATOM   1659  OD2 ASP B 211      48.290  38.880  51.600  0.00  0.00              
ATOM   1660  HN  ASP B 211      45.710  36.760  51.810  0.00  0.00              
ATOM   1661  N   GLY B 212      43.500  37.030  49.400  0.00  0.00              
ATOM   1662  CA  GLY B 212      42.670  36.680  48.220  0.00  0.00              
ATOM   1663  C   GLY B 212      43.580  36.280  47.050  0.00  0.00              
ATOM   1664  O   GLY B 212      44.750  35.960  47.240  0.00  0.00              
ATOM   1665  HN  GLY B 212      43.890  36.240  49.870  0.00  0.00              
ATOM   1666  N   SER B 213      43.020  36.190  45.850  0.00  0.00              
ATOM   1667  CA  SER B 213      43.840  35.840  44.670  0.00  0.00              
ATOM   1668  C   SER B 213      44.500  37.060  44.030  0.00  0.00              
ATOM   1669  O   SER B 213      43.870  38.110  43.850  0.00  0.00              
ATOM   1670  CB  SER B 213      43.080  35.050  43.610  0.00  0.00              
ATOM   1671  OG  SER B 213      42.170  35.870  42.880  0.00  0.00              
ATOM   1672  HN  SER B 213      42.050  36.470  45.690  0.00  0.00              
ATOM   1673  HG  SER B 213      41.300  35.900  43.410  0.00  0.00              
ATOM   1674  N   TRP B 214      45.740  36.840  43.610  0.00  0.00              
ATOM   1675  CA  TRP B 214      46.600  37.850  42.940  0.00  0.00              
ATOM   1676  C   TRP B 214      45.830  38.650  41.870  0.00  0.00              
ATOM   1677  O   TRP B 214      45.770  39.880  41.910  0.00  0.00              
ATOM   1678  CB  TRP B 214      47.800  37.180  42.280  0.00  0.00              
ATOM   1679  CG  TRP B 214      48.740  36.380  43.200  0.00  0.00              
ATOM   1680  CD1 TRP B 214      48.720  36.230  44.590  0.00  0.00              
ATOM   1681  CD2 TRP B 214      49.950  35.790  42.880  0.00  0.00              
ATOM   1682  NE1 TRP B 214      49.820  35.620  45.050  0.00  0.00              
ATOM   1683  CE2 TRP B 214      50.620  35.330  44.020  0.00  0.00              
ATOM   1684  CE3 TRP B 214      50.510  35.650  41.600  0.00  0.00              
ATOM   1685  CZ2 TRP B 214      51.880  34.700  43.910  0.00  0.00              
ATOM   1686  CZ3 TRP B 214      51.780  35.040  41.480  0.00  0.00              
ATOM   1687  CH2 TRP B 214      52.450  34.560  42.630  0.00  0.00              
ATOM   1688  HN  TRP B 214      46.220  35.990  43.830  0.00  0.00              
ATOM   1689  HE1 TRP B 214      50.050  35.470  46.020  0.00  0.00              
ATOM   1690  N   PHE B 215      45.140  37.900  41.020  0.00  0.00              
ATOM   1691  CA  PHE B 215      44.300  38.430  39.940  0.00  0.00              
ATOM   1692  C   PHE B 215      43.130  39.300  40.440  0.00  0.00              
ATOM   1693  O   PHE B 215      43.080  40.470  40.080  0.00  0.00              
ATOM   1694  CB  PHE B 215      43.790  37.250  39.130  0.00  0.00              
ATOM   1695  CG  PHE B 215      42.920  37.650  37.940  0.00  0.00              
ATOM   1696  CD1 PHE B 215      43.490  38.380  36.860  0.00  0.00              
ATOM   1697  CD2 PHE B 215      41.580  37.220  37.890  0.00  0.00              
ATOM   1698  CE1 PHE B 215      42.710  38.680  35.740  0.00  0.00              
ATOM   1699  CE2 PHE B 215      40.790  37.520  36.760  0.00  0.00              
ATOM   1700  CZ  PHE B 215      41.360  38.260  35.700  0.00  0.00              
ATOM   1701  HN  PHE B 215      45.180  36.900  41.060  0.00  0.00              
ATOM   1702  N   ILE B 216      42.260  38.740  41.270  0.00  0.00              
ATOM   1703  CA  ILE B 216      41.050  39.460  41.730  0.00  0.00              
ATOM   1704  C   ILE B 216      41.410  40.740  42.510  0.00  0.00              
ATOM   1705  O   ILE B 216      40.900  41.810  42.190  0.00  0.00              
ATOM   1706  CB  ILE B 216      40.110  38.520  42.520  0.00  0.00              
ATOM   1707  CG1 ILE B 216      39.570  37.360  41.650  0.00  0.00              
ATOM   1708  CG2 ILE B 216      38.970  39.260  43.240  0.00  0.00              
ATOM   1709  CD1 ILE B 216      38.790  37.750  40.380  0.00  0.00              
ATOM   1710  HN  ILE B 216      42.390  37.820  41.670  0.00  0.00              
ATOM   1711  N   GLN B 217      42.320  40.630  43.480  0.00  0.00              
ATOM   1712  CA  GLN B 217      42.770  41.810  44.240  0.00  0.00              
ATOM   1713  C   GLN B 217      43.380  42.910  43.340  0.00  0.00              
ATOM   1714  O   GLN B 217      43.080  44.090  43.510  0.00  0.00              
ATOM   1715  CB  GLN B 217      43.680  41.430  45.410  0.00  0.00              
ATOM   1716  CG  GLN B 217      45.000  40.740  45.030  0.00  0.00              
ATOM   1717  CD  GLN B 217      45.840  40.490  46.280  0.00  0.00              
ATOM   1718  OE1 GLN B 217      45.900  39.410  46.840  0.00  0.00              
ATOM   1719  NE2 GLN B 217      46.550  41.520  46.690  0.00  0.00              
ATOM   1720  HN  GLN B 217      42.660  39.730  43.790  0.00  0.00              
ATOM   1721 1HE2 GLN B 217      46.620  42.340  46.140  0.00  0.00               
ATOM   1722 2HE2 GLN B 217      46.930  41.460  47.630  0.00  0.00               
ATOM   1723  N   SER B 218      44.140  42.500  42.320  0.00  0.00              
ATOM   1724  CA  SER B 218      44.650  43.400  41.270  0.00  0.00              
ATOM   1725  C   SER B 218      43.540  44.030  40.410  0.00  0.00              
ATOM   1726  O   SER B 218      43.480  45.250  40.330  0.00  0.00              
ATOM   1727  CB  SER B 218      45.650  42.690  40.360  0.00  0.00              
ATOM   1728  OG  SER B 218      46.880  42.580  41.060  0.00  0.00              
ATOM   1729  HN  SER B 218      44.480  41.550  42.260  0.00  0.00              
ATOM   1730  HG  SER B 218      47.290  41.670  40.880  0.00  0.00              
ATOM   1731  N   LEU B 219      42.610  43.180  39.960  0.00  0.00              
ATOM   1732  CA  LEU B 219      41.390  43.560  39.200  0.00  0.00              
ATOM   1733  C   LEU B 219      40.620  44.680  39.910  0.00  0.00              
ATOM   1734  O   LEU B 219      40.810  45.840  39.580  0.00  0.00              
ATOM   1735  CB  LEU B 219      40.550  42.280  38.980  0.00  0.00              
ATOM   1736  CG  LEU B 219      39.160  42.490  38.360  0.00  0.00              
ATOM   1737  CD1 LEU B 219      39.180  43.040  36.930  0.00  0.00              
ATOM   1738  CD2 LEU B 219      38.420  41.150  38.390  0.00  0.00              
ATOM   1739  HN  LEU B 219      42.690  42.190  40.120  0.00  0.00              
ATOM   1740  N   CYS B 220      40.150  44.360  41.110  0.00  0.00              
ATOM   1741  CA  CYS B 220      39.380  45.290  41.940  0.00  0.00              
ATOM   1742  C   CYS B 220      40.100  46.630  42.170  0.00  0.00              
ATOM   1743  O   CYS B 220      39.560  47.670  41.830  0.00  0.00              
ATOM   1744  CB  CYS B 220      39.010  44.610  43.260  0.00  0.00              
ATOM   1745  SG  CYS B 220      37.920  43.160  42.990  0.00  0.00              
ATOM   1746  HN  CYS B 220      40.260  43.430  41.490  0.00  0.00              
ATOM   1747  HG  CYS B 220      37.690  42.910  44.270  0.00  0.00              
ATOM   1748  N   ALA B 221      41.390  46.570  42.540  0.00  0.00              
ATOM   1749  CA  ALA B 221      42.230  47.760  42.760  0.00  0.00              
ATOM   1750  C   ALA B 221      42.280  48.680  41.520  0.00  0.00              
ATOM   1751  O   ALA B 221      41.950  49.870  41.620  0.00  0.00              
ATOM   1752  CB  ALA B 221      43.650  47.340  43.160  0.00  0.00              
ATOM   1753  HN  ALA B 221      41.860  45.690  42.600  0.00  0.00              
ATOM   1754  N   MET B 222      42.540  48.070  40.370  0.00  0.00              
ATOM   1755  CA  MET B 222      42.580  48.770  39.080  0.00  0.00              
ATOM   1756  C   MET B 222      41.220  49.340  38.650  0.00  0.00              
ATOM   1757  O   MET B 222      41.170  50.510  38.270  0.00  0.00              
ATOM   1758  CB  MET B 222      43.200  47.860  38.020  0.00  0.00              
ATOM   1759  CG  MET B 222      44.700  47.620  38.240  0.00  0.00              
ATOM   1760  SD  MET B 222      45.670  49.170  38.290  0.00  0.00              
ATOM   1761  CE  MET B 222      46.180  49.150  39.990  0.00  0.00              
ATOM   1762  HN  MET B 222      42.680  47.080  40.310  0.00  0.00              
ATOM   1763  N   LEU B 223      40.150  48.550  38.730  0.00  0.00              
ATOM   1764  CA  LEU B 223      38.790  49.040  38.450  0.00  0.00              
ATOM   1765  C   LEU B 223      38.430  50.330  39.200  0.00  0.00              
ATOM   1766  O   LEU B 223      38.310  51.370  38.570  0.00  0.00              
ATOM   1767  CB  LEU B 223      37.710  47.970  38.670  0.00  0.00              
ATOM   1768  CG  LEU B 223      37.510  47.070  37.450  0.00  0.00              
ATOM   1769  CD1 LEU B 223      36.530  45.950  37.800  0.00  0.00              
ATOM   1770  CD2 LEU B 223      36.960  47.850  36.240  0.00  0.00              
ATOM   1771  HN  LEU B 223      40.230  47.550  38.830  0.00  0.00              
ATOM   1772  N   LYS B 224      38.650  50.300  40.520  0.00  0.00              
ATOM   1773  CA  LYS B 224      38.420  51.450  41.430  0.00  0.00              
ATOM   1774  C   LYS B 224      39.040  52.770  40.930  0.00  0.00              
ATOM   1775  O   LYS B 224      38.380  53.800  40.830  0.00  0.00              
ATOM   1776  CB  LYS B 224      39.000  51.140  42.810  0.00  0.00              
ATOM   1777  CG  LYS B 224      38.330  49.920  43.430  0.00  0.00              
ATOM   1778  CD  LYS B 224      39.120  49.370  44.610  0.00  0.00              
ATOM   1779  CE  LYS B 224      38.520  48.030  45.060  0.00  0.00              
ATOM   1780  NZ  LYS B 224      39.120  47.640  46.350  0.00  0.00              
ATOM   1781  HN  LYS B 224      38.950  49.460  40.970  0.00  0.00              
ATOM   1782  HZ1 LYS B 224      38.690  46.790  46.650  0.00  0.00              
ATOM   1783  HZ2 LYS B 224      40.100  47.510  46.250  0.00  0.00              
ATOM   1784  HZ3 LYS B 224      38.920  48.370  47.020  0.00  0.00              
ATOM   1785  N   GLN B 225      40.300  52.650  40.520  0.00  0.00              
ATOM   1786  CA  GLN B 225      41.140  53.780  40.060  0.00  0.00              
ATOM   1787  C   GLN B 225      40.840  54.270  38.630  0.00  0.00              
ATOM   1788  O   GLN B 225      41.030  55.460  38.350  0.00  0.00              
ATOM   1789  CB  GLN B 225      42.610  53.350  40.100  0.00  0.00              
ATOM   1790  CG  GLN B 225      43.100  53.000  41.500  0.00  0.00              
ATOM   1791  CD  GLN B 225      44.480  52.340  41.420  0.00  0.00              
ATOM   1792  OE1 GLN B 225      44.660  51.200  41.840  0.00  0.00              
ATOM   1793  NE2 GLN B 225      45.490  53.120  41.140  0.00  0.00              
ATOM   1794  HN  GLN B 225      40.760  51.760  40.520  0.00  0.00              
ATOM   1795 1HE2 GLN B 225      45.340  54.110  41.050  0.00  0.00               
ATOM   1796 2HE2 GLN B 225      46.400  52.720  41.110  0.00  0.00               
ATOM   1797  N   TYR B 226      40.600  53.330  37.720  0.00  0.00              
ATOM   1798  CA  TYR B 226      40.540  53.650  36.280  0.00  0.00              
ATOM   1799  C   TYR B 226      39.230  53.380  35.520  0.00  0.00              
ATOM   1800  O   TYR B 226      39.150  53.710  34.330  0.00  0.00              
ATOM   1801  CB  TYR B 226      41.680  52.940  35.530  0.00  0.00              
ATOM   1802  CG  TYR B 226      43.080  53.280  36.040  0.00  0.00              
ATOM   1803  CD1 TYR B 226      43.720  54.470  35.610  0.00  0.00              
ATOM   1804  CD2 TYR B 226      43.750  52.360  36.870  0.00  0.00              
ATOM   1805  CE1 TYR B 226      45.040  54.730  36.030  0.00  0.00              
ATOM   1806  CE2 TYR B 226      45.060  52.620  37.300  0.00  0.00              
ATOM   1807  CZ  TYR B 226      45.690  53.800  36.860  0.00  0.00              
ATOM   1808  OH  TYR B 226      46.970  54.000  37.270  0.00  0.00              
ATOM   1809  HN  TYR B 226      40.570  52.360  37.970  0.00  0.00              
ATOM   1810  HH  TYR B 226      46.930  54.170  38.270  0.00  0.00              
ATOM   1811  N   ALA B 227      38.220  52.800  36.170  0.00  0.00              
ATOM   1812  CA  ALA B 227      36.910  52.510  35.530  0.00  0.00              
ATOM   1813  C   ALA B 227      36.180  53.740  34.980  0.00  0.00              
ATOM   1814  O   ALA B 227      35.380  53.640  34.050  0.00  0.00              
ATOM   1815  CB  ALA B 227      36.010  51.760  36.520  0.00  0.00              
ATOM   1816  HN  ALA B 227      38.290  52.510  37.130  0.00  0.00              
ATOM   1817  N   ASP B 228      36.520  54.900  35.540  0.00  0.00              
ATOM   1818  CA  ASP B 228      36.060  56.250  35.150  0.00  0.00              
ATOM   1819  C   ASP B 228      37.090  57.030  34.290  0.00  0.00              
ATOM   1820  O   ASP B 228      37.030  58.250  34.170  0.00  0.00              
ATOM   1821  CB  ASP B 228      35.750  57.000  36.450  0.00  0.00              
ATOM   1822  CG  ASP B 228      36.930  57.180  37.420  0.00  0.00              
ATOM   1823  OD1 ASP B 228      37.720  56.230  37.650  0.00  0.00              
ATOM   1824  OD2 ASP B 228      37.070  58.300  37.950  0.00  0.00              
ATOM   1825  HN  ASP B 228      37.070  54.950  36.390  0.00  0.00              
ATOM   1826  N   LYS B 229      38.070  56.310  33.740  0.00  0.00              
ATOM   1827  CA  LYS B 229      39.240  56.920  33.070  0.00  0.00              
ATOM   1828  C   LYS B 229      39.700  56.240  31.770  0.00  0.00              
ATOM   1829  O   LYS B 229      40.070  56.930  30.820  0.00  0.00              
ATOM   1830  CB  LYS B 229      40.420  56.950  34.030  0.00  0.00              
ATOM   1831  CG  LYS B 229      40.120  57.810  35.250  0.00  0.00              
ATOM   1832  CD  LYS B 229      41.320  57.880  36.190  0.00  0.00              
ATOM   1833  CE  LYS B 229      40.980  58.780  37.370  0.00  0.00              
ATOM   1834  NZ  LYS B 229      40.020  58.180  38.290  0.00  0.00              
ATOM   1835  HN  LYS B 229      38.120  55.320  33.890  0.00  0.00              
ATOM   1836  HZ1 LYS B 229      39.930  58.720  39.120  0.00  0.00              
ATOM   1837  HZ2 LYS B 229      39.100  58.120  37.870  0.00  0.00              
ATOM   1838  HZ3 LYS B 229      40.310  57.250  38.530  0.00  0.00              
ATOM   1839  N   LEU B 230      39.860  54.930  31.860  0.00  0.00              
ATOM   1840  CA  LEU B 230      40.390  54.090  30.770  0.00  0.00              
ATOM   1841  C   LEU B 230      39.310  53.150  30.230  0.00  0.00              
ATOM   1842  O   LEU B 230      38.350  52.820  30.930  0.00  0.00              
ATOM   1843  CB  LEU B 230      41.550  53.210  31.240  0.00  0.00              
ATOM   1844  CG  LEU B 230      42.690  53.900  31.990  0.00  0.00              
ATOM   1845  CD1 LEU B 230      43.740  52.860  32.350  0.00  0.00              
ATOM   1846  CD2 LEU B 230      43.350  55.050  31.220  0.00  0.00              
ATOM   1847  HN  LEU B 230      39.600  54.410  32.680  0.00  0.00              
ATOM   1848  N   GLU B 231      39.540  52.720  29.000  0.00  0.00              
ATOM   1849  CA  GLU B 231      38.800  51.630  28.340  0.00  0.00              
ATOM   1850  C   GLU B 231      39.200  50.290  28.970  0.00  0.00              
ATOM   1851  O   GLU B 231      40.320  50.130  29.490  0.00  0.00              
ATOM   1852  CB  GLU B 231      39.110  51.690  26.840  0.00  0.00              
ATOM   1853  CG  GLU B 231      38.170  50.840  25.970  0.00  0.00              
ATOM   1854  CD  GLU B 231      38.540  49.360  25.920  0.00  0.00              
ATOM   1855  OE1 GLU B 231      39.760  49.080  25.900  0.00  0.00              
ATOM   1856  OE2 GLU B 231      37.630  48.500  25.950  0.00  0.00              
ATOM   1857  HN  GLU B 231      40.260  53.130  28.430  0.00  0.00              
ATOM   1858  N   PHE B 232      38.230  49.400  29.040  0.00  0.00              
ATOM   1859  CA  PHE B 232      38.360  48.120  29.750  0.00  0.00              
ATOM   1860  C   PHE B 232      39.590  47.260  29.380  0.00  0.00              
ATOM   1861  O   PHE B 232      40.260  46.750  30.270  0.00  0.00              
ATOM   1862  CB  PHE B 232      37.070  47.300  29.660  0.00  0.00              
ATOM   1863  CG  PHE B 232      37.040  46.160  30.680  0.00  0.00              
ATOM   1864  CD1 PHE B 232      37.550  46.310  32.000  0.00  0.00              
ATOM   1865  CD2 PHE B 232      36.410  44.960  30.300  0.00  0.00              
ATOM   1866  CE1 PHE B 232      37.420  45.260  32.930  0.00  0.00              
ATOM   1867  CE2 PHE B 232      36.250  43.930  31.240  0.00  0.00              
ATOM   1868  CZ  PHE B 232      36.760  44.080  32.550  0.00  0.00              
ATOM   1869  HN  PHE B 232      37.340  49.560  28.600  0.00  0.00              
ATOM   1870  N   MET B 233      39.930  47.210  28.100  0.00  0.00              
ATOM   1871  CA  MET B 233      41.160  46.510  27.660  0.00  0.00              
ATOM   1872  C   MET B 233      42.420  47.110  28.300  0.00  0.00              
ATOM   1873  O   MET B 233      43.240  46.370  28.840  0.00  0.00              
ATOM   1874  CB  MET B 233      41.270  46.500  26.140  0.00  0.00              
ATOM   1875  CG  MET B 233      40.200  45.670  25.430  0.00  0.00              
ATOM   1876  SD  MET B 233      40.290  43.890  25.810  0.00  0.00              
ATOM   1877  CE  MET B 233      38.780  43.750  26.740  0.00  0.00              
ATOM   1878  HN  MET B 233      39.460  47.740  27.370  0.00  0.00              
ATOM   1879  N   HIS B 234      42.500  48.440  28.370  0.00  0.00              
ATOM   1880  CA  HIS B 234      43.610  49.160  29.040  0.00  0.00              
ATOM   1881  C   HIS B 234      43.700  48.880  30.550  0.00  0.00              
ATOM   1882  O   HIS B 234      44.800  48.740  31.090  0.00  0.00              
ATOM   1883  CB  HIS B 234      43.540  50.670  28.800  0.00  0.00              
ATOM   1884  CG  HIS B 234      44.100  51.090  27.440  0.00  0.00              
ATOM   1885  ND1 HIS B 234      44.750  52.230  27.180  0.00  0.00              
ATOM   1886  CD2 HIS B 234      43.960  50.430  26.290  0.00  0.00              
ATOM   1887  CE1 HIS B 234      44.970  52.270  25.870  0.00  0.00              
ATOM   1888  NE2 HIS B 234      44.500  51.160  25.320  0.00  0.00              
ATOM   1889  HN  HIS B 234      41.740  49.020  28.030  0.00  0.00              
ATOM   1890  HD1 HIS B 234      45.007  52.952  27.853  0.00  0.00              
ATOM   1891  HE2 HIS B 234      44.410  50.990  24.340  0.00  0.00              
ATOM   1892  N   ILE B 235      42.530  48.810  31.170  0.00  0.00              
ATOM   1893  CA  ILE B 235      42.330  48.400  32.580  0.00  0.00              
ATOM   1894  C   ILE B 235      42.920  46.980  32.800  0.00  0.00              
ATOM   1895  O   ILE B 235      43.780  46.780  33.650  0.00  0.00              
ATOM   1896  CB  ILE B 235      40.810  48.520  32.870  0.00  0.00              
ATOM   1897  CG1 ILE B 235      40.410  50.010  32.920  0.00  0.00              
ATOM   1898  CG2 ILE B 235      40.340  47.740  34.100  0.00  0.00              
ATOM   1899  CD1 ILE B 235      38.900  50.290  33.010  0.00  0.00              
ATOM   1900  HN  ILE B 235      41.680  49.050  30.690  0.00  0.00              
ATOM   1901  N   LEU B 236      42.490  46.040  31.970  0.00  0.00              
ATOM   1902  CA  LEU B 236      43.010  44.660  31.960  0.00  0.00              
ATOM   1903  C   LEU B 236      44.540  44.540  31.780  0.00  0.00              
ATOM   1904  O   LEU B 236      45.200  43.900  32.600  0.00  0.00              
ATOM   1905  CB  LEU B 236      42.230  43.830  30.930  0.00  0.00              
ATOM   1906  CG  LEU B 236      40.820  43.460  31.410  0.00  0.00              
ATOM   1907  CD1 LEU B 236      40.010  42.930  30.220  0.00  0.00              
ATOM   1908  CD2 LEU B 236      40.860  42.370  32.480  0.00  0.00              
ATOM   1909  HN  LEU B 236      41.740  46.210  31.330  0.00  0.00              
ATOM   1910  N   THR B 237      45.110  45.320  30.850  0.00  0.00              
ATOM   1911  CA  THR B 237      46.580  45.430  30.670  0.00  0.00              
ATOM   1912  C   THR B 237      47.290  45.910  31.950  0.00  0.00              
ATOM   1913  O   THR B 237      48.380  45.440  32.280  0.00  0.00              
ATOM   1914  CB  THR B 237      46.960  46.380  29.520  0.00  0.00              
ATOM   1915  OG1 THR B 237      46.050  46.260  28.430  0.00  0.00              
ATOM   1916  CG2 THR B 237      48.380  46.110  29.010  0.00  0.00              
ATOM   1917  HN  THR B 237      44.570  45.720  30.100  0.00  0.00              
ATOM   1918  HG1 THR B 237      46.550  46.250  27.570  0.00  0.00              
ATOM   1919  N   ARG B 238      46.680  46.860  32.650  0.00  0.00              
ATOM   1920  CA  ARG B 238      47.200  47.350  33.950  0.00  0.00              
ATOM   1921  C   ARG B 238      47.340  46.200  34.960  0.00  0.00              
ATOM   1922  O   ARG B 238      48.380  46.070  35.610  0.00  0.00              
ATOM   1923  CB  ARG B 238      46.300  48.430  34.580  0.00  0.00              
ATOM   1924  CG  ARG B 238      46.170  49.740  33.800  0.00  0.00              
ATOM   1925  CD  ARG B 238      47.530  50.400  33.580  0.00  0.00              
ATOM   1926  NE  ARG B 238      47.380  51.810  33.190  0.00  0.00              
ATOM   1927  CZ  ARG B 238      47.780  52.860  33.920  0.00  0.00              
ATOM   1928  NH1 ARG B 238      48.350  52.680  35.120  0.00  0.00              
ATOM   1929  NH2 ARG B 238      47.640  54.090  33.440  0.00  0.00              
ATOM   1930  HN  ARG B 238      45.800  47.250  32.370  0.00  0.00              
ATOM   1931  HE  ARG B 238      46.960  51.980  32.290  0.00  0.00              
ATOM   1932 1HH1 ARG B 238      48.460  51.770  35.510  0.00  0.00               
ATOM   1933 2HH1 ARG B 238      48.590  53.470  35.680  0.00  0.00               
ATOM   1934 1HH2 ARG B 238      47.250  54.250  32.530  0.00  0.00               
ATOM   1935 2HH2 ARG B 238      47.850  54.890  34.000  0.00  0.00               
ATOM   1936  N   VAL B 239      46.310  45.370  35.060  0.00  0.00              
ATOM   1937  CA  VAL B 239      46.310  44.170  35.940  0.00  0.00              
ATOM   1938  C   VAL B 239      47.420  43.190  35.550  0.00  0.00              
ATOM   1939  O   VAL B 239      48.090  42.670  36.440  0.00  0.00              
ATOM   1940  CB  VAL B 239      44.950  43.470  35.970  0.00  0.00              
ATOM   1941  CG1 VAL B 239      44.950  42.210  36.840  0.00  0.00              
ATOM   1942  CG2 VAL B 239      43.890  44.430  36.510  0.00  0.00              
ATOM   1943  HN  VAL B 239      45.460  45.510  34.540  0.00  0.00              
ATOM   1944  N   ASN B 240      47.520  42.870  34.260  0.00  0.00              
ATOM   1945  CA  ASN B 240      48.610  42.020  33.730  0.00  0.00              
ATOM   1946  C   ASN B 240      49.980  42.400  34.290  0.00  0.00              
ATOM   1947  O   ASN B 240      50.540  41.660  35.090  0.00  0.00              
ATOM   1948  CB  ASN B 240      48.650  42.040  32.210  0.00  0.00              
ATOM   1949  CG  ASN B 240      47.460  41.340  31.560  0.00  0.00              
ATOM   1950  OD1 ASN B 240      46.560  40.790  32.170  0.00  0.00              
ATOM   1951  ND2 ASN B 240      47.420  41.430  30.250  0.00  0.00              
ATOM   1952  HN  ASN B 240      46.790  43.070  33.600  0.00  0.00              
ATOM   1953 1HD2 ASN B 240      48.080  41.960  29.730  0.00  0.00               
ATOM   1954 2HD2 ASN B 240      46.750  40.850  29.780  0.00  0.00               
ATOM   1955  N   ARG B 241      50.290  43.690  34.120  0.00  0.00              
ATOM   1956  CA  ARG B 241      51.530  44.270  34.650  0.00  0.00              
ATOM   1957  C   ARG B 241      51.610  44.130  36.180  0.00  0.00              
ATOM   1958  O   ARG B 241      52.570  43.560  36.690  0.00  0.00              
ATOM   1959  CB  ARG B 241      51.660  45.730  34.200  0.00  0.00              
ATOM   1960  CG  ARG B 241      53.070  46.250  34.520  0.00  0.00              
ATOM   1961  CD  ARG B 241      53.420  47.610  33.910  0.00  0.00              
ATOM   1962  NE  ARG B 241      52.490  48.670  34.320  0.00  0.00              
ATOM   1963  CZ  ARG B 241      51.450  49.110  33.590  0.00  0.00              
ATOM   1964  NH1 ARG B 241      51.110  48.540  32.420  0.00  0.00              
ATOM   1965  NH2 ARG B 241      50.830  50.210  33.990  0.00  0.00              
ATOM   1966  HN  ARG B 241      49.730  44.290  33.550  0.00  0.00              
ATOM   1967  HE  ARG B 241      52.680  49.080  35.220  0.00  0.00              
ATOM   1968 1HH1 ARG B 241      51.650  47.770  32.090  0.00  0.00               
ATOM   1969 2HH1 ARG B 241      50.410  48.930  31.830  0.00  0.00               
ATOM   1970 1HH2 ARG B 241      51.100  50.650  34.860  0.00  0.00               
ATOM   1971 2HH2 ARG B 241      50.240  50.700  33.360  0.00  0.00               
ATOM   1972  N   LYS B 242      50.520  44.450  36.880  0.00  0.00              
ATOM   1973  CA  LYS B 242      50.460  44.340  38.350  0.00  0.00              
ATOM   1974  C   LYS B 242      50.770  42.920  38.860  0.00  0.00              
ATOM   1975  O   LYS B 242      51.760  42.730  39.560  0.00  0.00              
ATOM   1976  CB  LYS B 242      49.080  44.780  38.810  0.00  0.00              
ATOM   1977  CG  LYS B 242      49.180  45.250  40.250  0.00  0.00              
ATOM   1978  CD  LYS B 242      47.830  45.770  40.700  0.00  0.00              
ATOM   1979  CE  LYS B 242      48.000  46.330  42.100  0.00  0.00              
ATOM   1980  NZ  LYS B 242      46.690  46.350  42.750  0.00  0.00              
ATOM   1981  HN  LYS B 242      49.680  44.740  36.430  0.00  0.00              
ATOM   1982  HZ1 LYS B 242      46.820  46.540  43.730  0.00  0.00              
ATOM   1983  HZ2 LYS B 242      46.140  47.080  42.360  0.00  0.00              
ATOM   1984  HZ3 LYS B 242      46.260  45.460  42.650  0.00  0.00              
ATOM   1985  N   VAL B 243      50.010  41.930  38.370  0.00  0.00              
ATOM   1986  CA  VAL B 243      50.190  40.510  38.750  0.00  0.00              
ATOM   1987  C   VAL B 243      51.610  40.020  38.410  0.00  0.00              
ATOM   1988  O   VAL B 243      52.350  39.670  39.330  0.00  0.00              
ATOM   1989  CB  VAL B 243      49.070  39.630  38.160  0.00  0.00              
ATOM   1990  CG1 VAL B 243      49.230  38.150  38.530  0.00  0.00              
ATOM   1991  CG2 VAL B 243      47.690  40.080  38.660  0.00  0.00              
ATOM   1992  HN  VAL B 243      49.290  42.120  37.700  0.00  0.00              
ATOM   1993  N   ALA B 244      52.040  40.290  37.180  0.00  0.00              
ATOM   1994  CA  ALA B 244      53.370  39.900  36.680  0.00  0.00              
ATOM   1995  C   ALA B 244      54.550  40.530  37.430  0.00  0.00              
ATOM   1996  O   ALA B 244      55.560  39.860  37.660  0.00  0.00              
ATOM   1997  CB  ALA B 244      53.470  40.230  35.190  0.00  0.00              
ATOM   1998  HN  ALA B 244      51.460  40.760  36.500  0.00  0.00              
ATOM   1999  N   THR B 245      54.390  41.770  37.880  0.00  0.00              
ATOM   2000  CA  THR B 245      55.470  42.510  38.570  0.00  0.00              
ATOM   2001  C   THR B 245      55.430  42.350  40.100  0.00  0.00              
ATOM   2002  O   THR B 245      56.350  41.770  40.670  0.00  0.00              
ATOM   2003  CB  THR B 245      55.450  44.000  38.200  0.00  0.00              
ATOM   2004  OG1 THR B 245      55.390  44.140  36.780  0.00  0.00              
ATOM   2005  CG2 THR B 245      56.700  44.740  38.690  0.00  0.00              
ATOM   2006  HN  THR B 245      53.620  42.340  37.580  0.00  0.00              
ATOM   2007  HG1 THR B 245      55.400  45.120  36.560  0.00  0.00              
ATOM   2008  N   GLU B 246      54.320  42.750  40.710  0.00  0.00              
ATOM   2009  CA  GLU B 246      54.190  42.830  42.180  0.00  0.00              
ATOM   2010  C   GLU B 246      54.070  41.480  42.910  0.00  0.00              
ATOM   2011  O   GLU B 246      54.480  41.370  44.060  0.00  0.00              
ATOM   2012  CB  GLU B 246      53.040  43.790  42.530  0.00  0.00              
ATOM   2013  CG  GLU B 246      53.470  45.240  42.280  0.00  0.00              
ATOM   2014  CD  GLU B 246      52.320  46.260  42.210  0.00  0.00              
ATOM   2015  OE1 GLU B 246      51.200  45.980  42.680  0.00  0.00              
ATOM   2016  OE2 GLU B 246      52.560  47.330  41.620  0.00  0.00              
ATOM   2017  HN  GLU B 246      53.480  42.970  40.210  0.00  0.00              
ATOM   2018  N   PHE B 247      53.700  40.430  42.190  0.00  0.00              
ATOM   2019  CA  PHE B 247      53.460  39.120  42.810  0.00  0.00              
ATOM   2020  C   PHE B 247      54.480  38.030  42.460  0.00  0.00              
ATOM   2021  O   PHE B 247      54.950  37.950  41.320  0.00  0.00              
ATOM   2022  CB  PHE B 247      52.030  38.660  42.520  0.00  0.00              
ATOM   2023  CG  PHE B 247      50.980  39.580  43.150  0.00  0.00              
ATOM   2024  CD1 PHE B 247      50.520  39.340  44.460  0.00  0.00              
ATOM   2025  CD2 PHE B 247      50.430  40.620  42.370  0.00  0.00              
ATOM   2026  CE1 PHE B 247      49.480  40.140  44.990  0.00  0.00              
ATOM   2027  CE2 PHE B 247      49.390  41.410  42.890  0.00  0.00              
ATOM   2028  CZ  PHE B 247      48.910  41.150  44.190  0.00  0.00              
ATOM   2029  HN  PHE B 247      53.490  40.480  41.210  0.00  0.00              
ATOM   2030  N   GLU B 248      54.950  37.390  43.530  0.00  0.00              
ATOM   2031  CA  GLU B 248      55.870  36.230  43.520  0.00  0.00              
ATOM   2032  C   GLU B 248      55.500  35.330  44.710  0.00  0.00              
ATOM   2033  O   GLU B 248      55.240  35.850  45.810  0.00  0.00              
ATOM   2034  CB  GLU B 248      57.350  36.660  43.630  0.00  0.00              
ATOM   2035  CG  GLU B 248      58.300  35.480  43.340  0.00  0.00              
ATOM   2036  CD  GLU B 248      59.800  35.780  43.540  0.00  0.00              
ATOM   2037  OE1 GLU B 248      60.330  36.610  42.770  0.00  0.00              
ATOM   2038  OE2 GLU B 248      60.440  35.040  44.310  0.00  0.00              
ATOM   2039  HN  GLU B 248      54.600  37.640  44.430  0.00  0.00              
ATOM   2040  N   SER B 249      55.380  34.040  44.440  0.00  0.00              
ATOM   2041  CA  SER B 249      54.930  33.040  45.430  0.00  0.00              
ATOM   2042  C   SER B 249      56.000  32.590  46.420  0.00  0.00              
ATOM   2043  O   SER B 249      57.180  32.510  46.110  0.00  0.00              
ATOM   2044  CB  SER B 249      54.340  31.790  44.760  0.00  0.00              
ATOM   2045  OG  SER B 249      55.350  31.040  44.080  0.00  0.00              
ATOM   2046  HN  SER B 249      55.590  33.670  43.530  0.00  0.00              
ATOM   2047  HG  SER B 249      55.100  30.060  44.130  0.00  0.00              
ATOM   2048  N   PHE B 250      55.520  32.310  47.630  0.00  0.00              
ATOM   2049  CA  PHE B 250      56.380  31.780  48.690  0.00  0.00              
ATOM   2050  C   PHE B 250      55.850  30.430  49.210  0.00  0.00              
ATOM   2051  O   PHE B 250      54.710  30.310  49.670  0.00  0.00              
ATOM   2052  CB  PHE B 250      56.510  32.830  49.800  0.00  0.00              
ATOM   2053  CG  PHE B 250      57.530  32.430  50.880  0.00  0.00              
ATOM   2054  CD1 PHE B 250      57.130  31.500  51.860  0.00  0.00              
ATOM   2055  CD2 PHE B 250      58.840  32.940  50.870  0.00  0.00              
ATOM   2056  CE1 PHE B 250      58.040  31.060  52.830  0.00  0.00              
ATOM   2057  CE2 PHE B 250      59.760  32.510  51.850  0.00  0.00              
ATOM   2058  CZ  PHE B 250      59.350  31.570  52.830  0.00  0.00              
ATOM   2059  HN  PHE B 250      54.560  32.540  47.880  0.00  0.00              
ATOM   2060  N   SER B 251      56.770  29.470  49.300  0.00  0.00              
ATOM   2061  CA  SER B 251      56.480  28.130  49.830  0.00  0.00              
ATOM   2062  C   SER B 251      57.740  27.440  50.380  0.00  0.00              
ATOM   2063  O   SER B 251      58.850  27.710  49.930  0.00  0.00              
ATOM   2064  CB  SER B 251      55.830  27.230  48.770  0.00  0.00              
ATOM   2065  OG  SER B 251      55.360  26.020  49.360  0.00  0.00              
ATOM   2066  HN  SER B 251      57.730  29.650  49.060  0.00  0.00              
ATOM   2067  HG  SER B 251      54.740  25.580  48.700  0.00  0.00              
ATOM   2068  N   PHE B 252      57.530  26.610  51.400  0.00  0.00              
ATOM   2069  CA  PHE B 252      58.600  25.710  51.920  0.00  0.00              
ATOM   2070  C   PHE B 252      58.940  24.580  50.940  0.00  0.00              
ATOM   2071  O   PHE B 252      60.050  24.060  50.920  0.00  0.00              
ATOM   2072  CB  PHE B 252      58.200  25.130  53.280  0.00  0.00              
ATOM   2073  CG  PHE B 252      57.860  26.240  54.290  0.00  0.00              
ATOM   2074  CD1 PHE B 252      58.820  27.210  54.650  0.00  0.00              
ATOM   2075  CD2 PHE B 252      56.530  26.350  54.720  0.00  0.00              
ATOM   2076  CE1 PHE B 252      58.430  28.310  55.440  0.00  0.00              
ATOM   2077  CE2 PHE B 252      56.140  27.430  55.530  0.00  0.00              
ATOM   2078  CZ  PHE B 252      57.090  28.410  55.870  0.00  0.00              
ATOM   2079  HN  PHE B 252      56.650  26.550  51.860  0.00  0.00              
ATOM   2080  N   ASP B 253      57.990  24.340  50.030  0.00  0.00              
ATOM   2081  CA  ASP B 253      58.140  23.390  48.920  0.00  0.00              
ATOM   2082  C   ASP B 253      58.840  24.130  47.780  0.00  0.00              
ATOM   2083  O   ASP B 253      58.270  25.000  47.120  0.00  0.00              
ATOM   2084  CB  ASP B 253      56.770  22.880  48.470  0.00  0.00              
ATOM   2085  CG  ASP B 253      56.830  21.780  47.410  0.00  0.00              
ATOM   2086  OD1 ASP B 253      57.810  21.730  46.630  0.00  0.00              
ATOM   2087  OD2 ASP B 253      55.800  21.090  47.300  0.00  0.00              
ATOM   2088  HN  ASP B 253      57.180  24.920  49.970  0.00  0.00              
ATOM   2089  N   ALA B 254      60.100  23.750  47.610  0.00  0.00              
ATOM   2090  CA  ALA B 254      60.980  24.310  46.560  0.00  0.00              
ATOM   2091  C   ALA B 254      60.360  24.310  45.160  0.00  0.00              
ATOM   2092  O   ALA B 254      60.470  25.310  44.450  0.00  0.00              
ATOM   2093  CB  ALA B 254      62.300  23.540  46.550  0.00  0.00              
ATOM   2094  HN  ALA B 254      60.480  23.030  48.190  0.00  0.00              
ATOM   2095  N   THR B 255      59.570  23.280  44.850  0.00  0.00              
ATOM   2096  CA  THR B 255      58.900  23.120  43.540  0.00  0.00              
ATOM   2097  C   THR B 255      57.920  24.280  43.280  0.00  0.00              
ATOM   2098  O   THR B 255      57.900  24.830  42.180  0.00  0.00              
ATOM   2099  CB  THR B 255      58.180  21.760  43.450  0.00  0.00              
ATOM   2100  OG1 THR B 255      59.070  20.700  43.820  0.00  0.00              
ATOM   2101  CG2 THR B 255      57.620  21.480  42.050  0.00  0.00              
ATOM   2102  HN  THR B 255      59.240  22.630  45.560  0.00  0.00              
ATOM   2103  HG1 THR B 255      58.650  20.210  44.610  0.00  0.00              
ATOM   2104  N   PHE B 256      57.230  24.740  44.330  0.00  0.00              
ATOM   2105  CA  PHE B 256      56.210  25.810  44.260  0.00  0.00              
ATOM   2106  C   PHE B 256      56.680  27.210  44.670  0.00  0.00              
ATOM   2107  O   PHE B 256      55.960  28.190  44.460  0.00  0.00              
ATOM   2108  CB  PHE B 256      54.990  25.430  45.110  0.00  0.00              
ATOM   2109  CG  PHE B 256      54.210  24.230  44.540  0.00  0.00              
ATOM   2110  CD1 PHE B 256      54.690  22.930  44.810  0.00  0.00              
ATOM   2111  CD2 PHE B 256      52.960  24.430  43.910  0.00  0.00              
ATOM   2112  CE1 PHE B 256      53.910  21.810  44.440  0.00  0.00              
ATOM   2113  CE2 PHE B 256      52.180  23.310  43.550  0.00  0.00              
ATOM   2114  CZ  PHE B 256      52.660  22.010  43.820  0.00  0.00              
ATOM   2115  HN  PHE B 256      57.340  24.320  45.240  0.00  0.00              
ATOM   2116  N   HIS B 257      57.930  27.300  45.110  0.00  0.00              
ATOM   2117  CA  HIS B 257      58.550  28.550  45.610  0.00  0.00              
ATOM   2118  C   HIS B 257      59.050  29.420  44.450  0.00  0.00              
ATOM   2119  O   HIS B 257      59.540  28.920  43.440  0.00  0.00              
ATOM   2120  CB  HIS B 257      59.700  28.180  46.550  0.00  0.00              
ATOM   2121  CG  HIS B 257      60.300  29.410  47.240  0.00  0.00              
ATOM   2122  ND1 HIS B 257      59.610  30.390  47.790  0.00  0.00              
ATOM   2123  CD2 HIS B 257      61.560  29.820  47.130  0.00  0.00              
ATOM   2124  CE1 HIS B 257      60.430  31.420  48.000  0.00  0.00              
ATOM   2125  NE2 HIS B 257      61.630  31.070  47.580  0.00  0.00              
ATOM   2126  HN  HIS B 257      58.550  26.510  45.110  0.00  0.00              
ATOM   2127  HD1 HIS B 257      58.615  30.361  48.013  0.00  0.00              
ATOM   2128  HE2 HIS B 257      62.430  31.680  47.510  0.00  0.00              
ATOM   2129  N   ALA B 258      58.930  30.730  44.650  0.00  0.00              
ATOM   2130  CA  ALA B 258      59.400  31.790  43.720  0.00  0.00              
ATOM   2131  C   ALA B 258      58.830  31.650  42.300  0.00  0.00              
ATOM   2132  O   ALA B 258      59.530  31.420  41.310  0.00  0.00              
ATOM   2133  CB  ALA B 258      60.930  31.900  43.760  0.00  0.00              
ATOM   2134  HN  ALA B 258      58.490  31.090  45.480  0.00  0.00              
ATOM   2135  N   LYS B 259      57.500  31.590  42.260  0.00  0.00              
ATOM   2136  CA  LYS B 259      56.760  31.480  40.990  0.00  0.00              
ATOM   2137  C   LYS B 259      56.010  32.770  40.650  0.00  0.00              
ATOM   2138  O   LYS B 259      55.460  33.450  41.520  0.00  0.00              
ATOM   2139  CB  LYS B 259      55.760  30.310  40.990  0.00  0.00              
ATOM   2140  CG  LYS B 259      56.410  28.970  41.300  0.00  0.00              
ATOM   2141  CD  LYS B 259      57.480  28.630  40.280  0.00  0.00              
ATOM   2142  CE  LYS B 259      58.360  27.500  40.810  0.00  0.00              
ATOM   2143  NZ  LYS B 259      59.420  27.310  39.830  0.00  0.00              
ATOM   2144  HN  LYS B 259      56.940  31.550  43.090  0.00  0.00              
ATOM   2145  HZ1 LYS B 259      59.960  26.500  40.070  0.00  0.00              
ATOM   2146  HZ2 LYS B 259      59.020  27.160  38.920  0.00  0.00              
ATOM   2147  HZ3 LYS B 259      60.020  28.110  39.830  0.00  0.00              
ATOM   2148  N   LYS B 260      56.000  33.010  39.350  0.00  0.00              
ATOM   2149  CA  LYS B 260      55.300  34.150  38.740  0.00  0.00              
ATOM   2150  C   LYS B 260      53.990  33.690  38.080  0.00  0.00              
ATOM   2151  O   LYS B 260      53.670  32.500  38.070  0.00  0.00              
ATOM   2152  CB  LYS B 260      56.230  34.800  37.710  0.00  0.00              
ATOM   2153  CG  LYS B 260      57.320  35.650  38.380  0.00  0.00              
ATOM   2154  CD  LYS B 260      56.740  36.980  38.890  0.00  0.00              
ATOM   2155  CE  LYS B 260      57.810  37.810  39.590  0.00  0.00              
ATOM   2156  NZ  LYS B 260      57.220  39.100  39.940  0.00  0.00              
ATOM   2157  HN  LYS B 260      56.430  32.370  38.700  0.00  0.00              
ATOM   2158  HZ1 LYS B 260      57.880  39.660  40.440  0.00  0.00              
ATOM   2159  HZ2 LYS B 260      56.960  39.590  39.100  0.00  0.00              
ATOM   2160  HZ3 LYS B 260      56.410  38.950  40.500  0.00  0.00              
ATOM   2161  N   GLN B 261      53.150  34.690  37.810  0.00  0.00              
ATOM   2162  CA  GLN B 261      51.880  34.490  37.100  0.00  0.00              
ATOM   2163  C   GLN B 261      51.590  35.680  36.190  0.00  0.00              
ATOM   2164  O   GLN B 261      51.830  36.840  36.550  0.00  0.00              
ATOM   2165  CB  GLN B 261      50.750  34.330  38.110  0.00  0.00              
ATOM   2166  CG  GLN B 261      49.390  33.990  37.500  0.00  0.00              
ATOM   2167  CD  GLN B 261      48.350  34.010  38.620  0.00  0.00              
ATOM   2168  OE1 GLN B 261      48.350  33.160  39.490  0.00  0.00              
ATOM   2169  NE2 GLN B 261      47.380  34.880  38.530  0.00  0.00              
ATOM   2170  HN  GLN B 261      53.360  35.630  38.060  0.00  0.00              
ATOM   2171 1HE2 GLN B 261      47.260  35.450  37.710  0.00  0.00               
ATOM   2172 2HE2 GLN B 261      46.730  34.940  39.310  0.00  0.00               
ATOM   2173  N   ILE B 262      51.060  35.320  35.030  0.00  0.00              
ATOM   2174  CA  ILE B 262      50.590  36.300  34.040  0.00  0.00              
ATOM   2175  C   ILE B 262      49.140  36.030  33.590  0.00  0.00              
ATOM   2176  O   ILE B 262      48.860  34.940  33.080  0.00  0.00              
ATOM   2177  CB  ILE B 262      51.620  36.410  32.890  0.00  0.00              
ATOM   2178  CG1 ILE B 262      51.250  37.550  31.930  0.00  0.00              
ATOM   2179  CG2 ILE B 262      51.840  35.100  32.120  0.00  0.00              
ATOM   2180  CD1 ILE B 262      51.320  38.930  32.600  0.00  0.00              
ATOM   2181  HN  ILE B 262      50.970  34.360  34.770  0.00  0.00              
ATOM   2182  N   PRO B 263      48.220  36.970  33.850  0.00  0.00              
ATOM   2183  CA  PRO B 263      46.820  36.890  33.400  0.00  0.00              
ATOM   2184  C   PRO B 263      46.710  36.830  31.880  0.00  0.00              
ATOM   2185  O   PRO B 263      47.560  37.340  31.140  0.00  0.00              
ATOM   2186  CB  PRO B 263      46.140  38.140  33.930  0.00  0.00              
ATOM   2187  CG  PRO B 263      46.950  38.480  35.170  0.00  0.00              
ATOM   2188  CD  PRO B 263      48.380  38.120  34.760  0.00  0.00              
ATOM   2189  N   CYS B 264      45.580  36.280  31.450  0.00  0.00              
ATOM   2190  CA  CYS B 264      45.280  36.120  30.010  0.00  0.00              
ATOM   2191  C   CYS B 264      43.900  36.700  29.670  0.00  0.00              
ATOM   2192  O   CYS B 264      42.860  36.240  30.130  0.00  0.00              
ATOM   2193  CB  CYS B 264      45.360  34.650  29.600  0.00  0.00              
ATOM   2194  SG  CYS B 264      45.180  34.430  27.790  0.00  0.00              
ATOM   2195  HN  CYS B 264      44.840  36.070  32.090  0.00  0.00              
ATOM   2196  HG  CYS B 264      45.310  33.110  27.770  0.00  0.00              
ATOM   2197  N   ILE B 265      43.940  37.680  28.770  0.00  0.00              
ATOM   2198  CA  ILE B 265      42.730  38.350  28.250  0.00  0.00              
ATOM   2199  C   ILE B 265      42.380  37.720  26.900  0.00  0.00              
ATOM   2200  O   ILE B 265      43.220  37.610  26.020  0.00  0.00              
ATOM   2201  CB  ILE B 265      42.990  39.860  28.080  0.00  0.00              
ATOM   2202  CG1 ILE B 265      43.470  40.480  29.400  0.00  0.00              
ATOM   2203  CG2 ILE B 265      41.720  40.590  27.600  0.00  0.00              
ATOM   2204  CD1 ILE B 265      44.340  41.720  29.150  0.00  0.00              
ATOM   2205  HN  ILE B 265      44.810  38.000  28.380  0.00  0.00              
ATOM   2206  N   VAL B 266      41.130  37.290  26.800  0.00  0.00              
ATOM   2207  CA  VAL B 266      40.560  36.740  25.550  0.00  0.00              
ATOM   2208  C   VAL B 266      39.320  37.550  25.170  0.00  0.00              
ATOM   2209  O   VAL B 266      38.250  37.360  25.730  0.00  0.00              
ATOM   2210  CB  VAL B 266      40.260  35.230  25.700  0.00  0.00              
ATOM   2211  CG1 VAL B 266      39.720  34.610  24.410  0.00  0.00              
ATOM   2212  CG2 VAL B 266      41.530  34.480  26.080  0.00  0.00              
ATOM   2213  HN  VAL B 266      40.560  37.170  27.620  0.00  0.00              
ATOM   2214  N   SER B 267      39.510  38.410  24.180  0.00  0.00              
ATOM   2215  CA  SER B 267      38.450  39.350  23.740  0.00  0.00              
ATOM   2216  C   SER B 267      37.980  39.080  22.320  0.00  0.00              
ATOM   2217  O   SER B 267      38.790  38.960  21.400  0.00  0.00              
ATOM   2218  CB  SER B 267      38.900  40.810  23.830  0.00  0.00              
ATOM   2219  OG  SER B 267      37.810  41.670  23.480  0.00  0.00              
ATOM   2220  HN  SER B 267      40.310  38.360  23.580  0.00  0.00              
ATOM   2221  HG  SER B 267      38.140  42.620  23.490  0.00  0.00              
ATOM   2222  N   MET B 268      36.690  38.810  22.260  0.00  0.00              
ATOM   2223  CA  MET B 268      35.910  38.730  21.010  0.00  0.00              
ATOM   2224  C   MET B 268      34.900  39.890  20.920  0.00  0.00              
ATOM   2225  O   MET B 268      33.940  39.860  20.150  0.00  0.00              
ATOM   2226  CB  MET B 268      35.190  37.380  20.970  0.00  0.00              
ATOM   2227  CG  MET B 268      36.190  36.260  20.720  0.00  0.00              
ATOM   2228  SD  MET B 268      35.540  34.620  21.170  0.00  0.00              
ATOM   2229  CE  MET B 268      36.700  34.260  22.460  0.00  0.00              
ATOM   2230  HN  MET B 268      36.150  38.670  23.100  0.00  0.00              
ATOM   2231  N   LEU B 269      35.180  40.930  21.710  0.00  0.00              
ATOM   2232  CA  LEU B 269      34.360  42.150  21.770  0.00  0.00              
ATOM   2233  C   LEU B 269      34.520  42.960  20.470  0.00  0.00              
ATOM   2234  O   LEU B 269      35.640  43.190  20.010  0.00  0.00              
ATOM   2235  CB  LEU B 269      34.780  43.020  22.960  0.00  0.00              
ATOM   2236  CG  LEU B 269      34.600  42.320  24.320  0.00  0.00              
ATOM   2237  CD1 LEU B 269      35.260  43.170  25.410  0.00  0.00              
ATOM   2238  CD2 LEU B 269      33.140  42.110  24.700  0.00  0.00              
ATOM   2239  HN  LEU B 269      36.040  40.970  22.220  0.00  0.00              
ATOM   2240  N   THR B 270      33.390  43.380  19.930  0.00  0.00              
ATOM   2241  CA  THR B 270      33.340  44.180  18.690  0.00  0.00              
ATOM   2242  C   THR B 270      33.730  45.650  18.890  0.00  0.00              
ATOM   2243  O   THR B 270      34.210  46.310  17.970  0.00  0.00              
ATOM   2244  CB  THR B 270      31.930  43.990  18.090  0.00  0.00              
ATOM   2245  OG1 THR B 270      31.930  42.690  17.490  0.00  0.00              
ATOM   2246  CG2 THR B 270      31.460  45.030  17.060  0.00  0.00              
ATOM   2247  HN  THR B 270      32.490  43.140  20.320  0.00  0.00              
ATOM   2248  HG1 THR B 270      30.950  42.450  17.290  0.00  0.00              
ATOM   2249  N   LYS B 271      33.470  46.170  20.090  0.00  0.00              
ATOM   2250  CA  LYS B 271      33.640  47.610  20.400  0.00  0.00              
ATOM   2251  C   LYS B 271      34.460  47.850  21.670  0.00  0.00              
ATOM   2252  O   LYS B 271      34.680  46.920  22.460  0.00  0.00              
ATOM   2253  CB  LYS B 271      32.250  48.220  20.610  0.00  0.00              
ATOM   2254  CG  LYS B 271      31.340  48.070  19.390  0.00  0.00              
ATOM   2255  CD  LYS B 271      29.970  48.610  19.750  0.00  0.00              
ATOM   2256  CE  LYS B 271      28.950  48.160  18.720  0.00  0.00              
ATOM   2257  NZ  LYS B 271      27.980  49.240  18.620  0.00  0.00              
ATOM   2258  HN  LYS B 271      33.090  45.620  20.830  0.00  0.00              
ATOM   2259  HZ1 LYS B 271      27.290  49.010  17.940  0.00  0.00              
ATOM   2260  HZ2 LYS B 271      27.510  49.380  19.510  0.00  0.00              
ATOM   2261  HZ3 LYS B 271      28.420  50.100  18.350  0.00  0.00              
ATOM   2262  N   GLU B 272      34.770  49.120  21.900  0.00  0.00              
ATOM   2263  CA  GLU B 272      35.410  49.620  23.140  0.00  0.00              
ATOM   2264  C   GLU B 272      34.410  49.620  24.310  0.00  0.00              
ATOM   2265  O   GLU B 272      33.190  49.720  24.100  0.00  0.00              
ATOM   2266  CB  GLU B 272      35.970  51.020  22.860  0.00  0.00              
ATOM   2267  CG  GLU B 272      37.190  50.990  21.920  0.00  0.00              
ATOM   2268  CD  GLU B 272      37.730  52.350  21.440  0.00  0.00              
ATOM   2269  OE1 GLU B 272      37.520  53.380  22.130  0.00  0.00              
ATOM   2270  OE2 GLU B 272      38.420  52.340  20.390  0.00  0.00              
ATOM   2271  HN  GLU B 272      34.610  49.830  21.210  0.00  0.00              
ATOM   2272  N   LEU B 273      34.900  49.300  25.510  0.00  0.00              
ATOM   2273  CA  LEU B 273      34.050  49.220  26.720  0.00  0.00              
ATOM   2274  C   LEU B 273      34.510  50.190  27.820  0.00  0.00              
ATOM   2275  O   LEU B 273      35.610  50.080  28.360  0.00  0.00              
ATOM   2276  CB  LEU B 273      34.010  47.760  27.220  0.00  0.00              
ATOM   2277  CG  LEU B 273      33.090  47.530  28.420  0.00  0.00              
ATOM   2278  CD1 LEU B 273      31.630  47.860  28.110  0.00  0.00              
ATOM   2279  CD2 LEU B 273      33.200  46.080  28.880  0.00  0.00              
ATOM   2280  HN  LEU B 273      35.880  49.080  25.640  0.00  0.00              
ATOM   2281  N   TYR B 274      33.590  51.080  28.160  0.00  0.00              
ATOM   2282  CA  TYR B 274      33.790  52.080  29.230  0.00  0.00              
ATOM   2283  C   TYR B 274      32.670  51.930  30.270  0.00  0.00              
ATOM   2284  O   TYR B 274      31.550  51.540  29.940  0.00  0.00              
ATOM   2285  CB  TYR B 274      33.750  53.500  28.640  0.00  0.00              
ATOM   2286  CG  TYR B 274      34.790  53.740  27.530  0.00  0.00              
ATOM   2287  CD1 TYR B 274      36.060  54.260  27.860  0.00  0.00              
ATOM   2288  CD2 TYR B 274      34.420  53.520  26.180  0.00  0.00              
ATOM   2289  CE1 TYR B 274      36.960  54.580  26.820  0.00  0.00              
ATOM   2290  CE2 TYR B 274      35.330  53.830  25.150  0.00  0.00              
ATOM   2291  CZ  TYR B 274      36.580  54.370  25.480  0.00  0.00              
ATOM   2292  OH  TYR B 274      37.360  54.860  24.480  0.00  0.00              
ATOM   2293  HN  TYR B 274      32.700  51.120  27.710  0.00  0.00              
ATOM   2294  HH  TYR B 274      37.350  54.210  23.670  0.00  0.00              
ATOM   2295  N   PHE B 275      32.990  52.250  31.520  0.00  0.00              
ATOM   2296  CA  PHE B 275      32.020  52.150  32.640  0.00  0.00              
ATOM   2297  C   PHE B 275      31.400  53.510  33.010  0.00  0.00              
ATOM   2298  O   PHE B 275      31.200  53.850  34.170  0.00  0.00              
ATOM   2299  CB  PHE B 275      32.690  51.490  33.850  0.00  0.00              
ATOM   2300  CG  PHE B 275      33.160  50.060  33.570  0.00  0.00              
ATOM   2301  CD1 PHE B 275      32.230  48.990  33.480  0.00  0.00              
ATOM   2302  CD2 PHE B 275      34.540  49.830  33.390  0.00  0.00              
ATOM   2303  CE1 PHE B 275      32.700  47.680  33.210  0.00  0.00              
ATOM   2304  CE2 PHE B 275      35.000  48.530  33.110  0.00  0.00              
ATOM   2305  CZ  PHE B 275      34.080  47.470  33.020  0.00  0.00              
ATOM   2306  HN  PHE B 275      33.900  52.580  31.770  0.00  0.00              
ATOM   2307  N   TYR B 276      31.050  54.250  31.960  0.00  0.00              
ATOM   2308  CA  TYR B 276      30.510  55.620  32.010  0.00  0.00              
ATOM   2309  C   TYR B 276      29.930  55.970  30.630  0.00  0.00              
ATOM   2310  O   TYR B 276      30.180  55.200  29.670  0.00  0.00              
ATOM   2311  CB  TYR B 276      31.590  56.620  32.470  0.00  0.00              
ATOM   2312  CG  TYR B 276      32.850  56.660  31.600  0.00  0.00              
ATOM   2313  CD1 TYR B 276      32.840  57.480  30.450  0.00  0.00              
ATOM   2314  CD2 TYR B 276      34.040  56.040  32.040  0.00  0.00              
ATOM   2315  CE1 TYR B 276      34.040  57.730  29.750  0.00  0.00              
ATOM   2316  CE2 TYR B 276      35.240  56.260  31.330  0.00  0.00              
ATOM   2317  CZ  TYR B 276      35.230  57.120  30.210  0.00  0.00              
ATOM   2318  OH  TYR B 276      36.430  57.470  29.680  0.00  0.00              
ATOM   2319  OXT TYR B 276      29.230  57.000  30.540  0.00  0.00              
ATOM   2320  HN  TYR B 276      31.060  53.910  31.010  0.00  0.00              
ATOM   2321  HH  TYR B 276      36.990  56.640  29.680  0.00  0.00              
TER
ATOM   2322  CH3 ACE     1      50.507  31.668  52.486  0.00  0.00              
ATOM   2323  C   ACE     1      50.121  32.048  51.075  0.00  0.00              
ATOM   2324  O   ACE     1      49.004  32.551  50.868  0.00  0.00              
ATOM   2325  N   ASP     2      51.056  31.816  50.157  0.00  0.00              
ATOM   2326  H   ASP     2      51.896  31.345  50.440  0.00  0.00              
ATOM   2327  CA  ASP     2      50.801  31.848  48.706  0.00  0.00              
ATOM   2328  C   ASP     2      50.510  30.401  48.291  0.00  0.00              
ATOM   2329  O   ASP     2      51.428  29.602  48.041  0.00  0.00              
ATOM   2330  CB  ASP     2      52.093  32.381  48.062  0.00  0.00              
ATOM   2331  CG  ASP     2      52.052  33.869  47.728  0.00  0.00              
ATOM   2332  OD1 ASP     2      53.144  34.481  47.721  0.00  0.00              
ATOM   2333  OD2 ASP     2      50.926  34.376  47.545  0.00  0.00              
ATOM   2334  N   ASN     3      49.207  30.105  48.244  0.00  0.00              
ATOM   2335  H   ASN     3      48.542  30.871  48.298  0.00  0.00              
ATOM   2336  CA  ASN     3      48.665  28.783  47.906  0.00  0.00              
ATOM   2337  C   ASN     3      48.160  28.820  46.457  0.00  0.00              
ATOM   2338  O   ASN     3      47.999  29.870  45.837  0.00  0.00              
ATOM   2339  CB  ASN     3      47.600  28.398  48.956  0.00  0.00              
ATOM   2340  CG  ASN     3      46.404  29.333  49.068  0.00  0.00              
ATOM   2341  OD1 ASN     3      45.629  29.495  48.144  0.00  0.00              
ATOM   2342  ND2 ASN     3      46.234  30.069  50.145  0.00  0.00              
ATOM   2343  HD2 ASN     3      46.879  30.089  50.908  0.00  0.00              
ATOM   2344  HD2 ASN     3      45.351  30.548  50.122  0.00  0.00              
ATOM   2345  N   LEU     4      47.885  27.642  45.909  0.00  0.00              
ATOM   2346  H   LEU     4      47.741  26.836  46.493  0.00  0.00              
ATOM   2347  CA  LEU     4      47.442  27.537  44.508  0.00  0.00              
ATOM   2348  C   LEU     4      45.928  27.264  44.412  0.00  0.00              
ATOM   2349  O   LEU     4      45.371  26.561  45.250  0.00  0.00              
ATOM   2350  CB  LEU     4      48.250  26.425  43.799  0.00  0.00              
ATOM   2351  CG  LEU     4      49.521  26.926  43.089  0.00  0.00              
ATOM   2352  CD1 LEU     4      50.368  25.724  42.663  0.00  0.00              
ATOM   2353  CD2 LEU     4      49.239  27.765  41.841  0.00  0.00              
ATOM   2354  N   ASP     5      45.281  27.811  43.385  0.00  0.00              
ATOM   2355  H   ASP     5      45.734  28.324  42.653  0.00  0.00              
ATOM   2356  CA  ASP     5      43.820  27.668  43.242  0.00  0.00              
ATOM   2357  C   ASP     5      43.462  26.231  42.876  0.00  0.00              
ATOM   2358  O   ASP     5      43.754  25.686  41.809  0.00  0.00              
ATOM   2359  CB  ASP     5      43.300  28.671  42.223  0.00  0.00              
ATOM   2360  CG  ASP     5      42.118  29.392  42.879  0.00  0.00              
ATOM   2361  OD1 ASP     5      40.949  29.194  42.583  0.00  0.00              
ATOM   2362  OD2 ASP     5      42.315  30.225  43.760  0.00  0.00              
TER
ATOM   2363  CH3 ACE     1      50.250  30.990  52.690  0.00  0.00              
ATOM   2364  C   ACE     1      49.720  31.280  51.290  0.00  0.00              
ATOM   2365  O   ACE     1      48.550  31.670  51.140  0.00  0.00              
ATOM   2366  N   ASP     2      50.610  31.090  50.320  0.00  0.00              
ATOM   2367  H   ASP     2      51.580  30.970  50.510  0.00  0.00              
ATOM   2368  CA  ASP     2      50.260  31.030  48.890  0.00  0.00              
ATOM   2369  CB  ASP     2      51.480  31.390  48.040  0.00  0.00              
ATOM   2370  CG  ASP     2      51.810  32.900  48.060  0.00  0.00              
ATOM   2371  OD2 ASP     2      52.970  33.320  47.980  0.00  0.00              
ATOM   2372  OD1 ASP     2      50.930  33.740  48.150  0.00  0.00              
ATOM   2373  C   ASP     2      49.810  29.590  48.620  0.00  0.00              
ATOM   2374  O   ASP     2      50.420  28.620  49.100  0.00  0.00              
ATOM   2375  N   GLU     3      48.720  29.500  47.850  0.00  0.00              
ATOM   2376  H   GLU     3      48.270  30.310  47.490  0.00  0.00              
ATOM   2377  CA  GLU     3      48.070  28.240  47.470  0.00  0.00              
ATOM   2378  CB  GLU     3      46.820  27.970  48.310  0.00  0.00              
ATOM   2379  CG  GLU     3      47.120  27.510  49.740  0.00  0.00              
ATOM   2380  CD  GLU     3      45.810  27.080  50.410  0.00  0.00              
ATOM   2381  OE1 GLU     3      45.470  27.510  51.500  0.00  0.00              
ATOM   2382  OE2 GLU     3      45.010  26.280  49.900  0.00  0.00              
ATOM   2383  C   GLU     3      47.610  28.350  46.010  0.00  0.00              
ATOM   2384  O   GLU     3      47.400  29.430  45.460  0.00  0.00              
ATOM   2385  N   VAL     4      47.430  27.200  45.370  0.00  0.00              
ATOM   2386  H   VAL     4      47.540  26.300  45.800  0.00  0.00              
ATOM   2387  CA  VAL     4      47.040  27.170  43.950  0.00  0.00              
ATOM   2388  CB  VAL     4      47.920  26.200  43.150  0.00  0.00              
ATOM   2389  CG1 VAL     4      48.010  24.780  43.700  0.00  0.00              
ATOM   2390  CG2 VAL     4      49.340  26.750  43.000  0.00  0.00              
ATOM   2391  C   VAL     4      45.550  26.810  43.780  0.00  0.00              
ATOM   2392  O   VAL     4      44.980  26.120  44.620  0.00  0.00              
ATOM   2393  N   ASP     5      44.940  27.270  42.690  0.00  0.00              
ATOM   2394  H   ASP     5      45.410  27.770  41.960  0.00  0.00              
ATOM   2395  CA  ASP     5      43.500  27.040  42.470  0.00  0.00              
ATOM   2396  C   ASP     5      43.290  25.850  41.540  0.00  0.00              
ATOM   2397  O   ASP     5      42.210  25.540  41.030  0.00  0.00              
ATOM   2398  CB  ASP     5      42.850  28.310  41.940  0.00  0.00              
ATOM   2399  CG  ASP     5      42.110  28.950  43.120  0.00  0.00              
ATOM   2400  OD1 ASP     5      41.840  30.140  43.190  0.00  0.00              
ATOM   2401  OD2 ASP     5      41.750  28.260  44.070  0.00  0.00              
TER
ATOM   2402  CH3 ACE     1      50.635  31.249  52.905  0.00  0.00              
ATOM   2403  C   ACE     1      49.918  31.603  51.623  0.00  0.00              
ATOM   2404  O   ACE     1      48.745  32.008  51.679  0.00  0.00              
ATOM   2405  N   ASP     2      50.642  31.458  50.517  0.00  0.00              
ATOM   2406  H   ASP     2      51.559  31.057  50.596  0.00  0.00              
ATOM   2407  CA  ASP     2      50.072  31.477  49.159  0.00  0.00              
ATOM   2408  C   ASP     2      49.995  30.014  48.707  0.00  0.00              
ATOM   2409  O   ASP     2      50.877  29.195  49.014  0.00  0.00              
ATOM   2410  CB  ASP     2      51.046  32.299  48.296  0.00  0.00              
ATOM   2411  CG  ASP     2      50.362  33.224  47.292  0.00  0.00              
ATOM   2412  OD1 ASP     2      50.316  34.440  47.586  0.00  0.00              
ATOM   2413  OD2 ASP     2      49.849  32.692  46.286  0.00  0.00              
ATOM   2414  N   GLN     3      48.906  29.728  47.984  0.00  0.00              
ATOM   2415  H   GLN     3      48.349  30.506  47.645  0.00  0.00              
ATOM   2416  CA  GLN     3      48.581  28.397  47.459  0.00  0.00              
ATOM   2417  C   GLN     3      47.972  28.560  46.060  0.00  0.00              
ATOM   2418  O   GLN     3      47.566  29.641  45.635  0.00  0.00              
ATOM   2419  CB  GLN     3      47.550  27.749  48.412  0.00  0.00              
ATOM   2420  CG  GLN     3      47.270  26.244  48.200  0.00  0.00              
ATOM   2421  CD  GLN     3      45.776  25.927  48.258  0.00  0.00              
ATOM   2422  OE1 GLN     3      45.140  25.693  47.241  0.00  0.00              
ATOM   2423  NE2 GLN     3      45.167  25.927  49.425  0.00  0.00              
ATOM   2424  HE2 GLN     3      45.613  26.155  50.314  0.00  0.00              
ATOM   2425  HE2 GLN     3      44.212  25.615  49.448  0.00  0.00              
ATOM   2426  N   THR     4      47.889  27.454  45.330  0.00  0.00              
ATOM   2427  H   THR     4      48.137  26.567  45.730  0.00  0.00              
ATOM   2428  CA  THR     4      47.372  27.486  43.952  0.00  0.00              
ATOM   2429  C   THR     4      45.830  27.478  43.925  0.00  0.00              
ATOM   2430  O   THR     4      45.193  27.449  44.974  0.00  0.00              
ATOM   2431  CB  THR     4      47.877  26.280  43.133  0.00  0.00              
ATOM   2432  CG2 THR     4      49.236  26.485  42.457  0.00  0.00              
ATOM   2433  OG1 THR     4      47.998  25.115  43.923  0.00  0.00              
ATOM   2434  HG  THR     4      48.788  25.203  44.492  0.00  0.00              
ATOM   2435  N   ASP     5      45.249  27.491  42.728  0.00  0.00              
ATOM   2436  H   ASP     5      45.754  27.439  41.864  0.00  0.00              
ATOM   2437  CA  ASP     5      43.781  27.556  42.596  0.00  0.00              
ATOM   2438  C   ASP     5      43.286  26.463  41.655  0.00  0.00              
ATOM   2439  O   ASP     5      42.185  26.464  41.096  0.00  0.00              
ATOM   2440  CB  ASP     5      43.365  28.946  42.138  0.00  0.00              
ATOM   2441  CG  ASP     5      42.085  29.296  42.905  0.00  0.00              
ATOM   2442  OD1 ASP     5      41.119  29.850  42.401  0.00  0.00              
ATOM   2443  OD2 ASP     5      41.985  29.020  44.097  0.00  0.00              
TER
ATOM   2444  CH3 ACE     1      50.757  30.829  52.083  0.00  0.00              
ATOM   2445  C   ACE     1      49.838  31.072  50.909  0.00  0.00              
ATOM   2446  O   ACE     1      48.631  31.278  51.119  0.00  0.00              
ATOM   2447  N   ASP     2      50.432  31.059  49.719  0.00  0.00              
ATOM   2448  H   ASP     2      51.405  30.813  49.673  0.00  0.00              
ATOM   2449  CA  ASP     2      49.701  30.995  48.441  0.00  0.00              
ATOM   2450  C   ASP     2      49.416  29.511  48.185  0.00  0.00              
ATOM   2451  O   ASP     2      50.240  28.632  48.488  0.00  0.00              
ATOM   2452  CB  ASP     2      50.636  31.601  47.378  0.00  0.00              
ATOM   2453  CG  ASP     2      50.132  32.906  46.770  0.00  0.00              
ATOM   2454  OD1 ASP     2      50.088  33.902  47.526  0.00  0.00              
ATOM   2455  OD2 ASP     2      49.738  32.869  45.585  0.00  0.00              
ATOM   2456  N   MET     3      48.220  29.279  47.632  0.00  0.00              
ATOM   2457  H   MET     3      47.708  30.076  47.265  0.00  0.00              
ATOM   2458  CA  MET     3      47.694  27.945  47.316  0.00  0.00              
ATOM   2459  C   MET     3      47.155  27.963  45.879  0.00  0.00              
ATOM   2460  O   MET     3      46.534  28.918  45.415  0.00  0.00              
ATOM   2461  CB  MET     3      46.590  27.614  48.347  0.00  0.00              
ATOM   2462  CG  MET     3      46.594  26.163  48.845  0.00  0.00              
ATOM   2463  SD  MET     3      44.979  25.347  48.926  0.00  0.00              
ATOM   2464  CE  MET     3      44.977  24.670  47.239  0.00  0.00              
ATOM   2465  N   GLN     4      47.382  26.869  45.160  0.00  0.00              
ATOM   2466  H   GLN     4      47.778  26.053  45.591  0.00  0.00              
ATOM   2467  CA  GLN     4      46.962  26.780  43.752  0.00  0.00              
ATOM   2468  C   GLN     4      45.435  26.602  43.627  0.00  0.00              
ATOM   2469  O   GLN     4      44.786  26.150  44.565  0.00  0.00              
ATOM   2470  CB  GLN     4      47.672  25.559  43.133  0.00  0.00              
ATOM   2471  CG  GLN     4      47.443  24.228  43.875  0.00  0.00              
ATOM   2472  CD  GLN     4      46.320  23.413  43.241  0.00  0.00              
ATOM   2473  OE1 GLN     4      46.515  22.659  42.297  0.00  0.00              
ATOM   2474  NE2 GLN     4      45.107  23.532  43.727  0.00  0.00              
ATOM   2475  HE2 GLN     4      44.905  24.171  44.517  0.00  0.00              
ATOM   2476  HE2 GLN     4      44.382  22.994  43.310  0.00  0.00              
ATOM   2477  N   ASP     5      44.881  26.947  42.467  0.00  0.00              
ATOM   2478  H   ASP     5      45.407  27.247  41.668  0.00  0.00              
ATOM   2479  CA  ASP     5      43.421  26.881  42.271  0.00  0.00              
ATOM   2480  C   ASP     5      43.076  25.840  41.211  0.00  0.00              
ATOM   2481  O   ASP     5      43.126  24.619  41.384  0.00  0.00              
ATOM   2482  CB  ASP     5      42.884  28.261  41.922  0.00  0.00              
ATOM   2483  CG  ASP     5      42.021  28.709  43.107  0.00  0.00              
ATOM   2484  OD1 ASP     5      41.698  27.975  44.030  0.00  0.00              
ATOM   2485  OD2 ASP     5      41.610  29.864  43.170  0.00  0.00              
TER
