# Supplementary material for: Structural and functional definition of the specificity of a novel caspase-3 inhibitor, Ac-DNLD-CHO
Source: BMC Pharmacol. 2007 Jun 27;7:8. doi: 10.1186/1471-2210-7-8 (PMC1931592; doi:10.1186/1471-2210-7-8)
Supplement: Additional File 1 — ZIP file is a pdb format that is compressed. It contains caspase-3/peptide complexes (casp3_pep.pdb), caspase-7/peptide complexes (casp7_pep.pdb), caspase-8/peptide complexes (casp8_pep.pdb), and caspase-9/peptide complexes (casp9_pep.pdb). [file 1471-2210-7-8-S1.zip › casp7-pep.pdb]

ATOM      1  N   TYR A  58      55.960  37.580  51.970  0.00  0.00              
ATOM      2  CA  TYR A  58      54.740  36.800  51.700  0.00  0.00              
ATOM      3  C   TYR A  58      53.800  37.380  50.630  0.00  0.00              
ATOM      4  O   TYR A  58      52.850  36.690  50.240  0.00  0.00              
ATOM      5  CB  TYR A  58      54.010  36.520  53.020  0.00  0.00              
ATOM      6  CG  TYR A  58      54.890  35.710  53.970  0.00  0.00              
ATOM      7  CD1 TYR A  58      55.140  34.350  53.680  0.00  0.00              
ATOM      8  CD2 TYR A  58      55.580  36.380  55.010  0.00  0.00              
ATOM      9  CE1 TYR A  58      56.140  33.660  54.400  0.00  0.00              
ATOM     10  CE2 TYR A  58      56.570  35.680  55.740  0.00  0.00              
ATOM     11  CZ  TYR A  58      56.850  34.340  55.410  0.00  0.00              
ATOM     12  OH  TYR A  58      57.960  33.750  55.900  0.00  0.00              
ATOM     13  HN1 TYR A  58      56.505  37.117  52.683  0.00  0.00              
ATOM     14  HN2 TYR A  58      55.706  38.504  52.288  0.00  0.00              
ATOM     15  HN3 TYR A  58      56.507  37.654  51.124  0.00  0.00              
ATOM     16  HH  TYR A  58      57.870  33.690  56.900  0.00  0.00              
ATOM     17  N   GLN A  59      54.180  38.480  49.980  0.00  0.00              
ATOM     18  CA  GLN A  59      53.430  39.020  48.830  0.00  0.00              
ATOM     19  C   GLN A  59      54.090  38.780  47.470  0.00  0.00              
ATOM     20  O   GLN A  59      55.320  38.710  47.350  0.00  0.00              
ATOM     21  CB  GLN A  59      53.220  40.530  48.920  0.00  0.00              
ATOM     22  CG  GLN A  59      52.040  40.900  49.810  0.00  0.00              
ATOM     23  CD  GLN A  59      52.510  41.460  51.150  0.00  0.00              
ATOM     24  OE1 GLN A  59      53.440  40.950  51.770  0.00  0.00              
ATOM     25  NE2 GLN A  59      52.040  42.630  51.490  0.00  0.00              
ATOM     26  HN  GLN A  59      54.860  39.130  50.310  0.00  0.00              
ATOM     27 1HE2 GLN A  59      51.470  43.200  50.890  0.00  0.00               
ATOM     28 2HE2 GLN A  59      52.030  42.810  52.480  0.00  0.00               
ATOM     29  N   TYR A  60      53.220  38.730  46.460  0.00  0.00              
ATOM     30  CA  TYR A  60      53.640  38.800  45.050  0.00  0.00              
ATOM     31  C   TYR A  60      54.250  40.170  44.760  0.00  0.00              
ATOM     32  O   TYR A  60      53.710  41.200  45.160  0.00  0.00              
ATOM     33  CB  TYR A  60      52.450  38.570  44.110  0.00  0.00              
ATOM     34  CG  TYR A  60      52.010  37.110  44.030  0.00  0.00              
ATOM     35  CD1 TYR A  60      52.870  36.110  43.510  0.00  0.00              
ATOM     36  CD2 TYR A  60      50.670  36.810  44.390  0.00  0.00              
ATOM     37  CE1 TYR A  60      52.370  34.800  43.330  0.00  0.00              
ATOM     38  CE2 TYR A  60      50.180  35.510  44.210  0.00  0.00              
ATOM     39  CZ  TYR A  60      51.040  34.520  43.680  0.00  0.00              
ATOM     40  OH  TYR A  60      50.590  33.250  43.590  0.00  0.00              
ATOM     41  HN  TYR A  60      52.230  38.730  46.620  0.00  0.00              
ATOM     42  HH  TYR A  60      49.610  33.300  43.400  0.00  0.00              
ATOM     43  N   ASN A  61      55.420  40.120  44.150  0.00  0.00              
ATOM     44  CA  ASN A  61      56.200  41.330  43.820  0.00  0.00              
ATOM     45  C   ASN A  61      55.470  42.090  42.710  0.00  0.00              
ATOM     46  O   ASN A  61      55.230  41.550  41.630  0.00  0.00              
ATOM     47  CB  ASN A  61      57.610  40.920  43.380  0.00  0.00              
ATOM     48  CG  ASN A  61      58.480  42.070  42.870  0.00  0.00              
ATOM     49  OD1 ASN A  61      58.330  43.230  43.220  0.00  0.00              
ATOM     50  ND2 ASN A  61      59.380  41.780  41.960  0.00  0.00              
ATOM     51  HN  ASN A  61      55.650  39.300  43.610  0.00  0.00              
ATOM     52 1HD2 ASN A  61      59.510  40.840  41.630  0.00  0.00               
ATOM     53 2HD2 ASN A  61      59.940  42.510  41.600  0.00  0.00               
ATOM     54  N   MET A  62      55.060  43.300  43.040  0.00  0.00              
ATOM     55  CA  MET A  62      54.390  44.180  42.070  0.00  0.00              
ATOM     56  C   MET A  62      55.330  45.140  41.310  0.00  0.00              
ATOM     57  O   MET A  62      54.920  45.810  40.360  0.00  0.00              
ATOM     58  CB  MET A  62      53.240  44.920  42.760  0.00  0.00              
ATOM     59  CG  MET A  62      52.130  43.970  43.250  0.00  0.00              
ATOM     60  SD  MET A  62      51.170  43.150  41.920  0.00  0.00              
ATOM     61  CE  MET A  62      51.880  41.520  41.890  0.00  0.00              
ATOM     62  HN  MET A  62      55.050  43.620  43.990  0.00  0.00              
ATOM     63  N   ASN A  63      56.630  44.980  41.550  0.00  0.00              
ATOM     64  CA  ASN A  63      57.670  45.850  40.970  0.00  0.00              
ATOM     65  C   ASN A  63      58.110  45.490  39.530  0.00  0.00              
ATOM     66  O   ASN A  63      58.980  44.650  39.310  0.00  0.00              
ATOM     67  CB  ASN A  63      58.790  46.020  41.990  0.00  0.00              
ATOM     68  CG  ASN A  63      59.970  46.850  41.470  0.00  0.00              
ATOM     69  OD1 ASN A  63      61.060  46.330  41.360  0.00  0.00              
ATOM     70  ND2 ASN A  63      59.760  48.110  41.140  0.00  0.00              
ATOM     71  HN  ASN A  63      56.970  44.310  42.220  0.00  0.00              
ATOM     72 1HD2 ASN A  63      58.860  48.550  41.190  0.00  0.00               
ATOM     73 2HD2 ASN A  63      60.540  48.600  40.770  0.00  0.00               
ATOM     74  N   PHE A  64      57.230  45.940  38.640  0.00  0.00              
ATOM     75  CA  PHE A  64      57.330  45.870  37.170  0.00  0.00              
ATOM     76  C   PHE A  64      56.810  47.200  36.570  0.00  0.00              
ATOM     77  O   PHE A  64      56.070  47.910  37.250  0.00  0.00              
ATOM     78  CB  PHE A  64      56.400  44.750  36.670  0.00  0.00              
ATOM     79  CG  PHE A  64      56.820  43.360  37.170  0.00  0.00              
ATOM     80  CD1 PHE A  64      57.700  42.590  36.390  0.00  0.00              
ATOM     81  CD2 PHE A  64      56.440  42.940  38.470  0.00  0.00              
ATOM     82  CE1 PHE A  64      58.220  41.390  36.910  0.00  0.00              
ATOM     83  CE2 PHE A  64      57.000  41.760  39.010  0.00  0.00              
ATOM     84  CZ  PHE A  64      57.880  41.000  38.220  0.00  0.00              
ATOM     85  HN  PHE A  64      56.300  46.170  38.950  0.00  0.00              
ATOM     86  N   GLU A  65      57.170  47.510  35.320  0.00  0.00              
ATOM     87  CA  GLU A  65      56.570  48.680  34.620  0.00  0.00              
ATOM     88  C   GLU A  65      55.070  48.510  34.290  0.00  0.00              
ATOM     89  O   GLU A  65      54.330  49.480  34.160  0.00  0.00              
ATOM     90  CB  GLU A  65      57.350  49.140  33.370  0.00  0.00              
ATOM     91  CG  GLU A  65      57.390  48.120  32.220  0.00  0.00              
ATOM     92  CD  GLU A  65      57.870  48.690  30.880  0.00  0.00              
ATOM     93  OE1 GLU A  65      59.050  49.080  30.770  0.00  0.00              
ATOM     94  OE2 GLU A  65      57.120  48.530  29.890  0.00  0.00              
ATOM     95  HN  GLU A  65      57.890  47.020  34.830  0.00  0.00              
ATOM     96  N   LYS A  66      54.640  47.250  34.150  0.00  0.00              
ATOM     97  CA  LYS A  66      53.250  46.900  33.810  0.00  0.00              
ATOM     98  C   LYS A  66      52.620  46.020  34.900  0.00  0.00              
ATOM     99  O   LYS A  66      53.250  45.090  35.420  0.00  0.00              
ATOM    100  CB  LYS A  66      53.200  46.150  32.480  0.00  0.00              
ATOM    101  CG  LYS A  66      53.850  46.940  31.340  0.00  0.00              
ATOM    102  CD  LYS A  66      53.970  46.170  30.030  0.00  0.00              
ATOM    103  CE  LYS A  66      52.730  46.300  29.150  0.00  0.00              
ATOM    104  NZ  LYS A  66      51.630  45.480  29.650  0.00  0.00              
ATOM    105  HN  LYS A  66      55.280  46.480  34.160  0.00  0.00              
ATOM    106  HZ1 LYS A  66      50.850  45.550  29.030  0.00  0.00              
ATOM    107  HZ2 LYS A  66      51.900  44.510  29.690  0.00  0.00              
ATOM    108  HZ3 LYS A  66      51.320  45.820  30.540  0.00  0.00              
ATOM    109  N   LEU A  67      51.390  46.350  35.290  0.00  0.00              
ATOM    110  CA  LEU A  67      50.570  45.430  36.110  0.00  0.00              
ATOM    111  C   LEU A  67      50.270  44.140  35.320  0.00  0.00              
ATOM    112  O   LEU A  67      50.630  43.050  35.770  0.00  0.00              
ATOM    113  CB  LEU A  67      49.290  46.120  36.620  0.00  0.00              
ATOM    114  CG  LEU A  67      48.470  45.230  37.580  0.00  0.00              
ATOM    115  CD1 LEU A  67      49.240  44.850  38.850  0.00  0.00              
ATOM    116  CD2 LEU A  67      47.190  45.960  37.970  0.00  0.00              
ATOM    117  HN  LEU A  67      51.060  47.300  35.220  0.00  0.00              
ATOM    118  N   GLY A  68      49.740  44.300  34.110  0.00  0.00              
ATOM    119  CA  GLY A  68      49.590  43.200  33.140  0.00  0.00              
ATOM    120  C   GLY A  68      48.430  43.440  32.170  0.00  0.00              
ATOM    121  O   GLY A  68      47.760  44.470  32.220  0.00  0.00              
ATOM    122  HN  GLY A  68      49.300  45.160  33.840  0.00  0.00              
ATOM    123  N   LYS A  69      48.210  42.450  31.310  0.00  0.00              
ATOM    124  CA  LYS A  69      47.090  42.480  30.350  0.00  0.00              
ATOM    125  C   LYS A  69      45.810  41.940  31.000  0.00  0.00              
ATOM    126  O   LYS A  69      45.860  41.020  31.830  0.00  0.00              
ATOM    127  CB  LYS A  69      47.420  41.640  29.110  0.00  0.00              
ATOM    128  CG  LYS A  69      46.480  41.940  27.940  0.00  0.00              
ATOM    129  CD  LYS A  69      46.760  41.050  26.720  0.00  0.00              
ATOM    130  CE  LYS A  69      45.900  41.510  25.540  0.00  0.00              
ATOM    131  NZ  LYS A  69      46.170  40.690  24.350  0.00  0.00              
ATOM    132  HN  LYS A  69      48.750  41.610  31.320  0.00  0.00              
ATOM    133  HZ1 LYS A  69      45.740  41.130  23.550  0.00  0.00              
ATOM    134  HZ2 LYS A  69      47.160  40.610  24.200  0.00  0.00              
ATOM    135  HZ3 LYS A  69      45.790  39.780  24.470  0.00  0.00              
ATOM    136  N   CYS A  70      44.700  42.590  30.670  0.00  0.00              
ATOM    137  CA  CYS A  70      43.370  42.080  31.010  0.00  0.00              
ATOM    138  C   CYS A  70      42.500  41.890  29.760  0.00  0.00              
ATOM    139  O   CYS A  70      42.290  42.790  28.950  0.00  0.00              
ATOM    140  CB  CYS A  70      42.680  42.980  32.040  0.00  0.00              
ATOM    141  SG  CYS A  70      41.050  42.360  32.590  0.00  0.00              
ATOM    142  HN  CYS A  70      44.730  43.460  30.160  0.00  0.00              
ATOM    143  HG  CYS A  70      40.810  43.350  33.450  0.00  0.00              
ATOM    144  N   ILE A  71      42.180  40.620  29.550  0.00  0.00              
ATOM    145  CA  ILE A  71      41.260  40.190  28.470  0.00  0.00              
ATOM    146  C   ILE A  71      39.840  40.100  29.030  0.00  0.00              
ATOM    147  O   ILE A  71      39.590  39.300  29.930  0.00  0.00              
ATOM    148  CB  ILE A  71      41.730  38.850  27.860  0.00  0.00              
ATOM    149  CG1 ILE A  71      43.070  39.050  27.130  0.00  0.00              
ATOM    150  CG2 ILE A  71      40.670  38.220  26.930  0.00  0.00              
ATOM    151  CD1 ILE A  71      43.710  37.760  26.610  0.00  0.00              
ATOM    152  HN  ILE A  71      42.540  39.890  30.140  0.00  0.00              
ATOM    153  N   ILE A  72      38.940  40.910  28.490  0.00  0.00              
ATOM    154  CA  ILE A  72      37.500  40.730  28.770  0.00  0.00              
ATOM    155  C   ILE A  72      36.840  40.150  27.510  0.00  0.00              
ATOM    156  O   ILE A  72      36.900  40.730  26.440  0.00  0.00              
ATOM    157  CB  ILE A  72      36.790  42.020  29.240  0.00  0.00              
ATOM    158  CG1 ILE A  72      37.500  42.590  30.480  0.00  0.00              
ATOM    159  CG2 ILE A  72      35.310  41.740  29.530  0.00  0.00              
ATOM    160  CD1 ILE A  72      37.010  43.980  30.900  0.00  0.00              
ATOM    161  HN  ILE A  72      39.180  41.670  27.880  0.00  0.00              
ATOM    162  N   ILE A  73      36.360  38.920  27.660  0.00  0.00              
ATOM    163  CA  ILE A  73      35.520  38.280  26.630  0.00  0.00              
ATOM    164  C   ILE A  73      34.060  38.450  27.060  0.00  0.00              
ATOM    165  O   ILE A  73      33.620  37.930  28.080  0.00  0.00              
ATOM    166  CB  ILE A  73      35.940  36.820  26.390  0.00  0.00              
ATOM    167  CG1 ILE A  73      37.350  36.810  25.780  0.00  0.00              
ATOM    168  CG2 ILE A  73      34.950  36.100  25.460  0.00  0.00              
ATOM    169  CD1 ILE A  73      38.070  35.460  25.870  0.00  0.00              
ATOM    170  HN  ILE A  73      36.500  38.400  28.510  0.00  0.00              
ATOM    171  N   ASN A  74      33.390  39.290  26.270  0.00  0.00              
ATOM    172  CA  ASN A  74      31.990  39.680  26.510  0.00  0.00              
ATOM    173  C   ASN A  74      31.080  39.070  25.430  0.00  0.00              
ATOM    174  O   ASN A  74      30.880  39.610  24.350  0.00  0.00              
ATOM    175  CB  ASN A  74      31.900  41.220  26.540  0.00  0.00              
ATOM    176  CG  ASN A  74      30.490  41.720  26.880  0.00  0.00              
ATOM    177  OD1 ASN A  74      29.800  41.190  27.730  0.00  0.00              
ATOM    178  ND2 ASN A  74      30.060  42.740  26.170  0.00  0.00              
ATOM    179  HN  ASN A  74      33.790  39.630  25.420  0.00  0.00              
ATOM    180 1HD2 ASN A  74      30.630  43.140  25.460  0.00  0.00               
ATOM    181 2HD2 ASN A  74      29.120  43.080  26.320  0.00  0.00               
ATOM    182  N   ASN A  75      30.540  37.910  25.780  0.00  0.00              
ATOM    183  CA  ASN A  75      29.660  37.150  24.880  0.00  0.00              
ATOM    184  C   ASN A  75      28.180  37.370  25.240  0.00  0.00              
ATOM    185  O   ASN A  75      27.650  36.850  26.220  0.00  0.00              
ATOM    186  CB  ASN A  75      30.050  35.670  24.850  0.00  0.00              
ATOM    187  CG  ASN A  75      31.410  35.400  24.190  0.00  0.00              
ATOM    188  OD1 ASN A  75      32.110  36.280  23.700  0.00  0.00              
ATOM    189  ND2 ASN A  75      31.810  34.150  24.140  0.00  0.00              
ATOM    190  HN  ASN A  75      30.680  37.510  26.690  0.00  0.00              
ATOM    191 1HD2 ASN A  75      31.280  33.390  24.530  0.00  0.00               
ATOM    192 2HD2 ASN A  75      32.670  33.980  23.670  0.00  0.00               
ATOM    193  N   LYS A  76      27.580  38.220  24.410  0.00  0.00              
ATOM    194  CA  LYS A  76      26.170  38.630  24.530  0.00  0.00              
ATOM    195  C   LYS A  76      25.260  37.820  23.590  0.00  0.00              
ATOM    196  O   LYS A  76      24.220  37.320  24.020  0.00  0.00              
ATOM    197  CB  LYS A  76      26.070  40.130  24.220  0.00  0.00              
ATOM    198  CG  LYS A  76      24.660  40.680  24.420  0.00  0.00              
ATOM    199  CD  LYS A  76      24.600  42.180  24.120  0.00  0.00              
ATOM    200  CE  LYS A  76      23.170  42.690  24.260  0.00  0.00              
ATOM    201  NZ  LYS A  76      23.140  44.150  24.100  0.00  0.00              
ATOM    202  HN  LYS A  76      28.050  38.600  23.610  0.00  0.00              
ATOM    203  HZ1 LYS A  76      22.200  44.470  24.180  0.00  0.00              
ATOM    204  HZ2 LYS A  76      23.720  44.570  24.810  0.00  0.00              
ATOM    205  HZ3 LYS A  76      23.520  44.400  23.210  0.00  0.00              
ATOM    206  N   ASN A  77      25.710  37.700  22.340  0.00  0.00              
ATOM    207  CA  ASN A  77      24.930  37.100  21.240  0.00  0.00              
ATOM    208  C   ASN A  77      25.520  35.780  20.750  0.00  0.00              
ATOM    209  O   ASN A  77      26.690  35.670  20.360  0.00  0.00              
ATOM    210  CB  ASN A  77      24.830  38.080  20.090  0.00  0.00              
ATOM    211  CG  ASN A  77      24.200  39.400  20.520  0.00  0.00              
ATOM    212  OD1 ASN A  77      23.010  39.510  20.790  0.00  0.00              
ATOM    213  ND2 ASN A  77      25.020  40.420  20.600  0.00  0.00              
ATOM    214  HN  ASN A  77      26.580  38.130  22.050  0.00  0.00              
ATOM    215 1HD2 ASN A  77      26.020  40.310  20.450  0.00  0.00               
ATOM    216 2HD2 ASN A  77      24.590  41.330  20.670  0.00  0.00               
ATOM    217  N   PHE A  78      24.590  34.840  20.640  0.00  0.00              
ATOM    218  CA  PHE A  78      24.870  33.420  20.380  0.00  0.00              
ATOM    219  C   PHE A  78      24.080  32.940  19.160  0.00  0.00              
ATOM    220  O   PHE A  78      22.870  33.190  19.060  0.00  0.00              
ATOM    221  CB  PHE A  78      24.470  32.590  21.600  0.00  0.00              
ATOM    222  CG  PHE A  78      25.270  32.940  22.860  0.00  0.00              
ATOM    223  CD1 PHE A  78      24.840  34.010  23.680  0.00  0.00              
ATOM    224  CD2 PHE A  78      26.510  32.300  23.080  0.00  0.00              
ATOM    225  CE1 PHE A  78      25.690  34.470  24.710  0.00  0.00              
ATOM    226  CE2 PHE A  78      27.340  32.750  24.130  0.00  0.00              
ATOM    227  CZ  PHE A  78      26.920  33.830  24.930  0.00  0.00              
ATOM    228  HN  PHE A  78      23.620  35.080  20.630  0.00  0.00              
ATOM    229  N   ASP A  79      24.780  32.180  18.330  0.00  0.00              
ATOM    230  CA  ASP A  79      24.240  31.560  17.110  0.00  0.00              
ATOM    231  C   ASP A  79      23.070  30.640  17.450  0.00  0.00              
ATOM    232  O   ASP A  79      23.050  29.970  18.480  0.00  0.00              
ATOM    233  CB  ASP A  79      25.340  30.750  16.420  0.00  0.00              
ATOM    234  CG  ASP A  79      26.430  31.590  15.740  0.00  0.00              
ATOM    235  OD1 ASP A  79      26.570  32.800  16.010  0.00  0.00              
ATOM    236  OD2 ASP A  79      27.120  30.980  14.890  0.00  0.00              
ATOM    237  HN  ASP A  79      25.750  31.970  18.480  0.00  0.00              
ATOM    238  N   LYS A  80      22.060  30.650  16.580  0.00  0.00              
ATOM    239  CA  LYS A  80      20.800  29.930  16.870  0.00  0.00              
ATOM    240  C   LYS A  80      20.910  28.400  17.010  0.00  0.00              
ATOM    241  O   LYS A  80      20.180  27.810  17.800  0.00  0.00              
ATOM    242  CB  LYS A  80      19.690  30.390  15.920  0.00  0.00              
ATOM    243  CG  LYS A  80      19.330  31.870  16.120  0.00  0.00              
ATOM    244  CD  LYS A  80      18.790  32.170  17.520  0.00  0.00              
ATOM    245  CE  LYS A  80      19.750  32.980  18.400  0.00  0.00              
ATOM    246  NZ  LYS A  80      19.390  32.750  19.800  0.00  0.00              
ATOM    247  HN  LYS A  80      22.120  31.130  15.710  0.00  0.00              
ATOM    248  HZ1 LYS A  80      20.070  33.190  20.400  0.00  0.00              
ATOM    249  HZ2 LYS A  80      18.470  33.110  19.990  0.00  0.00              
ATOM    250  HZ3 LYS A  80      19.390  31.760  19.990  0.00  0.00              
ATOM    251  N   VAL A  81      21.990  27.860  16.460  0.00  0.00              
ATOM    252  CA  VAL A  81      22.410  26.460  16.700  0.00  0.00              
ATOM    253  C   VAL A  81      22.710  26.170  18.190  0.00  0.00              
ATOM    254  O   VAL A  81      22.390  25.080  18.660  0.00  0.00              
ATOM    255  CB  VAL A  81      23.590  26.110  15.780  0.00  0.00              
ATOM    256  CG1 VAL A  81      24.850  26.900  16.110  0.00  0.00              
ATOM    257  CG2 VAL A  81      23.850  24.600  15.720  0.00  0.00              
ATOM    258  HN  VAL A  81      22.560  28.360  15.810  0.00  0.00              
ATOM    259  N   THR A  82      23.290  27.120  18.930  0.00  0.00              
ATOM    260  CA  THR A  82      23.580  26.930  20.370  0.00  0.00              
ATOM    261  C   THR A  82      22.310  26.900  21.230  0.00  0.00              
ATOM    262  O   THR A  82      22.340  26.380  22.340  0.00  0.00              
ATOM    263  CB  THR A  82      24.520  27.990  20.970  0.00  0.00              
ATOM    264  OG1 THR A  82      23.870  29.260  21.080  0.00  0.00              
ATOM    265  CG2 THR A  82      25.830  28.110  20.210  0.00  0.00              
ATOM    266  HN  THR A  82      23.540  28.020  18.560  0.00  0.00              
ATOM    267  HG1 THR A  82      24.610  29.940  21.180  0.00  0.00              
ATOM    268  N   GLY A  83      21.230  27.480  20.700  0.00  0.00              
ATOM    269  CA  GLY A  83      19.960  27.680  21.420  0.00  0.00              
ATOM    270  C   GLY A  83      20.050  28.760  22.520  0.00  0.00              
ATOM    271  O   GLY A  83      19.020  29.120  23.090  0.00  0.00              
ATOM    272  HN  GLY A  83      21.190  27.680  19.720  0.00  0.00              
ATOM    273  N   MET A  84      21.200  29.420  22.640  0.00  0.00              
ATOM    274  CA  MET A  84      21.410  30.410  23.710  0.00  0.00              
ATOM    275  C   MET A  84      20.880  31.810  23.390  0.00  0.00              
ATOM    276  O   MET A  84      20.990  32.330  22.280  0.00  0.00              
ATOM    277  CB  MET A  84      22.870  30.500  24.160  0.00  0.00              
ATOM    278  CG  MET A  84      23.450  29.170  24.660  0.00  0.00              
ATOM    279  SD  MET A  84      22.360  28.140  25.720  0.00  0.00              
ATOM    280  CE  MET A  84      21.990  29.240  27.070  0.00  0.00              
ATOM    281  HN  MET A  84      22.010  29.180  22.100  0.00  0.00              
ATOM    282  N   GLY A  85      20.180  32.320  24.400  0.00  0.00              
ATOM    283  CA  GLY A  85      19.580  33.670  24.370  0.00  0.00              
ATOM    284  C   GLY A  85      20.590  34.780  24.680  0.00  0.00              
ATOM    285  O   GLY A  85      21.630  34.570  25.320  0.00  0.00              
ATOM    286  HN  GLY A  85      19.910  31.770  25.190  0.00  0.00              
ATOM    287  N   VAL A  86      20.120  35.980  24.380  0.00  0.00              
ATOM    288  CA  VAL A  86      20.930  37.220  24.450  0.00  0.00              
ATOM    289  C   VAL A  86      21.130  37.610  25.920  0.00  0.00              
ATOM    290  O   VAL A  86      20.190  37.680  26.700  0.00  0.00              
ATOM    291  CB  VAL A  86      20.260  38.340  23.620  0.00  0.00              
ATOM    292  CG1 VAL A  86      20.970  39.690  23.730  0.00  0.00              
ATOM    293  CG2 VAL A  86      20.200  37.960  22.140  0.00  0.00              
ATOM    294  HN  VAL A  86      19.140  36.120  24.250  0.00  0.00              
ATOM    295  N   ARG A  87      22.400  37.800  26.280  0.00  0.00              
ATOM    296  CA  ARG A  87      22.770  38.140  27.670  0.00  0.00              
ATOM    297  C   ARG A  87      22.630  39.640  27.980  0.00  0.00              
ATOM    298  O   ARG A  87      23.600  40.400  28.010  0.00  0.00              
ATOM    299  CB  ARG A  87      24.180  37.620  27.980  0.00  0.00              
ATOM    300  CG  ARG A  87      24.200  36.100  28.120  0.00  0.00              
ATOM    301  CD  ARG A  87      25.580  35.590  28.520  0.00  0.00              
ATOM    302  NE  ARG A  87      25.940  36.050  29.870  0.00  0.00              
ATOM    303  CZ  ARG A  87      26.880  36.940  30.190  0.00  0.00              
ATOM    304  NH1 ARG A  87      27.680  37.470  29.260  0.00  0.00              
ATOM    305  NH2 ARG A  87      27.030  37.300  31.470  0.00  0.00              
ATOM    306  HN  ARG A  87      23.140  37.740  25.610  0.00  0.00              
ATOM    307  HE  ARG A  87      25.380  35.660  30.620  0.00  0.00              
ATOM    308 1HH1 ARG A  87      27.660  37.140  28.310  0.00  0.00               
ATOM    309 2HH1 ARG A  87      28.150  38.340  29.440  0.00  0.00               
ATOM    310 1HH2 ARG A  87      26.480  36.810  32.160  0.00  0.00               
ATOM    311 2HH2 ARG A  87      27.590  38.090  31.740  0.00  0.00               
ATOM    312  N   ASN A  88      21.400  40.030  28.260  0.00  0.00              
ATOM    313  CA  ASN A  88      21.070  41.430  28.600  0.00  0.00              
ATOM    314  C   ASN A  88      21.710  41.850  29.930  0.00  0.00              
ATOM    315  O   ASN A  88      21.640  41.130  30.930  0.00  0.00              
ATOM    316  CB  ASN A  88      19.560  41.620  28.690  0.00  0.00              
ATOM    317  CG  ASN A  88      18.830  41.200  27.410  0.00  0.00              
ATOM    318  OD1 ASN A  88      18.890  41.860  26.380  0.00  0.00              
ATOM    319  ND2 ASN A  88      18.140  40.090  27.500  0.00  0.00              
ATOM    320  HN  ASN A  88      20.610  39.400  28.180  0.00  0.00              
ATOM    321 1HD2 ASN A  88      18.100  39.520  28.340  0.00  0.00               
ATOM    322 2HD2 ASN A  88      17.480  39.890  26.780  0.00  0.00               
ATOM    323  N   GLY A  89      22.530  42.890  29.830  0.00  0.00              
ATOM    324  CA  GLY A  89      23.210  43.460  31.020  0.00  0.00              
ATOM    325  C   GLY A  89      24.730  43.280  30.960  0.00  0.00              
ATOM    326  O   GLY A  89      25.440  44.190  31.370  0.00  0.00              
ATOM    327  HN  GLY A  89      22.890  43.200  28.950  0.00  0.00              
ATOM    328  N   THR A  90      25.190  42.240  30.270  0.00  0.00              
ATOM    329  CA  THR A  90      26.630  41.910  30.110  0.00  0.00              
ATOM    330  C   THR A  90      27.540  43.060  29.630  0.00  0.00              
ATOM    331  O   THR A  90      28.730  43.070  29.950  0.00  0.00              
ATOM    332  CB  THR A  90      26.830  40.650  29.260  0.00  0.00              
ATOM    333  OG1 THR A  90      28.150  40.150  29.470  0.00  0.00              
ATOM    334  CG2 THR A  90      26.600  40.850  27.760  0.00  0.00              
ATOM    335  HN  THR A  90      24.560  41.550  29.920  0.00  0.00              
ATOM    336  HG1 THR A  90      28.810  40.730  28.940  0.00  0.00              
ATOM    337  N   ASP A  91      27.010  43.970  28.820  0.00  0.00              
ATOM    338  CA  ASP A  91      27.760  45.150  28.340  0.00  0.00              
ATOM    339  C   ASP A  91      28.010  46.170  29.470  0.00  0.00              
ATOM    340  O   ASP A  91      29.080  46.760  29.540  0.00  0.00              
ATOM    341  CB  ASP A  91      27.040  45.840  27.170  0.00  0.00              
ATOM    342  CG  ASP A  91      26.600  44.920  26.030  0.00  0.00              
ATOM    343  OD1 ASP A  91      27.240  43.880  25.770  0.00  0.00              
ATOM    344  OD2 ASP A  91      25.490  45.160  25.520  0.00  0.00              
ATOM    345  HN  ASP A  91      26.140  43.830  28.350  0.00  0.00              
ATOM    346  N   LYS A  92      27.080  46.210  30.430  0.00  0.00              
ATOM    347  CA  LYS A  92      27.230  46.980  31.700  0.00  0.00              
ATOM    348  C   LYS A  92      28.360  46.350  32.510  0.00  0.00              
ATOM    349  O   LYS A  92      29.290  47.050  32.920  0.00  0.00              
ATOM    350  CB  LYS A  92      25.960  46.940  32.560  0.00  0.00              
ATOM    351  CG  LYS A  92      24.820  47.760  31.980  0.00  0.00              
ATOM    352  CD  LYS A  92      23.570  47.710  32.860  0.00  0.00              
ATOM    353  CE  LYS A  92      22.530  48.750  32.440  0.00  0.00              
ATOM    354  NZ  LYS A  92      22.020  48.490  31.080  0.00  0.00              
ATOM    355  HN  LYS A  92      26.360  45.530  30.460  0.00  0.00              
ATOM    356  HZ1 LYS A  92      21.300  49.160  30.870  0.00  0.00              
ATOM    357  HZ2 LYS A  92      22.770  48.610  30.410  0.00  0.00              
ATOM    358  HZ3 LYS A  92      21.640  47.570  31.030  0.00  0.00              
ATOM    359  N   ASP A  93      28.250  45.030  32.690  0.00  0.00              
ATOM    360  CA  ASP A  93      29.320  44.190  33.260  0.00  0.00              
ATOM    361  C   ASP A  93      30.700  44.490  32.640  0.00  0.00              
ATOM    362  O   ASP A  93      31.560  45.020  33.330  0.00  0.00              
ATOM    363  CB  ASP A  93      28.960  42.690  33.150  0.00  0.00              
ATOM    364  CG  ASP A  93      27.740  42.260  33.990  0.00  0.00              
ATOM    365  OD1 ASP A  93      27.330  43.010  34.900  0.00  0.00              
ATOM    366  OD2 ASP A  93      27.250  41.130  33.760  0.00  0.00              
ATOM    367  HN  ASP A  93      27.370  44.570  32.670  0.00  0.00              
ATOM    368  N   ALA A  94      30.780  44.390  31.310  0.00  0.00              
ATOM    369  CA  ALA A  94      31.980  44.720  30.520  0.00  0.00              
ATOM    370  C   ALA A  94      32.520  46.150  30.750  0.00  0.00              
ATOM    371  O   ALA A  94      33.630  46.280  31.260  0.00  0.00              
ATOM    372  CB  ALA A  94      31.720  44.470  29.040  0.00  0.00              
ATOM    373  HN  ALA A  94      30.030  43.970  30.790  0.00  0.00              
ATOM    374  N   GLU A  95      31.690  47.170  30.530  0.00  0.00              
ATOM    375  CA  GLU A  95      32.080  48.600  30.690  0.00  0.00              
ATOM    376  C   GLU A  95      32.500  48.930  32.140  0.00  0.00              
ATOM    377  O   GLU A  95      33.360  49.790  32.350  0.00  0.00              
ATOM    378  CB  GLU A  95      30.950  49.520  30.180  0.00  0.00              
ATOM    379  CG  GLU A  95      31.450  50.940  29.850  0.00  0.00              
ATOM    380  CD  GLU A  95      30.390  51.980  29.430  0.00  0.00              
ATOM    381  OE1 GLU A  95      29.480  51.670  28.630  0.00  0.00              
ATOM    382  OE2 GLU A  95      30.540  53.160  29.780  0.00  0.00              
ATOM    383  HN  GLU A  95      30.770  47.020  30.160  0.00  0.00              
ATOM    384  N   ALA A  96      31.890  48.250  33.110  0.00  0.00              
ATOM    385  CA  ALA A  96      32.250  48.300  34.550  0.00  0.00              
ATOM    386  C   ALA A  96      33.620  47.670  34.840  0.00  0.00              
ATOM    387  O   ALA A  96      34.540  48.350  35.280  0.00  0.00              
ATOM    388  CB  ALA A  96      31.190  47.580  35.380  0.00  0.00              
ATOM    389  HN  ALA A  96      31.080  47.670  32.920  0.00  0.00              
ATOM    390  N   LEU A  97      33.760  46.390  34.490  0.00  0.00              
ATOM    391  CA  LEU A  97      35.020  45.630  34.610  0.00  0.00              
ATOM    392  C   LEU A  97      36.190  46.340  33.930  0.00  0.00              
ATOM    393  O   LEU A  97      37.250  46.500  34.530  0.00  0.00              
ATOM    394  CB  LEU A  97      34.870  44.220  34.020  0.00  0.00              
ATOM    395  CG  LEU A  97      33.930  43.360  34.850  0.00  0.00              
ATOM    396  CD1 LEU A  97      33.420  42.210  33.980  0.00  0.00              
ATOM    397  CD2 LEU A  97      34.610  42.800  36.100  0.00  0.00              
ATOM    398  HN  LEU A  97      32.980  45.860  34.120  0.00  0.00              
ATOM    399  N   PHE A  98      35.920  46.890  32.740  0.00  0.00              
ATOM    400  CA  PHE A  98      36.860  47.740  32.000  0.00  0.00              
ATOM    401  C   PHE A  98      37.420  48.860  32.900  0.00  0.00              
ATOM    402  O   PHE A  98      38.600  48.790  33.250  0.00  0.00              
ATOM    403  CB  PHE A  98      36.180  48.310  30.740  0.00  0.00              
ATOM    404  CG  PHE A  98      37.180  49.000  29.810  0.00  0.00              
ATOM    405  CD1 PHE A  98      37.950  48.200  28.930  0.00  0.00              
ATOM    406  CD2 PHE A  98      37.440  50.380  29.950  0.00  0.00              
ATOM    407  CE1 PHE A  98      38.990  48.800  28.180  0.00  0.00              
ATOM    408  CE2 PHE A  98      38.490  50.970  29.210  0.00  0.00              
ATOM    409  CZ  PHE A  98      39.260  50.170  28.340  0.00  0.00              
ATOM    410  HN  PHE A  98      35.060  46.690  32.260  0.00  0.00              
ATOM    411  N   LYS A  99      36.520  49.650  33.480  0.00  0.00              
ATOM    412  CA  LYS A  99      36.880  50.760  34.390  0.00  0.00              
ATOM    413  C   LYS A  99      37.630  50.290  35.650  0.00  0.00              
ATOM    414  O   LYS A  99      38.810  50.630  35.760  0.00  0.00              
ATOM    415  CB  LYS A  99      35.660  51.620  34.730  0.00  0.00              
ATOM    416  CG  LYS A  99      35.200  52.360  33.480  0.00  0.00              
ATOM    417  CD  LYS A  99      34.120  53.410  33.760  0.00  0.00              
ATOM    418  CE  LYS A  99      33.710  54.140  32.480  0.00  0.00              
ATOM    419  NZ  LYS A  99      33.060  53.220  31.540  0.00  0.00              
ATOM    420  HN  LYS A  99      35.540  49.470  33.410  0.00  0.00              
ATOM    421  HZ1 LYS A  99      32.780  53.710  30.710  0.00  0.00              
ATOM    422  HZ2 LYS A  99      33.690  52.490  31.270  0.00  0.00              
ATOM    423  HZ3 LYS A  99      32.240  52.830  31.970  0.00  0.00              
ATOM    424  N   CYS A 100      37.070  49.340  36.390  0.00  0.00              
ATOM    425  CA  CYS A 100      37.730  48.720  37.560  0.00  0.00              
ATOM    426  C   CYS A 100      39.150  48.210  37.310  0.00  0.00              
ATOM    427  O   CYS A 100      40.100  48.650  37.950  0.00  0.00              
ATOM    428  CB  CYS A 100      36.870  47.590  38.140  0.00  0.00              
ATOM    429  SG  CYS A 100      35.600  48.200  39.300  0.00  0.00              
ATOM    430  HN  CYS A 100      36.090  49.130  36.290  0.00  0.00              
ATOM    431  HG  CYS A 100      35.040  47.020  39.530  0.00  0.00              
ATOM    432  N   PHE A 101      39.300  47.360  36.290  0.00  0.00              
ATOM    433  CA  PHE A 101      40.590  46.760  35.920  0.00  0.00              
ATOM    434  C   PHE A 101      41.590  47.770  35.340  0.00  0.00              
ATOM    435  O   PHE A 101      42.750  47.770  35.730  0.00  0.00              
ATOM    436  CB  PHE A 101      40.360  45.520  35.040  0.00  0.00              
ATOM    437  CG  PHE A 101      39.870  44.320  35.870  0.00  0.00              
ATOM    438  CD1 PHE A 101      38.590  44.300  36.460  0.00  0.00              
ATOM    439  CD2 PHE A 101      40.750  43.220  36.050  0.00  0.00              
ATOM    440  CE1 PHE A 101      38.190  43.200  37.260  0.00  0.00              
ATOM    441  CE2 PHE A 101      40.350  42.120  36.830  0.00  0.00              
ATOM    442  CZ  PHE A 101      39.070  42.120  37.430  0.00  0.00              
ATOM    443  HN  PHE A 101      38.520  47.090  35.710  0.00  0.00              
ATOM    444  N   ARG A 102      41.070  48.740  34.590  0.00  0.00              
ATOM    445  CA  ARG A 102      41.830  49.940  34.150  0.00  0.00              
ATOM    446  C   ARG A 102      42.340  50.740  35.370  0.00  0.00              
ATOM    447  O   ARG A 102      43.550  50.880  35.500  0.00  0.00              
ATOM    448  CB  ARG A 102      40.940  50.800  33.230  0.00  0.00              
ATOM    449  CG  ARG A 102      41.630  52.000  32.570  0.00  0.00              
ATOM    450  CD  ARG A 102      42.480  51.680  31.330  0.00  0.00              
ATOM    451  NE  ARG A 102      43.750  51.000  31.650  0.00  0.00              
ATOM    452  CZ  ARG A 102      44.910  51.560  32.050  0.00  0.00              
ATOM    453  NH1 ARG A 102      45.020  52.870  32.300  0.00  0.00              
ATOM    454  NH2 ARG A 102      46.000  50.790  32.130  0.00  0.00              
ATOM    455  HN  ARG A 102      40.140  48.680  34.210  0.00  0.00              
ATOM    456  HE  ARG A 102      43.730  50.000  31.580  0.00  0.00              
ATOM    457 1HH1 ARG A 102      44.240  53.500  32.220  0.00  0.00               
ATOM    458 2HH1 ARG A 102      45.900  53.260  32.570  0.00  0.00               
ATOM    459 1HH2 ARG A 102      45.940  49.820  31.900  0.00  0.00               
ATOM    460 2HH2 ARG A 102      46.880  51.180  32.390  0.00  0.00               
ATOM    461  N   SER A 103      41.450  51.050  36.320  0.00  0.00              
ATOM    462  CA  SER A 103      41.750  51.720  37.600  0.00  0.00              
ATOM    463  C   SER A 103      42.840  51.020  38.440  0.00  0.00              
ATOM    464  O   SER A 103      43.570  51.690  39.170  0.00  0.00              
ATOM    465  CB  SER A 103      40.510  51.850  38.500  0.00  0.00              
ATOM    466  OG  SER A 103      39.490  52.620  37.870  0.00  0.00              
ATOM    467  HN  SER A 103      40.460  50.920  36.160  0.00  0.00              
ATOM    468  HG  SER A 103      38.710  52.700  38.500  0.00  0.00              
ATOM    469  N   LEU A 104      42.770  49.690  38.490  0.00  0.00              
ATOM    470  CA  LEU A 104      43.810  48.840  39.120  0.00  0.00              
ATOM    471  C   LEU A 104      45.180  48.990  38.430  0.00  0.00              
ATOM    472  O   LEU A 104      46.220  49.020  39.090  0.00  0.00              
ATOM    473  CB  LEU A 104      43.410  47.360  39.090  0.00  0.00              
ATOM    474  CG  LEU A 104      42.160  47.050  39.920  0.00  0.00              
ATOM    475  CD1 LEU A 104      41.720  45.600  39.670  0.00  0.00              
ATOM    476  CD2 LEU A 104      42.400  47.250  41.420  0.00  0.00              
ATOM    477  HN  LEU A 104      41.950  49.200  38.180  0.00  0.00              
ATOM    478  N   GLY A 105      45.140  49.200  37.120  0.00  0.00              
ATOM    479  CA  GLY A 105      46.340  49.380  36.280  0.00  0.00              
ATOM    480  C   GLY A 105      46.560  48.320  35.190  0.00  0.00              
ATOM    481  O   GLY A 105      47.650  48.240  34.650  0.00  0.00              
ATOM    482  HN  GLY A 105      44.290  49.470  36.670  0.00  0.00              
ATOM    483  N   PHE A 106      45.510  47.560  34.880  0.00  0.00              
ATOM    484  CA  PHE A 106      45.550  46.570  33.790  0.00  0.00              
ATOM    485  C   PHE A 106      45.320  47.210  32.420  0.00  0.00              
ATOM    486  O   PHE A 106      44.510  48.120  32.240  0.00  0.00              
ATOM    487  CB  PHE A 106      44.490  45.480  34.000  0.00  0.00              
ATOM    488  CG  PHE A 106      44.860  44.460  35.080  0.00  0.00              
ATOM    489  CD1 PHE A 106      45.740  43.400  34.760  0.00  0.00              
ATOM    490  CD2 PHE A 106      44.220  44.520  36.340  0.00  0.00              
ATOM    491  CE1 PHE A 106      45.980  42.380  35.720  0.00  0.00              
ATOM    492  CE2 PHE A 106      44.450  43.500  37.290  0.00  0.00              
ATOM    493  CZ  PHE A 106      45.330  42.440  36.970  0.00  0.00              
ATOM    494  HN  PHE A 106      44.630  47.630  35.350  0.00  0.00              
ATOM    495  N   ASP A 107      46.140  46.750  31.480  0.00  0.00              
ATOM    496  CA  ASP A 107      46.040  47.120  30.060  0.00  0.00              
ATOM    497  C   ASP A 107      44.960  46.230  29.440  0.00  0.00              
ATOM    498  O   ASP A 107      45.170  45.070  29.050  0.00  0.00              
ATOM    499  CB  ASP A 107      47.430  46.980  29.410  0.00  0.00              
ATOM    500  CG  ASP A 107      48.540  47.670  30.220  0.00  0.00              
ATOM    501  OD1 ASP A 107      48.620  48.910  30.210  0.00  0.00              
ATOM    502  OD2 ASP A 107      49.280  46.930  30.900  0.00  0.00              
ATOM    503  HN  ASP A 107      46.970  46.230  31.720  0.00  0.00              
ATOM    504  N   VAL A 108      43.740  46.730  29.630  0.00  0.00              
ATOM    505  CA  VAL A 108      42.470  46.020  29.380  0.00  0.00              
ATOM    506  C   VAL A 108      41.870  46.260  27.990  0.00  0.00              
ATOM    507  O   VAL A 108      41.880  47.380  27.470  0.00  0.00              
ATOM    508  CB  VAL A 108      41.500  46.280  30.560  0.00  0.00              
ATOM    509  CG1 VAL A 108      41.180  47.750  30.800  0.00  0.00              
ATOM    510  CG2 VAL A 108      40.220  45.450  30.450  0.00  0.00              
ATOM    511  HN  VAL A 108      43.630  47.650  30.010  0.00  0.00              
ATOM    512  N   ILE A 109      41.520  45.140  27.360  0.00  0.00              
ATOM    513  CA  ILE A 109      40.870  45.080  26.030  0.00  0.00              
ATOM    514  C   ILE A 109      39.640  44.150  26.090  0.00  0.00              
ATOM    515  O   ILE A 109      39.720  43.030  26.590  0.00  0.00              
ATOM    516  CB  ILE A 109      41.900  44.630  24.970  0.00  0.00              
ATOM    517  CG1 ILE A 109      43.060  45.640  24.890  0.00  0.00              
ATOM    518  CG2 ILE A 109      41.260  44.530  23.580  0.00  0.00              
ATOM    519  CD1 ILE A 109      44.410  44.980  24.570  0.00  0.00              
ATOM    520  HN  ILE A 109      41.740  44.240  27.770  0.00  0.00              
ATOM    521  N   VAL A 110      38.540  44.670  25.560  0.00  0.00              
ATOM    522  CA  VAL A 110      37.250  43.950  25.480  0.00  0.00              
ATOM    523  C   VAL A 110      37.060  43.370  24.070  0.00  0.00              
ATOM    524  O   VAL A 110      37.240  44.020  23.040  0.00  0.00              
ATOM    525  CB  VAL A 110      36.050  44.850  25.880  0.00  0.00              
ATOM    526  CG1 VAL A 110      34.720  44.080  25.880  0.00  0.00              
ATOM    527  CG2 VAL A 110      36.230  45.450  27.270  0.00  0.00              
ATOM    528  HN  VAL A 110      38.530  45.600  25.180  0.00  0.00              
ATOM    529  N   TYR A 111      36.730  42.080  24.080  0.00  0.00              
ATOM    530  CA  TYR A 111      36.460  41.270  22.880  0.00  0.00              
ATOM    531  C   TYR A 111      35.030  40.720  22.960  0.00  0.00              
ATOM    532  O   TYR A 111      34.710  39.900  23.810  0.00  0.00              
ATOM    533  CB  TYR A 111      37.480  40.130  22.780  0.00  0.00              
ATOM    534  CG  TYR A 111      38.940  40.590  22.870  0.00  0.00              
ATOM    535  CD1 TYR A 111      39.600  41.040  21.710  0.00  0.00              
ATOM    536  CD2 TYR A 111      39.620  40.400  24.090  0.00  0.00              
ATOM    537  CE1 TYR A 111      40.990  41.290  21.770  0.00  0.00              
ATOM    538  CE2 TYR A 111      41.010  40.650  24.140  0.00  0.00              
ATOM    539  CZ  TYR A 111      41.680  41.070  22.980  0.00  0.00              
ATOM    540  OH  TYR A 111      43.020  41.210  23.050  0.00  0.00              
ATOM    541  HN  TYR A 111      36.690  41.570  24.950  0.00  0.00              
ATOM    542  HH  TYR A 111      43.220  42.160  23.270  0.00  0.00              
ATOM    543  N   ASN A 112      34.190  41.280  22.100  0.00  0.00              
ATOM    544  CA  ASN A 112      32.740  41.010  22.090  0.00  0.00              
ATOM    545  C   ASN A 112      32.320  39.890  21.120  0.00  0.00              
ATOM    546  O   ASN A 112      32.960  39.670  20.080  0.00  0.00              
ATOM    547  CB  ASN A 112      31.970  42.290  21.770  0.00  0.00              
ATOM    548  CG  ASN A 112      32.260  43.440  22.740  0.00  0.00              
ATOM    549  OD1 ASN A 112      31.720  43.560  23.840  0.00  0.00              
ATOM    550  ND2 ASN A 112      33.230  44.270  22.400  0.00  0.00              
ATOM    551  HN  ASN A 112      34.490  42.010  21.480  0.00  0.00              
ATOM    552 1HD2 ASN A 112      33.800  44.100  21.590  0.00  0.00               
ATOM    553 2HD2 ASN A 112      33.330  45.080  22.960  0.00  0.00               
ATOM    554  N   ASP A 113      31.280  39.170  21.540  0.00  0.00              
ATOM    555  CA  ASP A 113      30.620  38.050  20.830  0.00  0.00              
ATOM    556  C   ASP A 113      31.590  37.060  20.150  0.00  0.00              
ATOM    557  O   ASP A 113      31.410  36.620  19.010  0.00  0.00              
ATOM    558  CB  ASP A 113      29.550  38.580  19.850  0.00  0.00              
ATOM    559  CG  ASP A 113      28.400  39.350  20.510  0.00  0.00              
ATOM    560  OD1 ASP A 113      28.090  39.090  21.690  0.00  0.00              
ATOM    561  OD2 ASP A 113      27.770  40.170  19.810  0.00  0.00              
ATOM    562  HN  ASP A 113      30.830  39.410  22.410  0.00  0.00              
ATOM    563  N   CYS A 114      32.570  36.630  20.940  0.00  0.00              
ATOM    564  CA  CYS A 114      33.660  35.740  20.490  0.00  0.00              
ATOM    565  C   CYS A 114      33.200  34.290  20.340  0.00  0.00              
ATOM    566  O   CYS A 114      32.370  33.790  21.090  0.00  0.00              
ATOM    567  CB  CYS A 114      34.820  35.780  21.490  0.00  0.00              
ATOM    568  SG  CYS A 114      35.700  37.370  21.570  0.00  0.00              
ATOM    569  HN  CYS A 114      32.520  36.770  21.940  0.00  0.00              
ATOM    570  HG  CYS A 114      36.620  36.980  22.440  0.00  0.00              
ATOM    571  N   SER A 115      33.740  33.650  19.310  0.00  0.00              
ATOM    572  CA  SER A 115      33.550  32.200  19.080  0.00  0.00              
ATOM    573  C   SER A 115      34.600  31.380  19.840  0.00  0.00              
ATOM    574  O   SER A 115      35.630  31.910  20.250  0.00  0.00              
ATOM    575  CB  SER A 115      33.580  31.880  17.580  0.00  0.00              
ATOM    576  OG  SER A 115      34.750  32.420  16.950  0.00  0.00              
ATOM    577  HN  SER A 115      34.280  34.130  18.620  0.00  0.00              
ATOM    578  HG  SER A 115      35.110  31.730  16.280  0.00  0.00              
ATOM    579  N   CYS A 116      34.330  30.080  19.980  0.00  0.00              
ATOM    580  CA  CYS A 116      35.190  29.130  20.720  0.00  0.00              
ATOM    581  C   CYS A 116      36.670  29.210  20.330  0.00  0.00              
ATOM    582  O   CYS A 116      37.500  29.590  21.150  0.00  0.00              
ATOM    583  CB  CYS A 116      34.630  27.710  20.570  0.00  0.00              
ATOM    584  SG  CYS A 116      33.040  27.510  21.440  0.00  0.00              
ATOM    585  HN  CYS A 116      33.480  29.680  19.580  0.00  0.00              
ATOM    586  HG  CYS A 116      32.820  26.250  21.060  0.00  0.00              
ATOM    587  N   ALA A 117      36.930  29.100  19.020  0.00  0.00              
ATOM    588  CA  ALA A 117      38.290  29.290  18.470  0.00  0.00              
ATOM    589  C   ALA A 117      38.860  30.710  18.680  0.00  0.00              
ATOM    590  O   ALA A 117      40.020  30.830  19.050  0.00  0.00              
ATOM    591  CB  ALA A 117      38.340  28.970  16.980  0.00  0.00              
ATOM    592  HN  ALA A 117      36.240  28.750  18.390  0.00  0.00              
ATOM    593  N   LYS A 118      38.020  31.740  18.560  0.00  0.00              
ATOM    594  CA  LYS A 118      38.460  33.140  18.800  0.00  0.00              
ATOM    595  C   LYS A 118      38.940  33.320  20.250  0.00  0.00              
ATOM    596  O   LYS A 118      40.000  33.910  20.460  0.00  0.00              
ATOM    597  CB  LYS A 118      37.350  34.130  18.430  0.00  0.00              
ATOM    598  CG  LYS A 118      37.680  35.610  18.690  0.00  0.00              
ATOM    599  CD  LYS A 118      38.940  36.090  17.970  0.00  0.00              
ATOM    600  CE  LYS A 118      39.210  37.570  18.260  0.00  0.00              
ATOM    601  NZ  LYS A 118      40.480  38.020  17.660  0.00  0.00              
ATOM    602  HN  LYS A 118      37.040  31.620  18.460  0.00  0.00              
ATOM    603  HZ1 LYS A 118      40.560  39.010  17.780  0.00  0.00              
ATOM    604  HZ2 LYS A 118      41.250  37.570  18.100  0.00  0.00              
ATOM    605  HZ3 LYS A 118      40.480  37.800  16.690  0.00  0.00              
ATOM    606  N   MET A 119      38.190  32.770  21.200  0.00  0.00              
ATOM    607  CA  MET A 119      38.580  32.740  22.630  0.00  0.00              
ATOM    608  C   MET A 119      39.890  31.980  22.850  0.00  0.00              
ATOM    609  O   MET A 119      40.870  32.550  23.330  0.00  0.00              
ATOM    610  CB  MET A 119      37.470  32.130  23.500  0.00  0.00              
ATOM    611  CG  MET A 119      36.240  33.030  23.540  0.00  0.00              
ATOM    612  SD  MET A 119      35.070  32.650  24.890  0.00  0.00              
ATOM    613  CE  MET A 119      34.340  31.150  24.270  0.00  0.00              
ATOM    614  HN  MET A 119      37.310  32.350  20.990  0.00  0.00              
ATOM    615  N   GLN A 120      39.950  30.760  22.310  0.00  0.00              
ATOM    616  CA  GLN A 120      41.170  29.920  22.330  0.00  0.00              
ATOM    617  C   GLN A 120      42.410  30.600  21.700  0.00  0.00              
ATOM    618  O   GLN A 120      43.520  30.430  22.200  0.00  0.00              
ATOM    619  CB  GLN A 120      40.870  28.580  21.660  0.00  0.00              
ATOM    620  CG  GLN A 120      39.980  27.670  22.520  0.00  0.00              
ATOM    621  CD  GLN A 120      40.680  27.160  23.800  0.00  0.00              
ATOM    622  OE1 GLN A 120      41.900  27.110  23.920  0.00  0.00              
ATOM    623  NE2 GLN A 120      39.900  26.660  24.730  0.00  0.00              
ATOM    624  HN  GLN A 120      39.130  30.310  21.950  0.00  0.00              
ATOM    625 1HE2 GLN A 120      38.900  26.600  24.620  0.00  0.00               
ATOM    626 2HE2 GLN A 120      40.350  26.210  25.490  0.00  0.00               
ATOM    627  N   ASP A 121      42.210  31.290  20.570  0.00  0.00              
ATOM    628  CA  ASP A 121      43.250  32.110  19.900  0.00  0.00              
ATOM    629  C   ASP A 121      43.710  33.270  20.790  0.00  0.00              
ATOM    630  O   ASP A 121      44.850  33.270  21.240  0.00  0.00              
ATOM    631  CB  ASP A 121      42.710  32.630  18.560  0.00  0.00              
ATOM    632  CG  ASP A 121      43.830  33.120  17.630  0.00  0.00              
ATOM    633  OD1 ASP A 121      44.520  32.260  17.050  0.00  0.00              
ATOM    634  OD2 ASP A 121      43.950  34.350  17.440  0.00  0.00              
ATOM    635  HN  ASP A 121      41.360  31.180  20.040  0.00  0.00              
ATOM    636  N   LEU A 122      42.740  34.050  21.270  0.00  0.00              
ATOM    637  CA  LEU A 122      42.930  35.190  22.190  0.00  0.00              
ATOM    638  C   LEU A 122      43.810  34.860  23.400  0.00  0.00              
ATOM    639  O   LEU A 122      44.800  35.550  23.650  0.00  0.00              
ATOM    640  CB  LEU A 122      41.530  35.610  22.650  0.00  0.00              
ATOM    641  CG  LEU A 122      41.130  37.070  22.380  0.00  0.00              
ATOM    642  CD1 LEU A 122      41.610  37.620  21.030  0.00  0.00              
ATOM    643  CD2 LEU A 122      39.600  37.100  22.400  0.00  0.00              
ATOM    644  HN  LEU A 122      41.780  33.890  21.010  0.00  0.00              
ATOM    645  N   LEU A 123      43.490  33.740  24.050  0.00  0.00              
ATOM    646  CA  LEU A 123      44.250  33.240  25.200  0.00  0.00              
ATOM    647  C   LEU A 123      45.620  32.630  24.850  0.00  0.00              
ATOM    648  O   LEU A 123      46.620  33.100  25.410  0.00  0.00              
ATOM    649  CB  LEU A 123      43.390  32.340  26.090  0.00  0.00              
ATOM    650  CG  LEU A 123      42.480  33.210  26.970  0.00  0.00              
ATOM    651  CD1 LEU A 123      41.170  33.590  26.280  0.00  0.00              
ATOM    652  CD2 LEU A 123      42.200  32.530  28.310  0.00  0.00              
ATOM    653  HN  LEU A 123      42.650  33.230  23.830  0.00  0.00              
ATOM    654  N   LYS A 124      45.690  31.790  23.810  0.00  0.00              
ATOM    655  CA  LYS A 124      46.960  31.240  23.300  0.00  0.00              
ATOM    656  C   LYS A 124      47.960  32.350  22.910  0.00  0.00              
ATOM    657  O   LYS A 124      49.110  32.340  23.330  0.00  0.00              
ATOM    658  CB  LYS A 124      46.700  30.300  22.110  0.00  0.00              
ATOM    659  CG  LYS A 124      47.940  29.500  21.700  0.00  0.00              
ATOM    660  CD  LYS A 124      47.640  28.540  20.550  0.00  0.00              
ATOM    661  CE  LYS A 124      48.840  27.650  20.200  0.00  0.00              
ATOM    662  NZ  LYS A 124      49.890  28.390  19.490  0.00  0.00              
ATOM    663  HN  LYS A 124      44.870  31.450  23.340  0.00  0.00              
ATOM    664  HZ1 LYS A 124      50.650  27.770  19.290  0.00  0.00              
ATOM    665  HZ2 LYS A 124      49.550  28.740  18.610  0.00  0.00              
ATOM    666  HZ3 LYS A 124      50.250  29.150  20.040  0.00  0.00              
ATOM    667  N   LYS A 125      47.450  33.350  22.190  0.00  0.00              
ATOM    668  CA  LYS A 125      48.230  34.530  21.760  0.00  0.00              
ATOM    669  C   LYS A 125      48.690  35.410  22.930  0.00  0.00              
ATOM    670  O   LYS A 125      49.820  35.900  22.910  0.00  0.00              
ATOM    671  CB  LYS A 125      47.430  35.400  20.790  0.00  0.00              
ATOM    672  CG  LYS A 125      47.050  34.660  19.510  0.00  0.00              
ATOM    673  CD  LYS A 125      48.270  34.190  18.710  0.00  0.00              
ATOM    674  CE  LYS A 125      47.840  33.350  17.520  0.00  0.00              
ATOM    675  NZ  LYS A 125      46.960  34.150  16.650  0.00  0.00              
ATOM    676  HN  LYS A 125      46.520  33.290  21.830  0.00  0.00              
ATOM    677  HZ1 LYS A 125      46.860  33.710  15.760  0.00  0.00              
ATOM    678  HZ2 LYS A 125      46.040  34.210  17.060  0.00  0.00              
ATOM    679  HZ3 LYS A 125      47.350  35.060  16.500  0.00  0.00              
ATOM    680  N   ALA A 126      47.780  35.650  23.870  0.00  0.00              
ATOM    681  CA  ALA A 126      48.090  36.400  25.100  0.00  0.00              
ATOM    682  C   ALA A 126      49.240  35.740  25.890  0.00  0.00              
ATOM    683  O   ALA A 126      50.170  36.410  26.290  0.00  0.00              
ATOM    684  CB  ALA A 126      46.860  36.510  25.990  0.00  0.00              
ATOM    685  HN  ALA A 126      46.820  35.380  23.770  0.00  0.00              
ATOM    686  N   SER A 127      49.180  34.420  26.040  0.00  0.00              
ATOM    687  CA  SER A 127      50.250  33.660  26.710  0.00  0.00              
ATOM    688  C   SER A 127      51.550  33.550  25.890  0.00  0.00              
ATOM    689  O   SER A 127      52.630  33.340  26.450  0.00  0.00              
ATOM    690  CB  SER A 127      49.710  32.290  27.130  0.00  0.00              
ATOM    691  OG  SER A 127      49.500  31.430  26.010  0.00  0.00              
ATOM    692  HN  SER A 127      48.380  33.870  25.750  0.00  0.00              
ATOM    693  HG  SER A 127      50.280  30.770  26.000  0.00  0.00              
ATOM    694  N   GLU A 128      51.430  33.720  24.570  0.00  0.00              
ATOM    695  CA  GLU A 128      52.560  33.860  23.630  0.00  0.00              
ATOM    696  C   GLU A 128      53.290  35.220  23.670  0.00  0.00              
ATOM    697  O   GLU A 128      54.440  35.310  23.230  0.00  0.00              
ATOM    698  CB  GLU A 128      52.120  33.530  22.190  0.00  0.00              
ATOM    699  CG  GLU A 128      51.880  32.020  22.040  0.00  0.00              
ATOM    700  CD  GLU A 128      51.370  31.500  20.690  0.00  0.00              
ATOM    701  OE1 GLU A 128      50.480  32.110  20.060  0.00  0.00              
ATOM    702  OE2 GLU A 128      51.910  30.460  20.240  0.00  0.00              
ATOM    703  HN  GLU A 128      50.530  33.630  24.120  0.00  0.00              
ATOM    704  N   GLU A 129      52.620  36.250  24.210  0.00  0.00              
ATOM    705  CA  GLU A 129      53.210  37.580  24.460  0.00  0.00              
ATOM    706  C   GLU A 129      54.280  37.520  25.580  0.00  0.00              
ATOM    707  O   GLU A 129      54.310  36.580  26.380  0.00  0.00              
ATOM    708  CB  GLU A 129      52.080  38.570  24.840  0.00  0.00              
ATOM    709  CG  GLU A 129      51.120  38.940  23.700  0.00  0.00              
ATOM    710  CD  GLU A 129      50.050  39.980  24.100  0.00  0.00              
ATOM    711  OE1 GLU A 129      50.320  41.200  24.000  0.00  0.00              
ATOM    712  OE2 GLU A 129      48.900  39.580  24.380  0.00  0.00              
ATOM    713  HN  GLU A 129      51.680  36.160  24.520  0.00  0.00              
ATOM    714  N   ASP A 130      55.190  38.490  25.580  0.00  0.00              
ATOM    715  CA  ASP A 130      56.300  38.570  26.550  0.00  0.00              
ATOM    716  C   ASP A 130      55.950  39.400  27.800  0.00  0.00              
ATOM    717  O   ASP A 130      56.150  40.620  27.850  0.00  0.00              
ATOM    718  CB  ASP A 130      57.560  39.090  25.830  0.00  0.00              
ATOM    719  CG  ASP A 130      58.730  39.430  26.760  0.00  0.00              
ATOM    720  OD1 ASP A 130      58.860  38.840  27.850  0.00  0.00              
ATOM    721  OD2 ASP A 130      59.490  40.340  26.390  0.00  0.00              
ATOM    722  HN  ASP A 130      55.190  39.210  24.880  0.00  0.00              
ATOM    723  N   HIS A 131      55.590  38.680  28.860  0.00  0.00              
ATOM    724  CA  HIS A 131      55.120  39.270  30.130  0.00  0.00              
ATOM    725  C   HIS A 131      56.240  39.530  31.160  0.00  0.00              
ATOM    726  O   HIS A 131      55.950  39.740  32.340  0.00  0.00              
ATOM    727  CB  HIS A 131      54.040  38.380  30.780  0.00  0.00              
ATOM    728  CG  HIS A 131      52.840  37.990  29.900  0.00  0.00              
ATOM    729  ND1 HIS A 131      51.580  38.450  29.980  0.00  0.00              
ATOM    730  CD2 HIS A 131      52.840  36.960  29.070  0.00  0.00              
ATOM    731  CE1 HIS A 131      50.830  37.660  29.220  0.00  0.00              
ATOM    732  NE2 HIS A 131      51.610  36.760  28.640  0.00  0.00              
ATOM    733  HN  HIS A 131      55.490  37.690  28.780  0.00  0.00              
ATOM    734  HD1 HIS A 131      51.247  39.232  30.544  0.00  0.00              
ATOM    735  HE2 HIS A 131      51.350  36.250  27.820  0.00  0.00              
ATOM    736  N   THR A 132      57.510  39.540  30.750  0.00  0.00              
ATOM    737  CA  THR A 132      58.650  39.830  31.670  0.00  0.00              
ATOM    738  C   THR A 132      58.430  41.120  32.480  0.00  0.00              
ATOM    739  O   THR A 132      58.340  41.030  33.710  0.00  0.00              
ATOM    740  CB  THR A 132      60.000  39.800  30.930  0.00  0.00              
ATOM    741  OG1 THR A 132      60.230  38.440  30.560  0.00  0.00              
ATOM    742  CG2 THR A 132      61.200  40.290  31.740  0.00  0.00              
ATOM    743  HN  THR A 132      57.780  39.310  29.810  0.00  0.00              
ATOM    744  HG1 THR A 132      60.570  38.410  29.610  0.00  0.00              
ATOM    745  N   ASN A 133      58.110  42.200  31.780  0.00  0.00              
ATOM    746  CA  ASN A 133      57.790  43.510  32.410  0.00  0.00              
ATOM    747  C   ASN A 133      56.390  43.660  33.050  0.00  0.00              
ATOM    748  O   ASN A 133      56.030  44.760  33.480  0.00  0.00              
ATOM    749  CB  ASN A 133      58.050  44.630  31.390  0.00  0.00              
ATOM    750  CG  ASN A 133      59.540  44.950  31.230  0.00  0.00              
ATOM    751  OD1 ASN A 133      60.420  44.090  31.270  0.00  0.00              
ATOM    752  ND2 ASN A 133      59.850  46.200  30.960  0.00  0.00              
ATOM    753  HN  ASN A 133      58.290  42.240  30.800  0.00  0.00              
ATOM    754 1HD2 ASN A 133      59.160  46.900  30.740  0.00  0.00               
ATOM    755 2HD2 ASN A 133      60.710  46.530  31.340  0.00  0.00               
ATOM    756  N   ALA A 134      55.650  42.560  33.170  0.00  0.00              
ATOM    757  CA  ALA A 134      54.310  42.530  33.790  0.00  0.00              
ATOM    758  C   ALA A 134      54.270  41.740  35.100  0.00  0.00              
ATOM    759  O   ALA A 134      54.910  40.690  35.220  0.00  0.00              
ATOM    760  CB  ALA A 134      53.290  41.950  32.800  0.00  0.00              
ATOM    761  HN  ALA A 134      55.960  41.680  32.800  0.00  0.00              
ATOM    762  N   ALA A 135      53.590  42.310  36.090  0.00  0.00              
ATOM    763  CA  ALA A 135      53.360  41.690  37.410  0.00  0.00              
ATOM    764  C   ALA A 135      52.510  40.410  37.360  0.00  0.00              
ATOM    765  O   ALA A 135      52.960  39.350  37.800  0.00  0.00              
ATOM    766  CB  ALA A 135      52.720  42.710  38.360  0.00  0.00              
ATOM    767  HN  ALA A 135      53.270  43.260  36.010  0.00  0.00              
ATOM    768  N   CYS A 136      51.380  40.510  36.670  0.00  0.00              
ATOM    769  CA  CYS A 136      50.380  39.440  36.550  0.00  0.00              
ATOM    770  C   CYS A 136      49.630  39.480  35.200  0.00  0.00              
ATOM    771  O   CYS A 136      50.060  40.130  34.250  0.00  0.00              
ATOM    772  CB  CYS A 136      49.400  39.560  37.730  0.00  0.00              
ATOM    773  SG  CYS A 136      48.560  41.170  37.880  0.00  0.00              
ATOM    774  HN  CYS A 136      51.120  41.380  36.230  0.00  0.00              
ATOM    775  HG  CYS A 136      47.780  40.810  38.900  0.00  0.00              
ATOM    776  N   PHE A 137      48.660  38.580  35.090  0.00  0.00              
ATOM    777  CA  PHE A 137      47.720  38.510  33.960  0.00  0.00              
ATOM    778  C   PHE A 137      46.290  38.300  34.480  0.00  0.00              
ATOM    779  O   PHE A 137      46.070  37.510  35.400  0.00  0.00              
ATOM    780  CB  PHE A 137      48.150  37.360  33.040  0.00  0.00              
ATOM    781  CG  PHE A 137      47.160  37.070  31.910  0.00  0.00              
ATOM    782  CD1 PHE A 137      47.110  37.900  30.770  0.00  0.00              
ATOM    783  CD2 PHE A 137      46.210  36.030  32.090  0.00  0.00              
ATOM    784  CE1 PHE A 137      46.090  37.720  29.820  0.00  0.00              
ATOM    785  CE2 PHE A 137      45.180  35.850  31.140  0.00  0.00              
ATOM    786  CZ  PHE A 137      45.130  36.700  30.010  0.00  0.00              
ATOM    787  HN  PHE A 137      48.530  37.880  35.800  0.00  0.00              
ATOM    788  N   ALA A 138      45.350  39.010  33.860  0.00  0.00              
ATOM    789  CA  ALA A 138      43.910  38.850  34.140  0.00  0.00              
ATOM    790  C   ALA A 138      43.090  38.540  32.880  0.00  0.00              
ATOM    791  O   ALA A 138      43.350  39.040  31.780  0.00  0.00              
ATOM    792  CB  ALA A 138      43.340  40.090  34.820  0.00  0.00              
ATOM    793  HN  ALA A 138      45.570  39.680  33.140  0.00  0.00              
ATOM    794  N   CYS A 139      42.170  37.590  33.040  0.00  0.00              
ATOM    795  CA  CYS A 139      41.130  37.290  32.050  0.00  0.00              
ATOM    796  C   CYS A 139      39.750  37.200  32.710  0.00  0.00              
ATOM    797  O   CYS A 139      39.590  36.640  33.800  0.00  0.00              
ATOM    798  CB  CYS A 139      41.460  35.980  31.310  0.00  0.00              
ATOM    799  SG  CYS A 139      40.310  35.590  29.940  0.00  0.00              
ATOM    800  HN  CYS A 139      42.200  36.980  33.850  0.00  0.00              
ATOM    801  HG  CYS A 139      40.870  34.420  29.640  0.00  0.00              
ATOM    802  N   ILE A 140      38.810  37.880  32.080  0.00  0.00              
ATOM    803  CA  ILE A 140      37.400  37.920  32.500  0.00  0.00              
ATOM    804  C   ILE A 140      36.540  37.320  31.370  0.00  0.00              
ATOM    805  O   ILE A 140      36.570  37.770  30.220  0.00  0.00              
ATOM    806  CB  ILE A 140      36.960  39.350  32.860  0.00  0.00              
ATOM    807  CG1 ILE A 140      37.870  39.950  33.940  0.00  0.00              
ATOM    808  CG2 ILE A 140      35.500  39.340  33.350  0.00  0.00              
ATOM    809  CD1 ILE A 140      37.800  41.470  34.010  0.00  0.00              
ATOM    810  HN  ILE A 140      39.030  38.440  31.270  0.00  0.00              
ATOM    811  N   LEU A 141      35.790  36.310  31.750  0.00  0.00              
ATOM    812  CA  LEU A 141      34.890  35.560  30.850  0.00  0.00              
ATOM    813  C   LEU A 141      33.420  35.820  31.220  0.00  0.00              
ATOM    814  O   LEU A 141      32.950  35.370  32.260  0.00  0.00              
ATOM    815  CB  LEU A 141      35.210  34.050  30.950  0.00  0.00              
ATOM    816  CG  LEU A 141      36.640  33.720  30.490  0.00  0.00              
ATOM    817  CD1 LEU A 141      37.020  32.310  30.940  0.00  0.00              
ATOM    818  CD2 LEU A 141      36.760  33.820  28.960  0.00  0.00              
ATOM    819  HN  LEU A 141      35.800  36.000  32.720  0.00  0.00              
ATOM    820  N   LEU A 142      32.760  36.610  30.380  0.00  0.00              
ATOM    821  CA  LEU A 142      31.320  36.930  30.520  0.00  0.00              
ATOM    822  C   LEU A 142      30.540  36.190  29.430  0.00  0.00              
ATOM    823  O   LEU A 142      30.520  36.600  28.270  0.00  0.00              
ATOM    824  CB  LEU A 142      31.060  38.430  30.360  0.00  0.00              
ATOM    825  CG  LEU A 142      31.910  39.360  31.240  0.00  0.00              
ATOM    826  CD1 LEU A 142      31.630  40.800  30.820  0.00  0.00              
ATOM    827  CD2 LEU A 142      31.590  39.190  32.720  0.00  0.00              
ATOM    828  HN  LEU A 142      33.210  37.050  29.600  0.00  0.00              
ATOM    829  N   SER A 143      29.870  35.100  29.820  0.00  0.00              
ATOM    830  CA  SER A 143      29.130  34.260  28.860  0.00  0.00              
ATOM    831  C   SER A 143      28.080  33.330  29.510  0.00  0.00              
ATOM    832  O   SER A 143      27.650  33.530  30.640  0.00  0.00              
ATOM    833  CB  SER A 143      30.120  33.440  28.010  0.00  0.00              
ATOM    834  OG  SER A 143      29.440  32.880  26.880  0.00  0.00              
ATOM    835  HN  SER A 143      29.860  34.800  30.780  0.00  0.00              
ATOM    836  HG  SER A 143      30.120  32.390  26.300  0.00  0.00              
ATOM    837  N   HIS A 144      27.440  32.560  28.640  0.00  0.00              
ATOM    838  CA  HIS A 144      26.630  31.380  29.000  0.00  0.00              
ATOM    839  C   HIS A 144      27.560  30.220  29.370  0.00  0.00              
ATOM    840  O   HIS A 144      28.700  30.160  28.890  0.00  0.00              
ATOM    841  CB  HIS A 144      25.740  30.990  27.810  0.00  0.00              
ATOM    842  CG  HIS A 144      24.410  31.730  27.840  0.00  0.00              
ATOM    843  ND1 HIS A 144      23.570  31.720  28.860  0.00  0.00              
ATOM    844  CD2 HIS A 144      23.900  32.520  26.900  0.00  0.00              
ATOM    845  CE1 HIS A 144      22.560  32.540  28.560  0.00  0.00              
ATOM    846  NE2 HIS A 144      22.750  33.020  27.330  0.00  0.00              
ATOM    847  HN  HIS A 144      27.770  32.560  27.690  0.00  0.00              
ATOM    848  HD1 HIS A 144      23.740  31.230  29.740  0.00  0.00              
ATOM    849  HE2 HIS A 144      22.120  33.620  26.810  0.00  0.00              
ATOM    850  N   GLY A 145      27.040  29.320  30.190  0.00  0.00              
ATOM    851  CA  GLY A 145      27.850  28.200  30.700  0.00  0.00              
ATOM    852  C   GLY A 145      27.080  26.950  31.150  0.00  0.00              
ATOM    853  O   GLY A 145      25.890  26.970  31.480  0.00  0.00              
ATOM    854  HN  GLY A 145      26.070  29.310  30.450  0.00  0.00              
ATOM    855  N   GLU A 146      27.890  25.900  31.250  0.00  0.00              
ATOM    856  CA  GLU A 146      27.540  24.560  31.760  0.00  0.00              
ATOM    857  C   GLU A 146      28.780  24.080  32.530  0.00  0.00              
ATOM    858  O   GLU A 146      29.860  24.660  32.400  0.00  0.00              
ATOM    859  CB  GLU A 146      27.280  23.580  30.610  0.00  0.00              
ATOM    860  CG  GLU A 146      26.130  23.990  29.680  0.00  0.00              
ATOM    861  CD  GLU A 146      26.150  23.200  28.370  0.00  0.00              
ATOM    862  OE1 GLU A 146      27.260  22.960  27.840  0.00  0.00              
ATOM    863  OE2 GLU A 146      25.030  22.890  27.910  0.00  0.00              
ATOM    864  HN  GLU A 146      28.870  26.020  31.070  0.00  0.00              
ATOM    865  N   GLU A 147      28.670  22.970  33.260  0.00  0.00              
ATOM    866  CA  GLU A 147      29.800  22.520  34.090  0.00  0.00              
ATOM    867  C   GLU A 147      31.080  22.220  33.310  0.00  0.00              
ATOM    868  O   GLU A 147      31.080  21.620  32.230  0.00  0.00              
ATOM    869  CB  GLU A 147      29.400  21.400  35.060  0.00  0.00              
ATOM    870  CG  GLU A 147      30.490  21.040  36.090  0.00  0.00              
ATOM    871  CD  GLU A 147      30.980  22.130  37.060  0.00  0.00              
ATOM    872  OE1 GLU A 147      30.800  23.360  36.860  0.00  0.00              
ATOM    873  OE2 GLU A 147      31.700  21.710  37.990  0.00  0.00              
ATOM    874  HN  GLU A 147      27.850  22.390  33.250  0.00  0.00              
ATOM    875  N   ASN A 148      32.110  22.920  33.790  0.00  0.00              
ATOM    876  CA  ASN A 148      33.500  22.970  33.260  0.00  0.00              
ATOM    877  C   ASN A 148      33.680  23.760  31.950  0.00  0.00              
ATOM    878  O   ASN A 148      34.810  24.090  31.580  0.00  0.00              
ATOM    879  CB  ASN A 148      34.100  21.570  33.070  0.00  0.00              
ATOM    880  CG  ASN A 148      33.880  20.610  34.240  0.00  0.00              
ATOM    881  OD1 ASN A 148      33.390  19.500  34.080  0.00  0.00              
ATOM    882  ND2 ASN A 148      34.250  21.040  35.430  0.00  0.00              
ATOM    883  HN  ASN A 148      31.960  23.390  34.670  0.00  0.00              
ATOM    884 1HD2 ASN A 148      34.660  21.930  35.560  0.00  0.00               
ATOM    885 2HD2 ASN A 148      34.020  20.500  36.240  0.00  0.00               
ATOM    886  N   VAL A 149      32.580  24.230  31.360  0.00  0.00              
ATOM    887  CA  VAL A 149      32.590  24.740  29.980  0.00  0.00              
ATOM    888  C   VAL A 149      31.860  26.090  29.800  0.00  0.00              
ATOM    889  O   VAL A 149      30.850  26.350  30.440  0.00  0.00              
ATOM    890  CB  VAL A 149      32.070  23.580  29.100  0.00  0.00              
ATOM    891  CG1 VAL A 149      30.570  23.300  29.190  0.00  0.00              
ATOM    892  CG2 VAL A 149      32.550  23.690  27.660  0.00  0.00              
ATOM    893  HN  VAL A 149      31.690  24.260  31.820  0.00  0.00              
ATOM    894  N   ILE A 150      32.440  26.920  28.930  0.00  0.00              
ATOM    895  CA  ILE A 150      31.890  28.240  28.560  0.00  0.00              
ATOM    896  C   ILE A 150      31.460  28.290  27.090  0.00  0.00              
ATOM    897  O   ILE A 150      32.140  27.750  26.220  0.00  0.00              
ATOM    898  CB  ILE A 150      32.860  29.410  28.830  0.00  0.00              
ATOM    899  CG1 ILE A 150      34.290  29.100  28.360  0.00  0.00              
ATOM    900  CG2 ILE A 150      32.740  29.850  30.290  0.00  0.00              
ATOM    901  CD1 ILE A 150      35.190  30.330  28.210  0.00  0.00              
ATOM    902  HN  ILE A 150      33.260  26.650  28.430  0.00  0.00              
ATOM    903  N   TYR A 151      30.380  29.030  26.850  0.00  0.00              
ATOM    904  CA  TYR A 151      29.880  29.260  25.480  0.00  0.00              
ATOM    905  C   TYR A 151      30.610  30.380  24.730  0.00  0.00              
ATOM    906  O   TYR A 151      30.800  31.500  25.210  0.00  0.00              
ATOM    907  CB  TYR A 151      28.380  29.550  25.460  0.00  0.00              
ATOM    908  CG  TYR A 151      27.480  28.310  25.480  0.00  0.00              
ATOM    909  CD1 TYR A 151      27.050  27.790  26.720  0.00  0.00              
ATOM    910  CD2 TYR A 151      26.990  27.780  24.260  0.00  0.00              
ATOM    911  CE1 TYR A 151      26.110  26.750  26.750  0.00  0.00              
ATOM    912  CE2 TYR A 151      26.030  26.740  24.300  0.00  0.00              
ATOM    913  CZ  TYR A 151      25.590  26.250  25.550  0.00  0.00              
ATOM    914  OH  TYR A 151      24.420  25.550  25.630  0.00  0.00              
ATOM    915  HN  TYR A 151      29.790  29.360  27.590  0.00  0.00              
ATOM    916  HH  TYR A 151      24.430  24.730  25.050  0.00  0.00              
ATOM    917  N   GLY A 152      31.090  29.980  23.560  0.00  0.00              
ATOM    918  CA  GLY A 152      31.380  30.900  22.440  0.00  0.00              
ATOM    919  C   GLY A 152      30.070  31.120  21.690  0.00  0.00              
ATOM    920  O   GLY A 152      29.070  30.440  21.960  0.00  0.00              
ATOM    921  HN  GLY A 152      31.030  29.010  23.300  0.00  0.00              
ATOM    922  N   LYS A 153      30.070  32.080  20.780  0.00  0.00              
ATOM    923  CA  LYS A 153      28.860  32.360  19.970  0.00  0.00              
ATOM    924  C   LYS A 153      28.330  31.130  19.190  0.00  0.00              
ATOM    925  O   LYS A 153      27.130  30.890  19.210  0.00  0.00              
ATOM    926  CB  LYS A 153      29.070  33.590  19.080  0.00  0.00              
ATOM    927  CG  LYS A 153      29.900  33.390  17.810  0.00  0.00              
ATOM    928  CD  LYS A 153      30.040  34.650  16.940  0.00  0.00              
ATOM    929  CE  LYS A 153      28.720  35.200  16.370  0.00  0.00              
ATOM    930  NZ  LYS A 153      27.950  35.920  17.390  0.00  0.00              
ATOM    931  HN  LYS A 153      30.830  32.730  20.690  0.00  0.00              
ATOM    932  HZ1 LYS A 153      27.000  36.020  17.090  0.00  0.00              
ATOM    933  HZ2 LYS A 153      27.930  35.410  18.250  0.00  0.00              
ATOM    934  HZ3 LYS A 153      28.330  36.830  17.540  0.00  0.00              
ATOM    935  N   ASP A 154      29.270  30.270  18.830  0.00  0.00              
ATOM    936  CA  ASP A 154      29.140  29.040  18.010  0.00  0.00              
ATOM    937  C   ASP A 154      28.920  27.720  18.790  0.00  0.00              
ATOM    938  O   ASP A 154      28.350  26.770  18.250  0.00  0.00              
ATOM    939  CB  ASP A 154      30.400  28.920  17.120  0.00  0.00              
ATOM    940  CG  ASP A 154      31.780  28.950  17.830  0.00  0.00              
ATOM    941  OD1 ASP A 154      31.850  29.300  19.020  0.00  0.00              
ATOM    942  OD2 ASP A 154      32.790  28.780  17.110  0.00  0.00              
ATOM    943  HN  ASP A 154      30.230  30.390  19.110  0.00  0.00              
ATOM    944  N   GLY A 155      29.370  27.650  20.030  0.00  0.00              
ATOM    945  CA  GLY A 155      29.210  26.440  20.870  0.00  0.00              
ATOM    946  C   GLY A 155      29.930  26.530  22.220  0.00  0.00              
ATOM    947  O   GLY A 155      30.130  27.620  22.750  0.00  0.00              
ATOM    948  HN  GLY A 155      29.850  28.420  20.460  0.00  0.00              
ATOM    949  N   VAL A 156      30.370  25.380  22.710  0.00  0.00              
ATOM    950  CA  VAL A 156      31.050  25.280  24.020  0.00  0.00              
ATOM    951  C   VAL A 156      32.560  24.980  23.910  0.00  0.00              
ATOM    952  O   VAL A 156      32.990  24.220  23.040  0.00  0.00              
ATOM    953  CB  VAL A 156      30.340  24.260  24.930  0.00  0.00              
ATOM    954  CG1 VAL A 156      28.910  24.680  25.260  0.00  0.00              
ATOM    955  CG2 VAL A 156      30.350  22.820  24.390  0.00  0.00              
ATOM    956  HN  VAL A 156      30.130  24.510  22.290  0.00  0.00              
ATOM    957  N   THR A 157      33.350  25.690  24.720  0.00  0.00              
ATOM    958  CA  THR A 157      34.810  25.450  24.860  0.00  0.00              
ATOM    959  C   THR A 157      35.210  25.260  26.340  0.00  0.00              
ATOM    960  O   THR A 157      34.730  26.010  27.200  0.00  0.00              
ATOM    961  CB  THR A 157      35.640  26.550  24.170  0.00  0.00              
ATOM    962  OG1 THR A 157      37.010  26.160  24.120  0.00  0.00              
ATOM    963  CG2 THR A 157      35.480  27.940  24.780  0.00  0.00              
ATOM    964  HN  THR A 157      32.980  26.440  25.280  0.00  0.00              
ATOM    965  HG1 THR A 157      37.180  25.680  23.250  0.00  0.00              
ATOM    966  N   PRO A 158      35.920  24.170  26.670  0.00  0.00              
ATOM    967  CA  PRO A 158      36.330  23.860  28.060  0.00  0.00              
ATOM    968  C   PRO A 158      37.240  24.950  28.640  0.00  0.00              
ATOM    969  O   PRO A 158      38.260  25.310  28.060  0.00  0.00              
ATOM    970  CB  PRO A 158      37.070  22.520  27.960  0.00  0.00              
ATOM    971  CG  PRO A 158      36.440  21.860  26.740  0.00  0.00              
ATOM    972  CD  PRO A 158      36.230  23.030  25.780  0.00  0.00              
ATOM    973  N   ILE A 159      36.850  25.440  29.820  0.00  0.00              
ATOM    974  CA  ILE A 159      37.590  26.530  30.500  0.00  0.00              
ATOM    975  C   ILE A 159      39.040  26.110  30.810  0.00  0.00              
ATOM    976  O   ILE A 159      39.950  26.950  30.780  0.00  0.00              
ATOM    977  CB  ILE A 159      36.860  27.010  31.780  0.00  0.00              
ATOM    978  CG1 ILE A 159      35.380  27.290  31.510  0.00  0.00              
ATOM    979  CG2 ILE A 159      37.510  28.300  32.300  0.00  0.00              
ATOM    980  CD1 ILE A 159      34.510  27.240  32.770  0.00  0.00              
ATOM    981  HN  ILE A 159      36.040  25.080  30.290  0.00  0.00              
ATOM    982  N   LYS A 160      39.240  24.820  31.080  0.00  0.00              
ATOM    983  CA  LYS A 160      40.570  24.240  31.360  0.00  0.00              
ATOM    984  C   LYS A 160      41.520  24.410  30.150  0.00  0.00              
ATOM    985  O   LYS A 160      42.640  24.870  30.350  0.00  0.00              
ATOM    986  CB  LYS A 160      40.370  22.770  31.740  0.00  0.00              
ATOM    987  CG  LYS A 160      41.160  22.300  32.970  0.00  0.00              
ATOM    988  CD  LYS A 160      42.670  22.230  32.750  0.00  0.00              
ATOM    989  CE  LYS A 160      43.360  21.620  33.970  0.00  0.00              
ATOM    990  NZ  LYS A 160      44.820  21.790  33.860  0.00  0.00              
ATOM    991  HN  LYS A 160      38.500  24.150  31.050  0.00  0.00              
ATOM    992  HZ1 LYS A 160      45.260  21.640  34.750  0.00  0.00              
ATOM    993  HZ2 LYS A 160      45.220  21.130  33.220  0.00  0.00              
ATOM    994  HZ3 LYS A 160      45.030  22.730  33.570  0.00  0.00              
ATOM    995  N   ASP A 161      41.050  24.150  28.930  0.00  0.00              
ATOM    996  CA  ASP A 161      41.810  24.450  27.700  0.00  0.00              
ATOM    997  C   ASP A 161      42.200  25.940  27.560  0.00  0.00              
ATOM    998  O   ASP A 161      43.390  26.240  27.390  0.00  0.00              
ATOM    999  CB  ASP A 161      41.070  23.940  26.450  0.00  0.00              
ATOM   1000  CG  ASP A 161      40.890  22.410  26.390  0.00  0.00              
ATOM   1001  OD1 ASP A 161      41.750  21.650  26.890  0.00  0.00              
ATOM   1002  OD2 ASP A 161      39.840  21.970  25.870  0.00  0.00              
ATOM   1003  HN  ASP A 161      40.300  23.500  28.780  0.00  0.00              
ATOM   1004  N   LEU A 162      41.270  26.850  27.840  0.00  0.00              
ATOM   1005  CA  LEU A 162      41.550  28.310  27.860  0.00  0.00              
ATOM   1006  C   LEU A 162      42.660  28.710  28.850  0.00  0.00              
ATOM   1007  O   LEU A 162      43.530  29.520  28.530  0.00  0.00              
ATOM   1008  CB  LEU A 162      40.310  29.170  28.200  0.00  0.00              
ATOM   1009  CG  LEU A 162      39.350  29.310  27.020  0.00  0.00              
ATOM   1010  CD1 LEU A 162      38.240  28.260  27.110  0.00  0.00              
ATOM   1011  CD2 LEU A 162      38.760  30.720  26.980  0.00  0.00              
ATOM   1012  HN  LEU A 162      40.320  26.590  28.050  0.00  0.00              
ATOM   1013  N   THR A 163      42.600  28.140  30.060  0.00  0.00              
ATOM   1014  CA  THR A 163      43.570  28.460  31.140  0.00  0.00              
ATOM   1015  C   THR A 163      44.920  27.730  31.000  0.00  0.00              
ATOM   1016  O   THR A 163      45.950  28.280  31.390  0.00  0.00              
ATOM   1017  CB  THR A 163      43.000  28.180  32.540  0.00  0.00              
ATOM   1018  OG1 THR A 163      42.800  26.770  32.740  0.00  0.00              
ATOM   1019  CG2 THR A 163      41.700  28.950  32.800  0.00  0.00              
ATOM   1020  HN  THR A 163      41.860  27.520  30.310  0.00  0.00              
ATOM   1021  HG1 THR A 163      42.290  26.640  33.590  0.00  0.00              
ATOM   1022  N   ALA A 164      44.890  26.530  30.420  0.00  0.00              
ATOM   1023  CA  ALA A 164      46.070  25.660  30.180  0.00  0.00              
ATOM   1024  C   ALA A 164      47.260  26.360  29.510  0.00  0.00              
ATOM   1025  O   ALA A 164      48.410  26.100  29.880  0.00  0.00              
ATOM   1026  CB  ALA A 164      45.660  24.430  29.370  0.00  0.00              
ATOM   1027  HN  ALA A 164      44.010  26.090  30.190  0.00  0.00              
ATOM   1028  N   HIS A 165      46.950  27.300  28.630  0.00  0.00              
ATOM   1029  CA  HIS A 165      47.930  28.170  27.940  0.00  0.00              
ATOM   1030  C   HIS A 165      48.910  28.880  28.890  0.00  0.00              
ATOM   1031  O   HIS A 165      50.130  28.800  28.710  0.00  0.00              
ATOM   1032  CB  HIS A 165      47.170  29.180  27.070  0.00  0.00              
ATOM   1033  CG  HIS A 165      46.250  28.510  26.030  0.00  0.00              
ATOM   1034  ND1 HIS A 165      46.490  27.400  25.340  0.00  0.00              
ATOM   1035  CD2 HIS A 165      45.000  28.900  25.750  0.00  0.00              
ATOM   1036  CE1 HIS A 165      45.410  27.110  24.630  0.00  0.00              
ATOM   1037  NE2 HIS A 165      44.490  28.020  24.890  0.00  0.00              
ATOM   1038  HN  HIS A 165      46.010  27.400  28.300  0.00  0.00              
ATOM   1039  HD1 HIS A 165      47.363  26.873  25.345  0.00  0.00              
ATOM   1040  HE2 HIS A 165      43.530  27.980  24.590  0.00  0.00              
ATOM   1041  N   PHE A 166      48.410  29.250  30.070  0.00  0.00              
ATOM   1042  CA  PHE A 166      49.140  30.050  31.070  0.00  0.00              
ATOM   1043  C   PHE A 166      49.900  29.230  32.130  0.00  0.00              
ATOM   1044  O   PHE A 166      50.410  29.760  33.110  0.00  0.00              
ATOM   1045  CB  PHE A 166      48.150  31.010  31.750  0.00  0.00              
ATOM   1046  CG  PHE A 166      47.520  31.970  30.740  0.00  0.00              
ATOM   1047  CD1 PHE A 166      46.380  31.560  30.010  0.00  0.00              
ATOM   1048  CD2 PHE A 166      48.160  33.200  30.450  0.00  0.00              
ATOM   1049  CE1 PHE A 166      45.900  32.360  28.960  0.00  0.00              
ATOM   1050  CE2 PHE A 166      47.660  34.020  29.420  0.00  0.00              
ATOM   1051  CZ  PHE A 166      46.540  33.590  28.670  0.00  0.00              
ATOM   1052  HN  PHE A 166      47.470  29.010  30.330  0.00  0.00              
ATOM   1053  N   ARG A 167      49.970  27.920  31.900  0.00  0.00              
ATOM   1054  CA  ARG A 167      50.720  26.990  32.770  0.00  0.00              
ATOM   1055  C   ARG A 167      52.210  27.350  32.840  0.00  0.00              
ATOM   1056  O   ARG A 167      52.780  27.840  31.870  0.00  0.00              
ATOM   1057  CB  ARG A 167      50.570  25.570  32.230  0.00  0.00              
ATOM   1058  CG  ARG A 167      49.410  24.830  32.900  0.00  0.00              
ATOM   1059  CD  ARG A 167      49.090  23.520  32.180  0.00  0.00              
ATOM   1060  NE  ARG A 167      50.290  22.670  32.040  0.00  0.00              
ATOM   1061  CZ  ARG A 167      50.310  21.350  31.810  0.00  0.00              
ATOM   1062  NH1 ARG A 167      49.180  20.650  31.740  0.00  0.00              
ATOM   1063  NH2 ARG A 167      51.440  20.760  31.450  0.00  0.00              
ATOM   1064  HN  ARG A 167      49.580  27.510  31.070  0.00  0.00              
ATOM   1065  HE  ARG A 167      51.180  23.150  32.080  0.00  0.00              
ATOM   1066 1HH1 ARG A 167      48.310  21.110  31.940  0.00  0.00               
ATOM   1067 2HH1 ARG A 167      49.160  19.700  31.420  0.00  0.00               
ATOM   1068 1HH2 ARG A 167      52.260  21.330  31.280  0.00  0.00               
ATOM   1069 2HH2 ARG A 167      51.530  19.760  31.420  0.00  0.00               
ATOM   1070  N   GLY A 168      52.820  27.000  33.970  0.00  0.00              
ATOM   1071  CA  GLY A 168      54.240  27.260  34.260  0.00  0.00              
ATOM   1072  C   GLY A 168      55.200  26.830  33.140  0.00  0.00              
ATOM   1073  O   GLY A 168      56.190  27.530  32.890  0.00  0.00              
ATOM   1074  HN  GLY A 168      52.300  26.560  34.710  0.00  0.00              
ATOM   1075  N   ASP A 169      54.970  25.650  32.580  0.00  0.00              
ATOM   1076  CA  ASP A 169      55.740  25.070  31.460  0.00  0.00              
ATOM   1077  C   ASP A 169      55.510  25.770  30.110  0.00  0.00              
ATOM   1078  O   ASP A 169      56.350  25.710  29.210  0.00  0.00              
ATOM   1079  CB  ASP A 169      55.440  23.560  31.310  0.00  0.00              
ATOM   1080  CG  ASP A 169      53.970  23.160  31.080  0.00  0.00              
ATOM   1081  OD1 ASP A 169      53.090  23.660  31.820  0.00  0.00              
ATOM   1082  OD2 ASP A 169      53.720  22.290  30.230  0.00  0.00              
ATOM   1083  HN  ASP A 169      54.180  25.080  32.830  0.00  0.00              
ATOM   1084  N   ARG A 170      54.360  26.420  29.990  0.00  0.00              
ATOM   1085  CA  ARG A 170      53.880  27.050  28.750  0.00  0.00              
ATOM   1086  C   ARG A 170      54.160  28.570  28.690  0.00  0.00              
ATOM   1087  O   ARG A 170      54.910  29.000  27.820  0.00  0.00              
ATOM   1088  CB  ARG A 170      52.400  26.700  28.550  0.00  0.00              
ATOM   1089  CG  ARG A 170      52.230  25.190  28.400  0.00  0.00              
ATOM   1090  CD  ARG A 170      50.790  24.720  28.250  0.00  0.00              
ATOM   1091  NE  ARG A 170      50.830  23.260  28.050  0.00  0.00              
ATOM   1092  CZ  ARG A 170      49.780  22.420  27.950  0.00  0.00              
ATOM   1093  NH1 ARG A 170      48.520  22.870  27.950  0.00  0.00              
ATOM   1094  NH2 ARG A 170      50.010  21.110  27.870  0.00  0.00              
ATOM   1095  HN  ARG A 170      53.730  26.480  30.770  0.00  0.00              
ATOM   1096  HE  ARG A 170      51.740  22.910  27.830  0.00  0.00              
ATOM   1097 1HH1 ARG A 170      48.350  23.860  27.980  0.00  0.00               
ATOM   1098 2HH1 ARG A 170      47.750  22.250  27.830  0.00  0.00               
ATOM   1099 1HH2 ARG A 170      50.970  20.780  27.880  0.00  0.00               
ATOM   1100 2HH2 ARG A 170      49.270  20.460  27.720  0.00  0.00               
ATOM   1101  N   SER A 171      53.730  29.290  29.720  0.00  0.00              
ATOM   1102  CA  SER A 171      53.950  30.750  29.850  0.00  0.00              
ATOM   1103  C   SER A 171      54.970  31.060  30.950  0.00  0.00              
ATOM   1104  O   SER A 171      54.680  31.490  32.070  0.00  0.00              
ATOM   1105  CB  SER A 171      52.620  31.480  30.080  0.00  0.00              
ATOM   1106  OG  SER A 171      52.840  32.890  30.120  0.00  0.00              
ATOM   1107  HN  SER A 171      53.300  28.860  30.520  0.00  0.00              
ATOM   1108  HG  SER A 171      52.190  33.320  29.490  0.00  0.00              
ATOM   1109  N   LYS A 172      56.210  30.790  30.580  0.00  0.00              
ATOM   1110  CA  LYS A 172      57.390  30.980  31.450  0.00  0.00              
ATOM   1111  C   LYS A 172      57.650  32.420  31.920  0.00  0.00              
ATOM   1112  O   LYS A 172      58.030  32.630  33.070  0.00  0.00              
ATOM   1113  CB  LYS A 172      58.620  30.390  30.750  0.00  0.00              
ATOM   1114  CG  LYS A 172      58.660  28.860  30.780  0.00  0.00              
ATOM   1115  CD  LYS A 172      59.290  28.290  32.070  0.00  0.00              
ATOM   1116  CE  LYS A 172      60.770  28.670  32.180  0.00  0.00              
ATOM   1117  NZ  LYS A 172      61.400  28.020  33.330  0.00  0.00              
ATOM   1118  HN  LYS A 172      56.390  30.360  29.700  0.00  0.00              
ATOM   1119  HZ1 LYS A 172      62.350  28.350  33.390  0.00  0.00              
ATOM   1120  HZ2 LYS A 172      60.920  28.220  34.180  0.00  0.00              
ATOM   1121  HZ3 LYS A 172      61.420  27.030  33.190  0.00  0.00              
ATOM   1122  N   THR A 173      57.350  33.420  31.090  0.00  0.00              
ATOM   1123  CA  THR A 173      57.370  34.840  31.520  0.00  0.00              
ATOM   1124  C   THR A 173      56.370  35.190  32.630  0.00  0.00              
ATOM   1125  O   THR A 173      56.620  36.110  33.410  0.00  0.00              
ATOM   1126  CB  THR A 173      57.200  35.820  30.350  0.00  0.00              
ATOM   1127  OG1 THR A 173      56.000  35.520  29.630  0.00  0.00              
ATOM   1128  CG2 THR A 173      58.430  35.870  29.440  0.00  0.00              
ATOM   1129  HN  THR A 173      57.280  33.280  30.100  0.00  0.00              
ATOM   1130  HG1 THR A 173      56.220  35.230  28.670  0.00  0.00              
ATOM   1131  N   LEU A 174      55.280  34.410  32.730  0.00  0.00              
ATOM   1132  CA  LEU A 174      54.310  34.440  33.850  0.00  0.00              
ATOM   1133  C   LEU A 174      54.550  33.420  34.980  0.00  0.00              
ATOM   1134  O   LEU A 174      53.720  33.270  35.880  0.00  0.00              
ATOM   1135  CB  LEU A 174      52.880  34.270  33.320  0.00  0.00              
ATOM   1136  CG  LEU A 174      52.310  35.550  32.720  0.00  0.00              
ATOM   1137  CD1 LEU A 174      51.010  35.210  32.000  0.00  0.00              
ATOM   1138  CD2 LEU A 174      52.030  36.620  33.790  0.00  0.00              
ATOM   1139  HN  LEU A 174      55.000  33.850  31.950  0.00  0.00              
ATOM   1140  N   LEU A 175      55.650  32.670  34.920  0.00  0.00              
ATOM   1141  CA  LEU A 175      56.060  31.760  36.010  0.00  0.00              
ATOM   1142  C   LEU A 175      56.390  32.580  37.270  0.00  0.00              
ATOM   1143  O   LEU A 175      56.870  33.710  37.140  0.00  0.00              
ATOM   1144  CB  LEU A 175      57.260  30.950  35.530  0.00  0.00              
ATOM   1145  CG  LEU A 175      57.720  29.850  36.490  0.00  0.00              
ATOM   1146  CD1 LEU A 175      56.660  28.760  36.660  0.00  0.00              
ATOM   1147  CD2 LEU A 175      59.030  29.240  35.990  0.00  0.00              
ATOM   1148  HN  LEU A 175      56.290  32.720  34.150  0.00  0.00              
ATOM   1149  N   GLU A 176      55.910  32.090  38.420  0.00  0.00              
ATOM   1150  CA  GLU A 176      55.980  32.750  39.750  0.00  0.00              
ATOM   1151  C   GLU A 176      55.130  34.040  39.850  0.00  0.00              
ATOM   1152  O   GLU A 176      55.220  34.830  40.800  0.00  0.00              
ATOM   1153  CB  GLU A 176      57.440  32.960  40.210  0.00  0.00              
ATOM   1154  CG  GLU A 176      58.200  31.620  40.300  0.00  0.00              
ATOM   1155  CD  GLU A 176      59.620  31.730  40.840  0.00  0.00              
ATOM   1156  OE1 GLU A 176      59.800  31.460  42.050  0.00  0.00              
ATOM   1157  OE2 GLU A 176      60.550  32.050  40.060  0.00  0.00              
ATOM   1158  HN  GLU A 176      55.550  31.160  38.490  0.00  0.00              
ATOM   1159  N   LYS A 177      54.240  34.220  38.870  0.00  0.00              
ATOM   1160  CA  LYS A 177      53.330  35.380  38.760  0.00  0.00              
ATOM   1161  C   LYS A 177      51.860  34.920  38.720  0.00  0.00              
ATOM   1162  O   LYS A 177      51.550  33.950  38.030  0.00  0.00              
ATOM   1163  CB  LYS A 177      53.650  36.170  37.490  0.00  0.00              
ATOM   1164  CG  LYS A 177      55.060  36.760  37.520  0.00  0.00              
ATOM   1165  CD  LYS A 177      55.330  37.510  36.220  0.00  0.00              
ATOM   1166  CE  LYS A 177      56.770  38.010  36.180  0.00  0.00              
ATOM   1167  NZ  LYS A 177      56.930  38.760  34.930  0.00  0.00              
ATOM   1168  HN  LYS A 177      54.200  33.580  38.110  0.00  0.00              
ATOM   1169  HZ1 LYS A 177      57.840  39.180  34.890  0.00  0.00              
ATOM   1170  HZ2 LYS A 177      56.810  38.160  34.140  0.00  0.00              
ATOM   1171  HZ3 LYS A 177      56.240  39.500  34.900  0.00  0.00              
ATOM   1172  N   PRO A 178      50.950  35.650  39.400  0.00  0.00              
ATOM   1173  CA  PRO A 178      49.520  35.290  39.450  0.00  0.00              
ATOM   1174  C   PRO A 178      48.790  35.420  38.110  0.00  0.00              
ATOM   1175  O   PRO A 178      48.990  36.360  37.330  0.00  0.00              
ATOM   1176  CB  PRO A 178      48.920  36.190  40.540  0.00  0.00              
ATOM   1177  CG  PRO A 178      49.860  37.390  40.590  0.00  0.00              
ATOM   1178  CD  PRO A 178      51.240  36.820  40.250  0.00  0.00              
ATOM   1179  N   LYS A 179      48.080  34.340  37.800  0.00  0.00              
ATOM   1180  CA  LYS A 179      47.230  34.220  36.600  0.00  0.00              
ATOM   1181  C   LYS A 179      45.760  34.180  37.050  0.00  0.00              
ATOM   1182  O   LYS A 179      45.270  33.170  37.570  0.00  0.00              
ATOM   1183  CB  LYS A 179      47.570  32.970  35.780  0.00  0.00              
ATOM   1184  CG  LYS A 179      49.060  32.810  35.440  0.00  0.00              
ATOM   1185  CD  LYS A 179      49.620  31.580  36.150  0.00  0.00              
ATOM   1186  CE  LYS A 179      51.150  31.510  36.080  0.00  0.00              
ATOM   1187  NZ  LYS A 179      51.660  30.400  36.890  0.00  0.00              
ATOM   1188  HN  LYS A 179      48.190  33.490  38.330  0.00  0.00              
ATOM   1189  HZ1 LYS A 179      52.610  30.570  37.140  0.00  0.00              
ATOM   1190  HZ2 LYS A 179      51.140  30.280  37.740  0.00  0.00              
ATOM   1191  HZ3 LYS A 179      51.610  29.550  36.360  0.00  0.00              
ATOM   1192  N   LEU A 180      45.080  35.310  36.860  0.00  0.00              
ATOM   1193  CA  LEU A 180      43.740  35.560  37.430  0.00  0.00              
ATOM   1194  C   LEU A 180      42.640  35.420  36.370  0.00  0.00              
ATOM   1195  O   LEU A 180      42.670  36.070  35.330  0.00  0.00              
ATOM   1196  CB  LEU A 180      43.670  36.980  38.010  0.00  0.00              
ATOM   1197  CG  LEU A 180      44.820  37.350  38.970  0.00  0.00              
ATOM   1198  CD1 LEU A 180      44.690  38.830  39.320  0.00  0.00              
ATOM   1199  CD2 LEU A 180      44.810  36.500  40.240  0.00  0.00              
ATOM   1200  HN  LEU A 180      45.450  36.060  36.300  0.00  0.00              
ATOM   1201  N   PHE A 181      41.690  34.540  36.660  0.00  0.00              
ATOM   1202  CA  PHE A 181      40.530  34.290  35.780  0.00  0.00              
ATOM   1203  C   PHE A 181      39.220  34.480  36.540  0.00  0.00              
ATOM   1204  O   PHE A 181      39.000  33.900  37.600  0.00  0.00              
ATOM   1205  CB  PHE A 181      40.590  32.890  35.160  0.00  0.00              
ATOM   1206  CG  PHE A 181      41.860  32.630  34.330  0.00  0.00              
ATOM   1207  CD1 PHE A 181      43.060  32.260  34.990  0.00  0.00              
ATOM   1208  CD2 PHE A 181      41.820  32.780  32.930  0.00  0.00              
ATOM   1209  CE1 PHE A 181      44.230  32.060  34.230  0.00  0.00              
ATOM   1210  CE2 PHE A 181      42.990  32.570  32.170  0.00  0.00              
ATOM   1211  CZ  PHE A 181      44.190  32.220  32.830  0.00  0.00              
ATOM   1212  HN  PHE A 181      41.740  33.940  37.470  0.00  0.00              
ATOM   1213  N   PHE A 182      38.400  35.380  36.000  0.00  0.00              
ATOM   1214  CA  PHE A 182      37.090  35.760  36.580  0.00  0.00              
ATOM   1215  C   PHE A 182      35.990  35.280  35.630  0.00  0.00              
ATOM   1216  O   PHE A 182      35.920  35.690  34.470  0.00  0.00              
ATOM   1217  CB  PHE A 182      37.020  37.280  36.770  0.00  0.00              
ATOM   1218  CG  PHE A 182      38.100  37.850  37.710  0.00  0.00              
ATOM   1219  CD1 PHE A 182      39.400  38.120  37.210  0.00  0.00              
ATOM   1220  CD2 PHE A 182      37.780  38.140  39.050  0.00  0.00              
ATOM   1221  CE1 PHE A 182      40.380  38.660  38.060  0.00  0.00              
ATOM   1222  CE2 PHE A 182      38.760  38.690  39.910  0.00  0.00              
ATOM   1223  CZ  PHE A 182      40.050  38.940  39.400  0.00  0.00              
ATOM   1224  HN  PHE A 182      38.670  35.890  35.180  0.00  0.00              
ATOM   1225  N   ILE A 183      35.220  34.300  36.100  0.00  0.00              
ATOM   1226  CA  ILE A 183      34.250  33.600  35.230  0.00  0.00              
ATOM   1227  C   ILE A 183      32.790  33.850  35.650  0.00  0.00              
ATOM   1228  O   ILE A 183      32.280  33.250  36.600  0.00  0.00              
ATOM   1229  CB  ILE A 183      34.550  32.080  35.080  0.00  0.00              
ATOM   1230  CG1 ILE A 183      36.000  31.770  34.700  0.00  0.00              
ATOM   1231  CG2 ILE A 183      33.660  31.450  34.000  0.00  0.00              
ATOM   1232  CD1 ILE A 183      36.910  31.570  35.920  0.00  0.00              
ATOM   1233  HN  ILE A 183      35.220  34.050  37.070  0.00  0.00              
ATOM   1234  N   GLN A 184      32.140  34.630  34.800  0.00  0.00              
ATOM   1235  CA  GLN A 184      30.690  34.880  34.820  0.00  0.00              
ATOM   1236  C   GLN A 184      29.990  34.050  33.730  0.00  0.00              
ATOM   1237  O   GLN A 184      29.960  34.390  32.550  0.00  0.00              
ATOM   1238  CB  GLN A 184      30.380  36.380  34.700  0.00  0.00              
ATOM   1239  CG  GLN A 184      28.890  36.720  34.530  0.00  0.00              
ATOM   1240  CD  GLN A 184      28.020  36.110  35.640  0.00  0.00              
ATOM   1241  OE1 GLN A 184      28.370  36.070  36.800  0.00  0.00              
ATOM   1242  NE2 GLN A 184      26.880  35.550  35.300  0.00  0.00              
ATOM   1243  HN  GLN A 184      32.600  35.060  34.020  0.00  0.00              
ATOM   1244 1HE2 GLN A 184      26.490  35.560  34.360  0.00  0.00               
ATOM   1245 2HE2 GLN A 184      26.430  35.070  36.060  0.00  0.00               
ATOM   1246  N   ALA A 185      29.530  32.890  34.190  0.00  0.00              
ATOM   1247  CA  ALA A 185      28.780  31.910  33.390  0.00  0.00              
ATOM   1248  C   ALA A 185      28.100  30.900  34.320  0.00  0.00              
ATOM   1249  O   ALA A 185      28.520  30.730  35.470  0.00  0.00              
ATOM   1250  CB  ALA A 185      29.720  31.160  32.440  0.00  0.00              
ATOM   1251  HN  ALA A 185      29.680  32.620  35.140  0.00  0.00              
ATOM   1252  N   CYS A 186      27.030  30.280  33.840  0.00  0.00              
ATOM   1253  CA  CYS A 186      26.420  29.140  34.550  0.00  0.00              
ATOM   1254  C   CYS A 186      27.350  27.930  34.560  0.00  0.00              
ATOM   1255  O   CYS A 186      28.300  27.830  33.780  0.00  0.00              
ATOM   1256  CB  CYS A 186      25.060  28.760  33.970  0.00  0.00              
ATOM   1257  SG  CYS A 186      23.750  29.860  34.600  0.00  0.00              
ATOM   1258  HN  CYS A 186      26.710  30.430  32.900  0.00  0.00              
ATOM   1259  HG  CYS A 186      22.800  29.370  33.810  0.00  0.00              
ATOM   1260  N   ARG A 187      27.180  27.140  35.610  0.00  0.00              
ATOM   1261  CA  ARG A 187      27.980  25.920  35.800  0.00  0.00              
ATOM   1262  C   ARG A 187      27.100  24.660  35.820  0.00  0.00              
ATOM   1263  O   ARG A 187      27.530  23.590  36.250  0.00  0.00              
ATOM   1264  CB  ARG A 187      28.790  26.070  37.090  0.00  0.00              
ATOM   1265  CG  ARG A 187      29.730  27.280  36.970  0.00  0.00              
ATOM   1266  CD  ARG A 187      30.640  27.430  38.170  0.00  0.00              
ATOM   1267  NE  ARG A 187      31.640  26.350  38.160  0.00  0.00              
ATOM   1268  CZ  ARG A 187      32.650  26.220  39.020  0.00  0.00              
ATOM   1269  NH1 ARG A 187      32.800  27.040  40.070  0.00  0.00              
ATOM   1270  NH2 ARG A 187      33.510  25.230  38.850  0.00  0.00              
ATOM   1271  HN  ARG A 187      26.540  27.370  36.350  0.00  0.00              
ATOM   1272  HE  ARG A 187      31.450  25.600  37.510  0.00  0.00              
ATOM   1273 1HH1 ARG A 187      32.170  27.790  40.240  0.00  0.00               
ATOM   1274 2HH1 ARG A 187      33.540  26.840  40.730  0.00  0.00               
ATOM   1275 1HH2 ARG A 187      33.410  24.570  38.100  0.00  0.00               
ATOM   1276 2HH2 ARG A 187      34.280  25.130  39.490  0.00  0.00               
ATOM   1277  N   GLY A 188      25.930  24.800  35.220  0.00  0.00              
ATOM   1278  CA  GLY A 188      24.850  23.800  35.210  0.00  0.00              
ATOM   1279  C   GLY A 188      23.540  24.460  35.630  0.00  0.00              
ATOM   1280  O   GLY A 188      23.440  25.690  35.680  0.00  0.00              
ATOM   1281  HN  GLY A 188      25.670  25.670  34.810  0.00  0.00              
ATOM   1282  N   THR A 189      22.580  23.620  35.990  0.00  0.00              
ATOM   1283  CA  THR A 189      21.190  24.070  36.190  0.00  0.00              
ATOM   1284  C   THR A 189      20.590  23.990  37.610  0.00  0.00              
ATOM   1285  O   THR A 189      19.360  24.070  37.750  0.00  0.00              
ATOM   1286  CB  THR A 189      20.240  23.350  35.230  0.00  0.00              
ATOM   1287  OG1 THR A 189      20.140  21.960  35.570  0.00  0.00              
ATOM   1288  CG2 THR A 189      20.590  23.550  33.750  0.00  0.00              
ATOM   1289  HN  THR A 189      22.740  22.630  36.060  0.00  0.00              
ATOM   1290  HG1 THR A 189      19.150  21.700  35.380  0.00  0.00              
ATOM   1291  N   GLU A 190      21.420  23.870  38.640  0.00  0.00              
ATOM   1292  CA  GLU A 190      20.930  23.810  40.040  0.00  0.00              
ATOM   1293  C   GLU A 190      20.680  25.230  40.590  0.00  0.00              
ATOM   1294  O   GLU A 190      21.370  26.190  40.210  0.00  0.00              
ATOM   1295  CB  GLU A 190      21.860  23.010  40.970  0.00  0.00              
ATOM   1296  CG  GLU A 190      22.190  21.610  40.440  0.00  0.00              
ATOM   1297  CD  GLU A 190      22.410  20.510  41.490  0.00  0.00              
ATOM   1298  OE1 GLU A 190      23.570  20.060  41.670  0.00  0.00              
ATOM   1299  OE2 GLU A 190      21.400  19.900  41.890  0.00  0.00              
ATOM   1300  HN  GLU A 190      22.420  23.840  38.540  0.00  0.00              
ATOM   1301  N   LEU A 191      19.530  25.390  41.230  0.00  0.00              
ATOM   1302  CA  LEU A 191      19.130  26.650  41.900  0.00  0.00              
ATOM   1303  C   LEU A 191      19.310  26.570  43.420  0.00  0.00              
ATOM   1304  O   LEU A 191      18.870  25.620  44.070  0.00  0.00              
ATOM   1305  CB  LEU A 191      17.670  27.010  41.630  0.00  0.00              
ATOM   1306  CG  LEU A 191      17.430  27.570  40.230  0.00  0.00              
ATOM   1307  CD1 LEU A 191      15.930  27.670  39.930  0.00  0.00              
ATOM   1308  CD2 LEU A 191      18.070  28.950  40.080  0.00  0.00              
ATOM   1309  HN  LEU A 191      18.830  24.670  41.240  0.00  0.00              
ATOM   1310  N   ASP A 192      19.940  27.610  43.940  0.00  0.00              
ATOM   1311  CA  ASP A 192      20.120  27.800  45.390  0.00  0.00              
ATOM   1312  C   ASP A 192      18.840  28.420  45.970  0.00  0.00              
ATOM   1313  O   ASP A 192      18.490  29.560  45.660  0.00  0.00              
ATOM   1314  CB  ASP A 192      21.360  28.670  45.600  0.00  0.00              
ATOM   1315  CG  ASP A 192      21.780  28.950  47.050  0.00  0.00              
ATOM   1316  OD1 ASP A 192      20.870  29.050  47.900  0.00  0.00              
ATOM   1317  OD2 ASP A 192      22.980  29.210  47.240  0.00  0.00              
ATOM   1318  HN  ASP A 192      20.320  28.340  43.380  0.00  0.00              
ATOM   1319  N   ASP A 193      17.990  27.530  46.490  0.00  0.00              
ATOM   1320  CA  ASP A 193      16.720  27.910  47.150  0.00  0.00              
ATOM   1321  C   ASP A 193      16.890  28.770  48.420  0.00  0.00              
ATOM   1322  O   ASP A 193      15.960  29.470  48.810  0.00  0.00              
ATOM   1323  CB  ASP A 193      15.900  26.650  47.460  0.00  0.00              
ATOM   1324  CG  ASP A 193      15.240  25.970  46.250  0.00  0.00              
ATOM   1325  OD1 ASP A 193      15.870  25.830  45.170  0.00  0.00              
ATOM   1326  OD2 ASP A 193      14.030  25.680  46.350  0.00  0.00              
ATOM   1327  HN  ASP A 193      18.090  26.550  46.310  0.00  0.00              
ATOM   1328  N   GLY A 194      18.110  28.790  48.960  0.00  0.00              
ATOM   1329  CA  GLY A 194      18.480  29.530  50.180  0.00  0.00              
ATOM   1330  C   GLY A 194      17.780  29.070  51.470  0.00  0.00              
ATOM   1331  O   GLY A 194      16.820  28.290  51.470  0.00  0.00              
ATOM   1332  HN  GLY A 194      18.920  28.470  48.450  0.00  0.00              
ATOM   1333  N   ILE A 195      18.190  29.750  52.530  0.00  0.00              
ATOM   1334  CA  ILE A 195      17.700  29.530  53.900  0.00  0.00              
ATOM   1335  C   ILE A 195      17.780  30.840  54.700  0.00  0.00              
ATOM   1336  O   ILE A 195      18.730  31.610  54.560  0.00  0.00              
ATOM   1337  CB  ILE A 195      18.470  28.360  54.570  0.00  0.00              
ATOM   1338  CG1 ILE A 195      17.810  27.850  55.850  0.00  0.00              
ATOM   1339  CG2 ILE A 195      19.950  28.680  54.820  0.00  0.00              
ATOM   1340  CD1 ILE A 195      16.490  27.120  55.580  0.00  0.00              
ATOM   1341  HN  ILE A 195      18.780  30.550  52.430  0.00  0.00              
ATOM   1342  N   GLN A 196      16.860  30.950  55.640  0.00  0.00              
ATOM   1343  CA  GLN A 196      16.640  32.150  56.450  0.00  0.00              
ATOM   1344  C   GLN A 196      17.280  31.990  57.850  0.00  0.00              
ATOM   1345  O   GLN A 196      17.820  30.900  58.150  0.00  0.00              
ATOM   1346  CB  GLN A 196      15.150  32.470  56.620  0.00  0.00              
ATOM   1347  CG  GLN A 196      14.170  31.750  55.670  0.00  0.00              
ATOM   1348  CD  GLN A 196      14.000  30.240  55.930  0.00  0.00              
ATOM   1349  OE1 GLN A 196      13.800  29.450  55.020  0.00  0.00              
ATOM   1350  NE2 GLN A 196      14.190  29.800  57.160  0.00  0.00              
ATOM   1351  OXT GLN A 196      17.280  32.970  58.600  0.00  0.00              
ATOM   1352  HN  GLN A 196      16.310  30.160  55.940  0.00  0.00              
ATOM   1353 1HE2 GLN A 196      14.480  30.420  57.880  0.00  0.00               
ATOM   1354 2HE2 GLN A 196      13.960  28.850  57.390  0.00  0.00               
TER
ATOM   1355  N   LYS B 212      62.400  24.340  40.970  0.00  0.00              
ATOM   1356  CA  LYS B 212      61.170  23.810  40.340  0.00  0.00              
ATOM   1357  C   LYS B 212      59.920  24.460  40.940  0.00  0.00              
ATOM   1358  O   LYS B 212      59.740  24.420  42.150  0.00  0.00              
ATOM   1359  CB  LYS B 212      61.000  22.290  40.510  0.00  0.00              
ATOM   1360  CG  LYS B 212      61.660  21.450  39.410  0.00  0.00              
ATOM   1361  CD  LYS B 212      61.080  20.030  39.310  0.00  0.00              
ATOM   1362  CE  LYS B 212      61.680  19.270  38.120  0.00  0.00              
ATOM   1363  NZ  LYS B 212      61.000  17.990  37.870  0.00  0.00              
ATOM   1364  HN1 LYS B 212      63.208  23.896  40.558  0.00  0.00              
ATOM   1365  HN2 LYS B 212      62.381  24.148  41.961  0.00  0.00              
ATOM   1366  HN3 LYS B 212      62.452  25.338  40.822  0.00  0.00              
ATOM   1367  HZ1 LYS B 212      61.420  17.540  37.070  0.00  0.00              
ATOM   1368  HZ2 LYS B 212      61.120  17.380  38.650  0.00  0.00              
ATOM   1369  HZ3 LYS B 212      60.030  18.140  37.670  0.00  0.00              
ATOM   1370  N   ILE B 213      59.090  25.020  40.070  0.00  0.00              
ATOM   1371  CA  ILE B 213      57.770  25.590  40.450  0.00  0.00              
ATOM   1372  C   ILE B 213      56.710  24.740  39.730  0.00  0.00              
ATOM   1373  O   ILE B 213      56.940  24.350  38.580  0.00  0.00              
ATOM   1374  CB  ILE B 213      57.690  27.070  40.000  0.00  0.00              
ATOM   1375  CG1 ILE B 213      58.850  27.930  40.530  0.00  0.00              
ATOM   1376  CG2 ILE B 213      56.330  27.720  40.300  0.00  0.00              
ATOM   1377  CD1 ILE B 213      59.020  27.980  42.060  0.00  0.00              
ATOM   1378  HN  ILE B 213      59.270  25.090  39.090  0.00  0.00              
ATOM   1379  N   PRO B 214      55.660  24.280  40.440  0.00  0.00              
ATOM   1380  CA  PRO B 214      54.550  23.530  39.830  0.00  0.00              
ATOM   1381  C   PRO B 214      53.950  24.260  38.630  0.00  0.00              
ATOM   1382  O   PRO B 214      53.810  25.480  38.640  0.00  0.00              
ATOM   1383  CB  PRO B 214      53.540  23.360  40.960  0.00  0.00              
ATOM   1384  CG  PRO B 214      54.440  23.270  42.190  0.00  0.00              
ATOM   1385  CD  PRO B 214      55.530  24.300  41.910  0.00  0.00              
ATOM   1386  N   VAL B 215      53.560  23.500  37.610  0.00  0.00              
ATOM   1387  CA  VAL B 215      53.050  24.080  36.350  0.00  0.00              
ATOM   1388  C   VAL B 215      51.640  24.670  36.520  0.00  0.00              
ATOM   1389  O   VAL B 215      51.280  25.650  35.870  0.00  0.00              
ATOM   1390  CB  VAL B 215      53.090  23.120  35.150  0.00  0.00              
ATOM   1391  CG1 VAL B 215      54.530  22.700  34.830  0.00  0.00              
ATOM   1392  CG2 VAL B 215      52.180  21.890  35.290  0.00  0.00              
ATOM   1393  HN  VAL B 215      53.330  22.530  37.770  0.00  0.00              
ATOM   1394  N   GLU B 216      50.880  24.030  37.410  0.00  0.00              
ATOM   1395  CA  GLU B 216      49.500  24.410  37.740  0.00  0.00              
ATOM   1396  C   GLU B 216      49.410  25.440  38.900  0.00  0.00              
ATOM   1397  O   GLU B 216      48.320  25.880  39.260  0.00  0.00              
ATOM   1398  CB  GLU B 216      48.740  23.120  38.080  0.00  0.00              
ATOM   1399  CG  GLU B 216      48.690  22.060  36.960  0.00  0.00              
ATOM   1400  CD  GLU B 216      47.660  22.280  35.840  0.00  0.00              
ATOM   1401  OE1 GLU B 216      46.600  22.880  36.120  0.00  0.00              
ATOM   1402  OE2 GLU B 216      47.840  21.710  34.740  0.00  0.00              
ATOM   1403  HN  GLU B 216      51.200  23.200  37.870  0.00  0.00              
ATOM   1404  N   ALA B 217      50.570  25.900  39.380  0.00  0.00              
ATOM   1405  CA  ALA B 217      50.690  26.900  40.470  0.00  0.00              
ATOM   1406  C   ALA B 217      50.450  28.350  40.010  0.00  0.00              
ATOM   1407  O   ALA B 217      50.510  28.670  38.820  0.00  0.00              
ATOM   1408  CB  ALA B 217      52.090  26.800  41.090  0.00  0.00              
ATOM   1409  HN  ALA B 217      51.450  25.580  39.040  0.00  0.00              
ATOM   1410  N   ASP B 218      50.110  29.180  40.990  0.00  0.00              
ATOM   1411  CA  ASP B 218      49.900  30.650  40.860  0.00  0.00              
ATOM   1412  C   ASP B 218      48.710  31.020  39.950  0.00  0.00              
ATOM   1413  O   ASP B 218      48.700  32.030  39.250  0.00  0.00              
ATOM   1414  CB  ASP B 218      51.190  31.390  40.460  0.00  0.00              
ATOM   1415  CG  ASP B 218      52.480  30.770  41.010  0.00  0.00              
ATOM   1416  OD1 ASP B 218      52.650  30.730  42.250  0.00  0.00              
ATOM   1417  OD2 ASP B 218      53.210  30.250  40.140  0.00  0.00              
ATOM   1418  HN  ASP B 218      50.130  28.870  41.940  0.00  0.00              
ATOM   1419  N   PHE B 219      47.700  30.160  39.960  0.00  0.00              
ATOM   1420  CA  PHE B 219      46.400  30.390  39.300  0.00  0.00              
ATOM   1421  C   PHE B 219      45.320  30.770  40.320  0.00  0.00              
ATOM   1422  O   PHE B 219      45.360  30.340  41.480  0.00  0.00              
ATOM   1423  CB  PHE B 219      45.940  29.130  38.560  0.00  0.00              
ATOM   1424  CG  PHE B 219      46.610  28.940  37.200  0.00  0.00              
ATOM   1425  CD1 PHE B 219      47.830  28.220  37.110  0.00  0.00              
ATOM   1426  CD2 PHE B 219      45.920  29.330  36.030  0.00  0.00              
ATOM   1427  CE1 PHE B 219      48.350  27.880  35.840  0.00  0.00              
ATOM   1428  CE2 PHE B 219      46.430  29.000  34.770  0.00  0.00              
ATOM   1429  CZ  PHE B 219      47.640  28.270  34.680  0.00  0.00              
ATOM   1430  HN  PHE B 219      47.800  29.260  40.390  0.00  0.00              
ATOM   1431  N   LEU B 220      44.440  31.670  39.920  0.00  0.00              
ATOM   1432  CA  LEU B 220      43.220  31.960  40.700  0.00  0.00              
ATOM   1433  C   LEU B 220      42.000  32.010  39.780  0.00  0.00              
ATOM   1434  O   LEU B 220      42.000  32.680  38.740  0.00  0.00              
ATOM   1435  CB  LEU B 220      43.390  33.260  41.520  0.00  0.00              
ATOM   1436  CG  LEU B 220      42.230  33.480  42.510  0.00  0.00              
ATOM   1437  CD1 LEU B 220      42.730  34.170  43.770  0.00  0.00              
ATOM   1438  CD2 LEU B 220      41.150  34.350  41.880  0.00  0.00              
ATOM   1439  HN  LEU B 220      44.560  32.210  39.080  0.00  0.00              
ATOM   1440  N   PHE B 221      41.000  31.230  40.170  0.00  0.00              
ATOM   1441  CA  PHE B 221      39.710  31.150  39.470  0.00  0.00              
ATOM   1442  C   PHE B 221      38.590  31.680  40.370  0.00  0.00              
ATOM   1443  O   PHE B 221      38.140  31.040  41.330  0.00  0.00              
ATOM   1444  CB  PHE B 221      39.390  29.720  39.030  0.00  0.00              
ATOM   1445  CG  PHE B 221      40.470  29.030  38.200  0.00  0.00              
ATOM   1446  CD1 PHE B 221      41.100  29.670  37.110  0.00  0.00              
ATOM   1447  CD2 PHE B 221      40.880  27.740  38.600  0.00  0.00              
ATOM   1448  CE1 PHE B 221      42.170  29.030  36.440  0.00  0.00              
ATOM   1449  CE2 PHE B 221      41.950  27.100  37.930  0.00  0.00              
ATOM   1450  CZ  PHE B 221      42.590  27.750  36.860  0.00  0.00              
ATOM   1451  HN  PHE B 221      41.100  30.640  40.980  0.00  0.00              
ATOM   1452  N   ALA B 222      38.150  32.880  40.010  0.00  0.00              
ATOM   1453  CA  ALA B 222      37.060  33.600  40.680  0.00  0.00              
ATOM   1454  C   ALA B 222      35.750  33.380  39.910  0.00  0.00              
ATOM   1455  O   ALA B 222      35.410  34.070  38.950  0.00  0.00              
ATOM   1456  CB  ALA B 222      37.450  35.070  40.770  0.00  0.00              
ATOM   1457  HN  ALA B 222      38.550  33.350  39.210  0.00  0.00              
ATOM   1458  N   TYR B 223      35.110  32.270  40.270  0.00  0.00              
ATOM   1459  CA  TYR B 223      33.820  31.860  39.670  0.00  0.00              
ATOM   1460  C   TYR B 223      32.660  32.590  40.330  0.00  0.00              
ATOM   1461  O   TYR B 223      32.590  32.700  41.560  0.00  0.00              
ATOM   1462  CB  TYR B 223      33.590  30.360  39.830  0.00  0.00              
ATOM   1463  CG  TYR B 223      34.500  29.510  38.950  0.00  0.00              
ATOM   1464  CD1 TYR B 223      35.630  28.880  39.520  0.00  0.00              
ATOM   1465  CD2 TYR B 223      34.110  29.250  37.610  0.00  0.00              
ATOM   1466  CE1 TYR B 223      36.370  27.970  38.740  0.00  0.00              
ATOM   1467  CE2 TYR B 223      34.870  28.360  36.830  0.00  0.00              
ATOM   1468  CZ  TYR B 223      35.990  27.740  37.400  0.00  0.00              
ATOM   1469  OH  TYR B 223      36.680  26.830  36.680  0.00  0.00              
ATOM   1470  HN  TYR B 223      35.410  31.730  41.060  0.00  0.00              
ATOM   1471  HH  TYR B 223      36.680  27.110  35.710  0.00  0.00              
ATOM   1472  N   SER B 224      31.720  33.010  39.480  0.00  0.00              
ATOM   1473  CA  SER B 224      30.470  33.660  39.940  0.00  0.00              
ATOM   1474  C   SER B 224      29.540  32.780  40.770  0.00  0.00              
ATOM   1475  O   SER B 224      28.860  33.260  41.670  0.00  0.00              
ATOM   1476  CB  SER B 224      29.680  34.240  38.780  0.00  0.00              
ATOM   1477  OG  SER B 224      29.300  33.290  37.780  0.00  0.00              
ATOM   1478  HN  SER B 224      31.860  33.040  38.490  0.00  0.00              
ATOM   1479  HG  SER B 224      28.930  33.870  37.030  0.00  0.00              
ATOM   1480  N   THR B 225      29.570  31.480  40.500  0.00  0.00              
ATOM   1481  CA  THR B 225      28.700  30.490  41.160  0.00  0.00              
ATOM   1482  C   THR B 225      29.470  29.190  41.450  0.00  0.00              
ATOM   1483  O   THR B 225      30.570  28.960  40.940  0.00  0.00              
ATOM   1484  CB  THR B 225      27.420  30.280  40.340  0.00  0.00              
ATOM   1485  OG1 THR B 225      26.470  29.530  41.090  0.00  0.00              
ATOM   1486  CG2 THR B 225      27.650  29.640  38.970  0.00  0.00              
ATOM   1487  HN  THR B 225      30.220  31.110  39.840  0.00  0.00              
ATOM   1488  HG1 THR B 225      25.550  29.680  40.680  0.00  0.00              
ATOM   1489  N   VAL B 226      28.820  28.340  42.230  0.00  0.00              
ATOM   1490  CA  VAL B 226      29.340  27.000  42.590  0.00  0.00              
ATOM   1491  C   VAL B 226      29.030  25.950  41.500  0.00  0.00              
ATOM   1492  O   VAL B 226      28.050  26.120  40.770  0.00  0.00              
ATOM   1493  CB  VAL B 226      28.900  26.590  44.020  0.00  0.00              
ATOM   1494  CG1 VAL B 226      29.630  27.440  45.060  0.00  0.00              
ATOM   1495  CG2 VAL B 226      27.390  26.660  44.250  0.00  0.00              
ATOM   1496  HN  VAL B 226      27.880  28.540  42.520  0.00  0.00              
ATOM   1497  N   PRO B 227      29.930  24.980  41.250  0.00  0.00              
ATOM   1498  CA  PRO B 227      29.760  23.900  40.250  0.00  0.00              
ATOM   1499  C   PRO B 227      28.340  23.340  40.220  0.00  0.00              
ATOM   1500  O   PRO B 227      27.710  23.210  41.270  0.00  0.00              
ATOM   1501  CB  PRO B 227      30.720  22.810  40.710  0.00  0.00              
ATOM   1502  CG  PRO B 227      31.890  23.610  41.240  0.00  0.00              
ATOM   1503  CD  PRO B 227      31.240  24.820  41.920  0.00  0.00              
ATOM   1504  N   GLY B 228      27.810  23.080  39.030  0.00  0.00              
ATOM   1505  CA  GLY B 228      26.430  22.570  38.890  0.00  0.00              
ATOM   1506  C   GLY B 228      25.310  23.630  38.950  0.00  0.00              
ATOM   1507  O   GLY B 228      24.220  23.390  38.440  0.00  0.00              
ATOM   1508  HN  GLY B 228      28.350  23.120  38.180  0.00  0.00              
ATOM   1509  N   TYR B 229      25.620  24.810  39.480  0.00  0.00              
ATOM   1510  CA  TYR B 229      24.610  25.850  39.720  0.00  0.00              
ATOM   1511  C   TYR B 229      24.510  26.920  38.630  0.00  0.00              
ATOM   1512  O   TYR B 229      25.440  27.190  37.860  0.00  0.00              
ATOM   1513  CB  TYR B 229      24.810  26.550  41.070  0.00  0.00              
ATOM   1514  CG  TYR B 229      24.330  25.700  42.250  0.00  0.00              
ATOM   1515  CD1 TYR B 229      25.090  24.580  42.630  0.00  0.00              
ATOM   1516  CD2 TYR B 229      23.180  26.090  42.980  0.00  0.00              
ATOM   1517  CE1 TYR B 229      24.720  23.830  43.770  0.00  0.00              
ATOM   1518  CE2 TYR B 229      22.810  25.340  44.120  0.00  0.00              
ATOM   1519  CZ  TYR B 229      23.590  24.230  44.490  0.00  0.00              
ATOM   1520  OH  TYR B 229      23.230  23.470  45.550  0.00  0.00              
ATOM   1521  HN  TYR B 229      26.540  25.030  39.800  0.00  0.00              
ATOM   1522  HH  TYR B 229      22.260  23.150  45.320  0.00  0.00              
ATOM   1523  N   TYR B 230      23.310  27.480  38.590  0.00  0.00              
ATOM   1524  CA  TYR B 230      23.030  28.700  37.830  0.00  0.00              
ATOM   1525  C   TYR B 230      23.710  29.930  38.460  0.00  0.00              
ATOM   1526  O   TYR B 230      24.170  29.930  39.600  0.00  0.00              
ATOM   1527  CB  TYR B 230      21.530  28.930  37.690  0.00  0.00              
ATOM   1528  CG  TYR B 230      20.800  27.920  36.790  0.00  0.00              
ATOM   1529  CD1 TYR B 230      21.110  27.790  35.420  0.00  0.00              
ATOM   1530  CD2 TYR B 230      19.590  27.420  37.300  0.00  0.00              
ATOM   1531  CE1 TYR B 230      20.150  27.240  34.540  0.00  0.00              
ATOM   1532  CE2 TYR B 230      18.620  26.890  36.430  0.00  0.00              
ATOM   1533  CZ  TYR B 230      18.920  26.790  35.050  0.00  0.00              
ATOM   1534  OH  TYR B 230      18.150  26.010  34.260  0.00  0.00              
ATOM   1535  HN  TYR B 230      22.540  27.090  39.100  0.00  0.00              
ATOM   1536  HH  TYR B 230      17.190  26.060  34.550  0.00  0.00              
ATOM   1537  N   SER B 231      23.950  30.870  37.550  0.00  0.00              
ATOM   1538  CA  SER B 231      24.590  32.170  37.800  0.00  0.00              
ATOM   1539  C   SER B 231      23.640  33.260  37.300  0.00  0.00              
ATOM   1540  O   SER B 231      23.170  33.180  36.160  0.00  0.00              
ATOM   1541  CB  SER B 231      25.880  32.200  36.980  0.00  0.00              
ATOM   1542  OG  SER B 231      26.610  33.390  37.250  0.00  0.00              
ATOM   1543  HN  SER B 231      23.670  30.720  36.610  0.00  0.00              
ATOM   1544  HG  SER B 231      27.370  33.190  37.880  0.00  0.00              
ATOM   1545  N   TRP B 232      23.220  34.110  38.220  0.00  0.00              
ATOM   1546  CA  TRP B 232      22.200  35.140  37.970  0.00  0.00              
ATOM   1547  C   TRP B 232      22.710  36.480  37.450  0.00  0.00              
ATOM   1548  O   TRP B 232      23.780  36.970  37.810  0.00  0.00              
ATOM   1549  CB  TRP B 232      21.390  35.380  39.230  0.00  0.00              
ATOM   1550  CG  TRP B 232      20.510  34.180  39.600  0.00  0.00              
ATOM   1551  CD1 TRP B 232      20.800  33.130  40.460  0.00  0.00              
ATOM   1552  CD2 TRP B 232      19.210  33.910  39.250  0.00  0.00              
ATOM   1553  NE1 TRP B 232      19.760  32.300  40.600  0.00  0.00              
ATOM   1554  CE2 TRP B 232      18.730  32.750  39.870  0.00  0.00              
ATOM   1555  CE3 TRP B 232      18.420  34.640  38.330  0.00  0.00              
ATOM   1556  CZ2 TRP B 232      17.430  32.290  39.590  0.00  0.00              
ATOM   1557  CZ3 TRP B 232      17.120  34.170  38.050  0.00  0.00              
ATOM   1558  CH2 TRP B 232      16.630  33.010  38.670  0.00  0.00              
ATOM   1559  HN  TRP B 232      23.500  34.040  39.190  0.00  0.00              
ATOM   1560  HE1 TRP B 232      19.780  31.450  41.120  0.00  0.00              
ATOM   1561  N   ARG B 233      21.930  36.990  36.510  0.00  0.00              
ATOM   1562  CA  ARG B 233      22.170  38.260  35.830  0.00  0.00              
ATOM   1563  C   ARG B 233      20.860  39.030  35.600  0.00  0.00              
ATOM   1564  O   ARG B 233      19.930  38.560  34.950  0.00  0.00              
ATOM   1565  CB  ARG B 233      22.900  37.940  34.520  0.00  0.00              
ATOM   1566  CG  ARG B 233      23.130  39.150  33.600  0.00  0.00              
ATOM   1567  CD  ARG B 233      23.770  38.730  32.270  0.00  0.00              
ATOM   1568  NE  ARG B 233      23.110  37.530  31.700  0.00  0.00              
ATOM   1569  CZ  ARG B 233      21.850  37.410  31.250  0.00  0.00              
ATOM   1570  NH1 ARG B 233      20.980  38.420  31.220  0.00  0.00              
ATOM   1571  NH2 ARG B 233      21.420  36.200  30.900  0.00  0.00              
ATOM   1572  HN  ARG B 233      21.140  36.460  36.150  0.00  0.00              
ATOM   1573  HE  ARG B 233      23.650  36.670  31.790  0.00  0.00              
ATOM   1574 1HH1 ARG B 233      21.240  39.340  31.530  0.00  0.00               
ATOM   1575 2HH1 ARG B 233      20.040  38.260  30.860  0.00  0.00               
ATOM   1576 1HH2 ARG B 233      22.040  35.420  31.010  0.00  0.00               
ATOM   1577 2HH2 ARG B 233      20.490  36.090  30.540  0.00  0.00               
ATOM   1578  N   SER B 234      20.910  40.270  36.040  0.00  0.00              
ATOM   1579  CA  SER B 234      19.800  41.230  35.910  0.00  0.00              
ATOM   1580  C   SER B 234      19.950  42.040  34.610  0.00  0.00              
ATOM   1581  O   SER B 234      20.890  42.820  34.480  0.00  0.00              
ATOM   1582  CB  SER B 234      19.830  42.130  37.140  0.00  0.00              
ATOM   1583  OG  SER B 234      19.230  43.400  36.870  0.00  0.00              
ATOM   1584  HN  SER B 234      21.770  40.660  36.400  0.00  0.00              
ATOM   1585  HG  SER B 234      19.390  43.950  37.680  0.00  0.00              
ATOM   1586  N   PRO B 235      19.000  41.910  33.670  0.00  0.00              
ATOM   1587  CA  PRO B 235      19.000  42.640  32.380  0.00  0.00              
ATOM   1588  C   PRO B 235      19.340  44.140  32.450  0.00  0.00              
ATOM   1589  O   PRO B 235      20.080  44.640  31.610  0.00  0.00              
ATOM   1590  CB  PRO B 235      17.610  42.390  31.810  0.00  0.00              
ATOM   1591  CG  PRO B 235      17.310  40.980  32.280  0.00  0.00              
ATOM   1592  CD  PRO B 235      17.860  40.960  33.710  0.00  0.00              
ATOM   1593  N   GLY B 236      18.800  44.830  33.460  0.00  0.00              
ATOM   1594  CA  GLY B 236      19.000  46.280  33.630  0.00  0.00              
ATOM   1595  C   GLY B 236      20.170  46.710  34.530  0.00  0.00              
ATOM   1596  O   GLY B 236      20.390  47.910  34.660  0.00  0.00              
ATOM   1597  HN  GLY B 236      18.080  44.440  34.040  0.00  0.00              
ATOM   1598  N   ARG B 237      20.810  45.760  35.210  0.00  0.00              
ATOM   1599  CA  ARG B 237      21.960  46.040  36.110  0.00  0.00              
ATOM   1600  C   ARG B 237      23.280  45.340  35.720  0.00  0.00              
ATOM   1601  O   ARG B 237      24.350  45.940  35.780  0.00  0.00              
ATOM   1602  CB  ARG B 237      21.610  45.720  37.570  0.00  0.00              
ATOM   1603  CG  ARG B 237      20.730  46.780  38.240  0.00  0.00              
ATOM   1604  CD  ARG B 237      19.220  46.610  38.020  0.00  0.00              
ATOM   1605  NE  ARG B 237      18.660  45.560  38.900  0.00  0.00              
ATOM   1606  CZ  ARG B 237      17.470  44.950  38.750  0.00  0.00              
ATOM   1607  NH1 ARG B 237      16.600  45.290  37.800  0.00  0.00              
ATOM   1608  NH2 ARG B 237      17.200  43.850  39.450  0.00  0.00              
ATOM   1609  HN  ARG B 237      20.530  44.800  35.160  0.00  0.00              
ATOM   1610  HE  ARG B 237      19.190  45.380  39.730  0.00  0.00              
ATOM   1611 1HH1 ARG B 237      16.800  46.010  37.140  0.00  0.00               
ATOM   1612 2HH1 ARG B 237      15.700  44.840  37.770  0.00  0.00               
ATOM   1613 1HH2 ARG B 237      17.840  43.490  40.140  0.00  0.00               
ATOM   1614 2HH2 ARG B 237      16.340  43.350  39.290  0.00  0.00               
ATOM   1615  N   GLY B 238      23.150  44.120  35.220  0.00  0.00              
ATOM   1616  CA  GLY B 238      24.260  43.190  34.930  0.00  0.00              
ATOM   1617  C   GLY B 238      24.210  42.000  35.890  0.00  0.00              
ATOM   1618  O   GLY B 238      23.220  41.780  36.580  0.00  0.00              
ATOM   1619  HN  GLY B 238      22.250  43.720  35.010  0.00  0.00              
ATOM   1620  N   SER B 239      25.260  41.190  35.870  0.00  0.00              
ATOM   1621  CA  SER B 239      25.370  40.020  36.760  0.00  0.00              
ATOM   1622  C   SER B 239      25.660  40.430  38.200  0.00  0.00              
ATOM   1623  O   SER B 239      26.360  41.410  38.470  0.00  0.00              
ATOM   1624  CB  SER B 239      26.420  39.010  36.290  0.00  0.00              
ATOM   1625  OG  SER B 239      27.730  39.560  36.360  0.00  0.00              
ATOM   1626  HN  SER B 239      26.090  41.420  35.310  0.00  0.00              
ATOM   1627  HG  SER B 239      27.860  40.180  35.570  0.00  0.00              
ATOM   1628  N   TRP B 240      25.050  39.680  39.110  0.00  0.00              
ATOM   1629  CA  TRP B 240      25.190  39.930  40.560  0.00  0.00              
ATOM   1630  C   TRP B 240      26.670  39.930  40.990  0.00  0.00              
ATOM   1631  O   TRP B 240      27.100  40.760  41.790  0.00  0.00              
ATOM   1632  CB  TRP B 240      24.430  38.880  41.370  0.00  0.00              
ATOM   1633  CG  TRP B 240      22.940  38.700  41.060  0.00  0.00              
ATOM   1634  CD1 TRP B 240      22.060  39.540  40.360  0.00  0.00              
ATOM   1635  CD2 TRP B 240      22.050  37.840  41.670  0.00  0.00              
ATOM   1636  NE1 TRP B 240      20.780  39.210  40.550  0.00  0.00              
ATOM   1637  CE2 TRP B 240      20.720  38.160  41.370  0.00  0.00              
ATOM   1638  CE3 TRP B 240      22.370  36.720  42.480  0.00  0.00              
ATOM   1639  CZ2 TRP B 240      19.660  37.380  41.870  0.00  0.00              
ATOM   1640  CZ3 TRP B 240      21.310  35.940  42.990  0.00  0.00              
ATOM   1641  CH2 TRP B 240      19.980  36.260  42.680  0.00  0.00              
ATOM   1642  HN  TRP B 240      24.480  38.890  38.870  0.00  0.00              
ATOM   1643  HE1 TRP B 240      19.990  39.650  40.130  0.00  0.00              
ATOM   1644  N   PHE B 241      27.420  39.010  40.390  0.00  0.00              
ATOM   1645  CA  PHE B 241      28.870  38.850  40.620  0.00  0.00              
ATOM   1646  C   PHE B 241      29.660  40.090  40.220  0.00  0.00              
ATOM   1647  O   PHE B 241      30.350  40.640  41.070  0.00  0.00              
ATOM   1648  CB  PHE B 241      29.370  37.610  39.870  0.00  0.00              
ATOM   1649  CG  PHE B 241      30.860  37.310  40.100  0.00  0.00              
ATOM   1650  CD1 PHE B 241      31.350  37.060  41.400  0.00  0.00              
ATOM   1651  CD2 PHE B 241      31.730  37.280  38.980  0.00  0.00              
ATOM   1652  CE1 PHE B 241      32.720  36.800  41.590  0.00  0.00              
ATOM   1653  CE2 PHE B 241      33.100  37.000  39.170  0.00  0.00              
ATOM   1654  CZ  PHE B 241      33.590  36.770  40.470  0.00  0.00              
ATOM   1655  HN  PHE B 241      27.030  38.340  39.750  0.00  0.00              
ATOM   1656  N   VAL B 242      29.450  40.570  39.000  0.00  0.00              
ATOM   1657  CA  VAL B 242      30.150  41.780  38.510  0.00  0.00              
ATOM   1658  C   VAL B 242      29.740  43.030  39.310  0.00  0.00              
ATOM   1659  O   VAL B 242      30.620  43.720  39.810  0.00  0.00              
ATOM   1660  CB  VAL B 242      30.000  41.950  36.990  0.00  0.00              
ATOM   1661  CG1 VAL B 242      30.620  43.260  36.500  0.00  0.00              
ATOM   1662  CG2 VAL B 242      30.680  40.790  36.250  0.00  0.00              
ATOM   1663  HN  VAL B 242      28.800  40.160  38.350  0.00  0.00              
ATOM   1664  N   GLN B 243      28.430  43.230  39.500  0.00  0.00              
ATOM   1665  CA  GLN B 243      27.900  44.290  40.400  0.00  0.00              
ATOM   1666  C   GLN B 243      28.650  44.350  41.740  0.00  0.00              
ATOM   1667  O   GLN B 243      29.290  45.350  42.060  0.00  0.00              
ATOM   1668  CB  GLN B 243      26.400  44.100  40.660  0.00  0.00              
ATOM   1669  CG  GLN B 243      25.480  44.420  39.480  0.00  0.00              
ATOM   1670  CD  GLN B 243      24.010  44.210  39.870  0.00  0.00              
ATOM   1671  OE1 GLN B 243      23.390  44.970  40.600  0.00  0.00              
ATOM   1672  NE2 GLN B 243      23.420  43.140  39.390  0.00  0.00              
ATOM   1673  HN  GLN B 243      27.740  42.750  38.960  0.00  0.00              
ATOM   1674 1HE2 GLN B 243      23.900  42.540  38.760  0.00  0.00               
ATOM   1675 2HE2 GLN B 243      22.530  42.930  39.780  0.00  0.00               
ATOM   1676  N   ALA B 244      28.720  43.180  42.390  0.00  0.00              
ATOM   1677  CA  ALA B 244      29.470  42.970  43.650  0.00  0.00              
ATOM   1678  C   ALA B 244      30.980  43.210  43.520  0.00  0.00              
ATOM   1679  O   ALA B 244      31.520  44.110  44.160  0.00  0.00              
ATOM   1680  CB  ALA B 244      29.190  41.550  44.150  0.00  0.00              
ATOM   1681  HN  ALA B 244      28.210  42.380  42.060  0.00  0.00              
ATOM   1682  N   LEU B 245      31.630  42.480  42.610  0.00  0.00              
ATOM   1683  CA  LEU B 245      33.080  42.550  42.330  0.00  0.00              
ATOM   1684  C   LEU B 245      33.550  43.990  42.080  0.00  0.00              
ATOM   1685  O   LEU B 245      34.430  44.490  42.780  0.00  0.00              
ATOM   1686  CB  LEU B 245      33.400  41.620  41.160  0.00  0.00              
ATOM   1687  CG  LEU B 245      34.890  41.560  40.770  0.00  0.00              
ATOM   1688  CD1 LEU B 245      35.750  40.940  41.870  0.00  0.00              
ATOM   1689  CD2 LEU B 245      35.040  40.780  39.470  0.00  0.00              
ATOM   1690  HN  LEU B 245      31.130  41.800  42.050  0.00  0.00              
ATOM   1691  N   CYS B 246      32.830  44.680  41.190  0.00  0.00              
ATOM   1692  CA  CYS B 246      33.130  46.070  40.820  0.00  0.00              
ATOM   1693  C   CYS B 246      33.020  47.070  41.980  0.00  0.00              
ATOM   1694  O   CYS B 246      34.000  47.750  42.250  0.00  0.00              
ATOM   1695  CB  CYS B 246      32.310  46.490  39.610  0.00  0.00              
ATOM   1696  SG  CYS B 246      32.890  45.660  38.090  0.00  0.00              
ATOM   1697  HN  CYS B 246      32.040  44.280  40.720  0.00  0.00              
ATOM   1698  HG  CYS B 246      32.100  46.330  37.250  0.00  0.00              
ATOM   1699  N   SER B 247      31.930  47.010  42.750  0.00  0.00              
ATOM   1700  CA  SER B 247      31.770  47.890  43.930  0.00  0.00              
ATOM   1701  C   SER B 247      32.850  47.660  45.010  0.00  0.00              
ATOM   1702  O   SER B 247      33.490  48.620  45.440  0.00  0.00              
ATOM   1703  CB  SER B 247      30.350  47.860  44.510  0.00  0.00              
ATOM   1704  OG  SER B 247      29.870  46.550  44.840  0.00  0.00              
ATOM   1705  HN  SER B 247      31.160  46.380  42.590  0.00  0.00              
ATOM   1706  HG  SER B 247      28.870  46.600  44.960  0.00  0.00              
ATOM   1707  N   ILE B 248      33.180  46.390  45.260  0.00  0.00              
ATOM   1708  CA  ILE B 248      34.310  46.030  46.150  0.00  0.00              
ATOM   1709  C   ILE B 248      35.650  46.580  45.580  0.00  0.00              
ATOM   1710  O   ILE B 248      36.380  47.250  46.300  0.00  0.00              
ATOM   1711  CB  ILE B 248      34.400  44.500  46.400  0.00  0.00              
ATOM   1712  CG1 ILE B 248      33.070  43.840  46.810  0.00  0.00              
ATOM   1713  CG2 ILE B 248      35.490  44.170  47.430  0.00  0.00              
ATOM   1714  CD1 ILE B 248      32.370  44.360  48.080  0.00  0.00              
ATOM   1715  HN  ILE B 248      32.610  45.640  44.920  0.00  0.00              
ATOM   1716  N   LEU B 249      35.950  46.310  44.310  0.00  0.00              
ATOM   1717  CA  LEU B 249      37.180  46.800  43.640  0.00  0.00              
ATOM   1718  C   LEU B 249      37.330  48.330  43.540  0.00  0.00              
ATOM   1719  O   LEU B 249      38.460  48.830  43.540  0.00  0.00              
ATOM   1720  CB  LEU B 249      37.340  46.200  42.230  0.00  0.00              
ATOM   1721  CG  LEU B 249      37.820  44.740  42.240  0.00  0.00              
ATOM   1722  CD1 LEU B 249      37.780  44.200  40.810  0.00  0.00              
ATOM   1723  CD2 LEU B 249      39.250  44.600  42.780  0.00  0.00              
ATOM   1724  HN  LEU B 249      35.360  45.710  43.750  0.00  0.00              
ATOM   1725  N   GLU B 250      36.230  49.040  43.330  0.00  0.00              
ATOM   1726  CA  GLU B 250      36.200  50.520  43.330  0.00  0.00              
ATOM   1727  C   GLU B 250      36.690  51.070  44.680  0.00  0.00              
ATOM   1728  O   GLU B 250      37.760  51.690  44.730  0.00  0.00              
ATOM   1729  CB  GLU B 250      34.790  51.030  42.990  0.00  0.00              
ATOM   1730  CG  GLU B 250      34.780  52.510  42.570  0.00  0.00              
ATOM   1731  CD  GLU B 250      33.410  53.150  42.270  0.00  0.00              
ATOM   1732  OE1 GLU B 250      32.430  52.430  41.980  0.00  0.00              
ATOM   1733  OE2 GLU B 250      33.350  54.400  42.330  0.00  0.00              
ATOM   1734  HN  GLU B 250      35.360  48.600  43.050  0.00  0.00              
ATOM   1735  N   GLU B 251      36.060  50.570  45.750  0.00  0.00              
ATOM   1736  CA  GLU B 251      36.310  50.970  47.150  0.00  0.00              
ATOM   1737  C   GLU B 251      37.630  50.440  47.770  0.00  0.00              
ATOM   1738  O   GLU B 251      38.360  51.240  48.350  0.00  0.00              
ATOM   1739  CB  GLU B 251      35.090  50.500  47.960  0.00  0.00              
ATOM   1740  CG  GLU B 251      35.050  51.030  49.400  0.00  0.00              
ATOM   1741  CD  GLU B 251      33.930  50.380  50.230  0.00  0.00              
ATOM   1742  OE1 GLU B 251      33.690  49.170  50.090  0.00  0.00              
ATOM   1743  OE2 GLU B 251      33.260  51.090  51.000  0.00  0.00              
ATOM   1744  HN  GLU B 251      35.280  49.960  45.630  0.00  0.00              
ATOM   1745  N   HIS B 252      37.860  49.140  47.630  0.00  0.00              
ATOM   1746  CA  HIS B 252      38.930  48.380  48.340  0.00  0.00              
ATOM   1747  C   HIS B 252      40.050  47.740  47.500  0.00  0.00              
ATOM   1748  O   HIS B 252      41.050  47.250  48.030  0.00  0.00              
ATOM   1749  CB  HIS B 252      38.270  47.300  49.180  0.00  0.00              
ATOM   1750  CG  HIS B 252      37.570  47.880  50.420  0.00  0.00              
ATOM   1751  ND1 HIS B 252      38.060  48.810  51.220  0.00  0.00              
ATOM   1752  CD2 HIS B 252      36.310  47.690  50.770  0.00  0.00              
ATOM   1753  CE1 HIS B 252      37.120  49.230  52.050  0.00  0.00              
ATOM   1754  NE2 HIS B 252      36.020  48.540  51.760  0.00  0.00              
ATOM   1755  HN  HIS B 252      37.210  48.550  47.140  0.00  0.00              
ATOM   1756  HD1 HIS B 252      39.023  49.144  51.186  0.00  0.00              
ATOM   1757  HE2 HIS B 252      35.100  48.830  52.010  0.00  0.00              
ATOM   1758  N   GLY B 253      39.910  47.820  46.180  0.00  0.00              
ATOM   1759  CA  GLY B 253      40.810  47.160  45.200  0.00  0.00              
ATOM   1760  C   GLY B 253      42.300  47.550  45.260  0.00  0.00              
ATOM   1761  O   GLY B 253      43.100  46.930  44.570  0.00  0.00              
ATOM   1762  HN  GLY B 253      39.150  48.330  45.780  0.00  0.00              
ATOM   1763  N   LYS B 254      42.610  48.690  45.890  0.00  0.00              
ATOM   1764  CA  LYS B 254      44.000  49.170  46.010  0.00  0.00              
ATOM   1765  C   LYS B 254      44.600  49.080  47.430  0.00  0.00              
ATOM   1766  O   LYS B 254      45.820  49.200  47.560  0.00  0.00              
ATOM   1767  CB  LYS B 254      44.130  50.590  45.420  0.00  0.00              
ATOM   1768  CG  LYS B 254      44.060  50.600  43.880  0.00  0.00              
ATOM   1769  CD  LYS B 254      42.840  51.320  43.280  0.00  0.00              
ATOM   1770  CE  LYS B 254      41.530  50.540  43.440  0.00  0.00              
ATOM   1771  NZ  LYS B 254      40.380  51.220  42.840  0.00  0.00              
ATOM   1772  HN  LYS B 254      41.910  49.260  46.350  0.00  0.00              
ATOM   1773  HZ1 LYS B 254      39.560  50.680  43.010  0.00  0.00              
ATOM   1774  HZ2 LYS B 254      40.250  52.130  43.230  0.00  0.00              
ATOM   1775  HZ3 LYS B 254      40.520  51.310  41.860  0.00  0.00              
ATOM   1776  N   ASP B 255      43.790  48.730  48.420  0.00  0.00              
ATOM   1777  CA  ASP B 255      44.250  48.540  49.820  0.00  0.00              
ATOM   1778  C   ASP B 255      44.130  47.110  50.380  0.00  0.00              
ATOM   1779  O   ASP B 255      44.950  46.720  51.220  0.00  0.00              
ATOM   1780  CB  ASP B 255      43.550  49.570  50.720  0.00  0.00              
ATOM   1781  CG  ASP B 255      42.020  49.450  50.700  0.00  0.00              
ATOM   1782  OD1 ASP B 255      41.510  48.840  51.660  0.00  0.00              
ATOM   1783  OD2 ASP B 255      41.420  49.920  49.700  0.00  0.00              
ATOM   1784  HN  ASP B 255      42.790  48.810  48.370  0.00  0.00              
ATOM   1785  N   LEU B 256      43.180  46.310  49.880  0.00  0.00              
ATOM   1786  CA  LEU B 256      42.980  44.920  50.340  0.00  0.00              
ATOM   1787  C   LEU B 256      43.560  43.840  49.410  0.00  0.00              
ATOM   1788  O   LEU B 256      43.570  44.000  48.190  0.00  0.00              
ATOM   1789  CB  LEU B 256      41.490  44.600  50.550  0.00  0.00              
ATOM   1790  CG  LEU B 256      40.800  45.430  51.640  0.00  0.00              
ATOM   1791  CD1 LEU B 256      39.350  44.950  51.720  0.00  0.00              
ATOM   1792  CD2 LEU B 256      41.450  45.310  53.020  0.00  0.00              
ATOM   1793  HN  LEU B 256      42.480  46.650  49.250  0.00  0.00              
ATOM   1794  N   GLU B 257      43.910  42.720  50.030  0.00  0.00              
ATOM   1795  CA  GLU B 257      44.410  41.500  49.360  0.00  0.00              
ATOM   1796  C   GLU B 257      43.290  40.840  48.530  0.00  0.00              
ATOM   1797  O   GLU B 257      42.110  40.950  48.870  0.00  0.00              
ATOM   1798  CB  GLU B 257      44.940  40.590  50.470  0.00  0.00              
ATOM   1799  CG  GLU B 257      45.940  39.530  50.010  0.00  0.00              
ATOM   1800  CD  GLU B 257      45.290  38.300  49.360  0.00  0.00              
ATOM   1801  OE1 GLU B 257      44.290  37.810  49.920  0.00  0.00              
ATOM   1802  OE2 GLU B 257      45.770  37.890  48.290  0.00  0.00              
ATOM   1803  HN  GLU B 257      43.850  42.640  51.030  0.00  0.00              
ATOM   1804  N   ILE B 258      43.670  40.180  47.440  0.00  0.00              
ATOM   1805  CA  ILE B 258      42.720  39.560  46.490  0.00  0.00              
ATOM   1806  C   ILE B 258      41.680  38.640  47.160  0.00  0.00              
ATOM   1807  O   ILE B 258      40.480  38.890  47.010  0.00  0.00              
ATOM   1808  CB  ILE B 258      43.420  38.900  45.270  0.00  0.00              
ATOM   1809  CG1 ILE B 258      42.430  38.530  44.150  0.00  0.00              
ATOM   1810  CG2 ILE B 258      44.210  37.630  45.640  0.00  0.00              
ATOM   1811  CD1 ILE B 258      41.750  39.740  43.510  0.00  0.00              
ATOM   1812  HN  ILE B 258      44.640  40.040  47.230  0.00  0.00              
ATOM   1813  N   MET B 259      42.120  37.780  48.070  0.00  0.00              
ATOM   1814  CA  MET B 259      41.200  36.880  48.800  0.00  0.00              
ATOM   1815  C   MET B 259      40.250  37.660  49.720  0.00  0.00              
ATOM   1816  O   MET B 259      39.070  37.330  49.800  0.00  0.00              
ATOM   1817  CB  MET B 259      41.950  35.810  49.600  0.00  0.00              
ATOM   1818  CG  MET B 259      42.630  34.790  48.690  0.00  0.00              
ATOM   1819  SD  MET B 259      41.500  33.940  47.520  0.00  0.00              
ATOM   1820  CE  MET B 259      40.370  33.120  48.630  0.00  0.00              
ATOM   1821  HN  MET B 259      43.080  37.780  48.410  0.00  0.00              
ATOM   1822  N   GLN B 260      40.750  38.720  50.350  0.00  0.00              
ATOM   1823  CA  GLN B 260      39.910  39.660  51.120  0.00  0.00              
ATOM   1824  C   GLN B 260      38.800  40.280  50.250  0.00  0.00              
ATOM   1825  O   GLN B 260      37.630  40.180  50.610  0.00  0.00              
ATOM   1826  CB  GLN B 260      40.730  40.790  51.740  0.00  0.00              
ATOM   1827  CG  GLN B 260      41.730  40.330  52.800  0.00  0.00              
ATOM   1828  CD  GLN B 260      42.300  41.570  53.480  0.00  0.00              
ATOM   1829  OE1 GLN B 260      42.870  42.460  52.870  0.00  0.00              
ATOM   1830  NE2 GLN B 260      42.080  41.690  54.780  0.00  0.00              
ATOM   1831  HN  GLN B 260      41.740  38.910  50.330  0.00  0.00              
ATOM   1832 1HE2 GLN B 260      41.650  40.990  55.330  0.00  0.00               
ATOM   1833 2HE2 GLN B 260      42.570  42.430  55.240  0.00  0.00               
ATOM   1834  N   ILE B 261      39.200  40.840  49.110  0.00  0.00              
ATOM   1835  CA  ILE B 261      38.280  41.380  48.080  0.00  0.00              
ATOM   1836  C   ILE B 261      37.220  40.330  47.700  0.00  0.00              
ATOM   1837  O   ILE B 261      36.020  40.570  47.860  0.00  0.00              
ATOM   1838  CB  ILE B 261      39.080  41.890  46.860  0.00  0.00              
ATOM   1839  CG1 ILE B 261      39.990  43.060  47.270  0.00  0.00              
ATOM   1840  CG2 ILE B 261      38.160  42.310  45.690  0.00  0.00              
ATOM   1841  CD1 ILE B 261      41.120  43.350  46.270  0.00  0.00              
ATOM   1842  HN  ILE B 261      40.180  40.920  48.880  0.00  0.00              
ATOM   1843  N   LEU B 262      37.680  39.140  47.320  0.00  0.00              
ATOM   1844  CA  LEU B 262      36.800  38.030  46.880  0.00  0.00              
ATOM   1845  C   LEU B 262      35.870  37.450  47.950  0.00  0.00              
ATOM   1846  O   LEU B 262      34.700  37.190  47.660  0.00  0.00              
ATOM   1847  CB  LEU B 262      37.620  36.940  46.170  0.00  0.00              
ATOM   1848  CG  LEU B 262      38.410  37.490  44.970  0.00  0.00              
ATOM   1849  CD1 LEU B 262      39.220  36.350  44.340  0.00  0.00              
ATOM   1850  CD2 LEU B 262      37.550  38.170  43.900  0.00  0.00              
ATOM   1851  HN  LEU B 262      38.670  38.980  47.190  0.00  0.00              
ATOM   1852  N   THR B 263      36.350  37.310  49.200  0.00  0.00              
ATOM   1853  CA  THR B 263      35.490  36.980  50.360  0.00  0.00              
ATOM   1854  C   THR B 263      34.350  38.020  50.510  0.00  0.00              
ATOM   1855  O   THR B 263      33.210  37.650  50.770  0.00  0.00              
ATOM   1856  CB  THR B 263      36.320  36.890  51.670  0.00  0.00              
ATOM   1857  OG1 THR B 263      37.300  35.860  51.550  0.00  0.00              
ATOM   1858  CG2 THR B 263      35.480  36.590  52.910  0.00  0.00              
ATOM   1859  HN  THR B 263      37.340  37.300  49.380  0.00  0.00              
ATOM   1860  HG1 THR B 263      37.980  36.010  52.280  0.00  0.00              
ATOM   1861  N   ARG B 264      34.700  39.300  50.370  0.00  0.00              
ATOM   1862  CA  ARG B 264      33.720  40.410  50.380  0.00  0.00              
ATOM   1863  C   ARG B 264      32.700  40.330  49.230  0.00  0.00              
ATOM   1864  O   ARG B 264      31.510  40.530  49.450  0.00  0.00              
ATOM   1865  CB  ARG B 264      34.420  41.760  50.360  0.00  0.00              
ATOM   1866  CG  ARG B 264      35.220  41.980  51.630  0.00  0.00              
ATOM   1867  CD  ARG B 264      35.810  43.380  51.670  0.00  0.00              
ATOM   1868  NE  ARG B 264      36.490  43.540  52.970  0.00  0.00              
ATOM   1869  CZ  ARG B 264      36.540  44.650  53.710  0.00  0.00              
ATOM   1870  NH1 ARG B 264      35.920  45.780  53.350  0.00  0.00              
ATOM   1871  NH2 ARG B 264      37.270  44.670  54.820  0.00  0.00              
ATOM   1872  HN  ARG B 264      35.650  39.580  50.270  0.00  0.00              
ATOM   1873  HE  ARG B 264      36.950  42.720  53.300  0.00  0.00              
ATOM   1874 1HH1 ARG B 264      35.320  45.820  52.560  0.00  0.00               
ATOM   1875 2HH1 ARG B 264      36.130  46.610  53.870  0.00  0.00               
ATOM   1876 1HH2 ARG B 264      37.760  43.860  55.140  0.00  0.00               
ATOM   1877 2HH2 ARG B 264      37.460  45.570  55.240  0.00  0.00               
ATOM   1878  N   VAL B 265      33.180  40.010  48.030  0.00  0.00              
ATOM   1879  CA  VAL B 265      32.320  39.720  46.860  0.00  0.00              
ATOM   1880  C   VAL B 265      31.340  38.570  47.180  0.00  0.00              
ATOM   1881  O   VAL B 265      30.140  38.730  46.970  0.00  0.00              
ATOM   1882  CB  VAL B 265      33.160  39.410  45.600  0.00  0.00              
ATOM   1883  CG1 VAL B 265      32.280  39.220  44.360  0.00  0.00              
ATOM   1884  CG2 VAL B 265      34.180  40.510  45.300  0.00  0.00              
ATOM   1885  HN  VAL B 265      34.170  40.040  47.850  0.00  0.00              
ATOM   1886  N   ASN B 266      31.870  37.470  47.710  0.00  0.00              
ATOM   1887  CA  ASN B 266      31.060  36.320  48.200  0.00  0.00              
ATOM   1888  C   ASN B 266      29.970  36.750  49.190  0.00  0.00              
ATOM   1889  O   ASN B 266      28.790  36.430  49.000  0.00  0.00              
ATOM   1890  CB  ASN B 266      31.940  35.240  48.840  0.00  0.00              
ATOM   1891  CG  ASN B 266      32.870  34.470  47.900  0.00  0.00              
ATOM   1892  OD1 ASN B 266      32.710  34.350  46.690  0.00  0.00              
ATOM   1893  ND2 ASN B 266      33.860  33.840  48.490  0.00  0.00              
ATOM   1894  HN  ASN B 266      32.870  37.330  47.730  0.00  0.00              
ATOM   1895 1HD2 ASN B 266      34.010  33.930  49.470  0.00  0.00               
ATOM   1896 2HD2 ASN B 266      34.340  33.120  47.980  0.00  0.00               
ATOM   1897  N   ASP B 267      30.370  37.520  50.210  0.00  0.00              
ATOM   1898  CA  ASP B 267      29.450  38.140  51.190  0.00  0.00              
ATOM   1899  C   ASP B 267      28.340  38.960  50.520  0.00  0.00              
ATOM   1900  O   ASP B 267      27.170  38.560  50.520  0.00  0.00              
ATOM   1901  CB  ASP B 267      30.220  39.000  52.210  0.00  0.00              
ATOM   1902  CG  ASP B 267      29.270  39.620  53.240  0.00  0.00              
ATOM   1903  OD1 ASP B 267      28.650  38.810  53.970  0.00  0.00              
ATOM   1904  OD2 ASP B 267      29.100  40.860  53.220  0.00  0.00              
ATOM   1905  HN  ASP B 267      31.340  37.640  50.410  0.00  0.00              
ATOM   1906  N   ARG B 268      28.790  39.960  49.760  0.00  0.00              
ATOM   1907  CA  ARG B 268      27.940  40.890  48.990  0.00  0.00              
ATOM   1908  C   ARG B 268      26.890  40.150  48.140  0.00  0.00              
ATOM   1909  O   ARG B 268      25.700  40.400  48.310  0.00  0.00              
ATOM   1910  CB  ARG B 268      28.830  41.780  48.120  0.00  0.00              
ATOM   1911  CG  ARG B 268      28.080  42.890  47.360  0.00  0.00              
ATOM   1912  CD  ARG B 268      27.310  43.870  48.250  0.00  0.00              
ATOM   1913  NE  ARG B 268      28.210  44.480  49.240  0.00  0.00              
ATOM   1914  CZ  ARG B 268      29.020  45.530  49.050  0.00  0.00              
ATOM   1915  NH1 ARG B 268      29.100  46.180  47.880  0.00  0.00              
ATOM   1916  NH2 ARG B 268      29.850  45.880  50.020  0.00  0.00              
ATOM   1917  HN  ARG B 268      29.770  40.170  49.730  0.00  0.00              
ATOM   1918  HE  ARG B 268      28.230  44.030  50.140  0.00  0.00              
ATOM   1919 1HH1 ARG B 268      28.580  45.890  47.080  0.00  0.00               
ATOM   1920 2HH1 ARG B 268      29.600  47.050  47.840  0.00  0.00               
ATOM   1921 1HH2 ARG B 268      29.850  45.390  50.890  0.00  0.00               
ATOM   1922 2HH2 ARG B 268      30.540  46.590  49.840  0.00  0.00               
ATOM   1923  N   VAL B 269      27.330  39.190  47.340  0.00  0.00              
ATOM   1924  CA  VAL B 269      26.420  38.360  46.520  0.00  0.00              
ATOM   1925  C   VAL B 269      25.340  37.680  47.370  0.00  0.00              
ATOM   1926  O   VAL B 269      24.190  38.120  47.350  0.00  0.00              
ATOM   1927  CB  VAL B 269      27.210  37.380  45.640  0.00  0.00              
ATOM   1928  CG1 VAL B 269      26.290  36.390  44.910  0.00  0.00              
ATOM   1929  CG2 VAL B 269      28.030  38.130  44.590  0.00  0.00              
ATOM   1930  HN  VAL B 269      28.310  38.990  47.240  0.00  0.00              
ATOM   1931  N   ALA B 270      25.780  36.770  48.240  0.00  0.00              
ATOM   1932  CA  ALA B 270      24.870  35.940  49.060  0.00  0.00              
ATOM   1933  C   ALA B 270      23.890  36.740  49.920  0.00  0.00              
ATOM   1934  O   ALA B 270      22.710  36.390  49.990  0.00  0.00              
ATOM   1935  CB  ALA B 270      25.700  34.970  49.900  0.00  0.00              
ATOM   1936  HN  ALA B 270      26.760  36.590  48.370  0.00  0.00              
ATOM   1937  N   ARG B 271      24.350  37.870  50.470  0.00  0.00              
ATOM   1938  CA  ARG B 271      23.510  38.750  51.300  0.00  0.00              
ATOM   1939  C   ARG B 271      22.640  39.790  50.580  0.00  0.00              
ATOM   1940  O   ARG B 271      21.500  40.020  50.970  0.00  0.00              
ATOM   1941  CB  ARG B 271      24.380  39.440  52.360  0.00  0.00              
ATOM   1942  CG  ARG B 271      24.560  38.470  53.530  0.00  0.00              
ATOM   1943  CD  ARG B 271      25.410  39.040  54.660  0.00  0.00              
ATOM   1944  NE  ARG B 271      25.160  38.180  55.830  0.00  0.00              
ATOM   1945  CZ  ARG B 271      25.980  37.240  56.330  0.00  0.00              
ATOM   1946  NH1 ARG B 271      27.180  37.000  55.800  0.00  0.00              
ATOM   1947  NH2 ARG B 271      25.610  36.540  57.390  0.00  0.00              
ATOM   1948  HN  ARG B 271      25.330  38.090  50.440  0.00  0.00              
ATOM   1949  HE  ARG B 271      24.250  38.300  56.220  0.00  0.00              
ATOM   1950 1HH1 ARG B 271      27.550  37.590  55.070  0.00  0.00               
ATOM   1951 2HH1 ARG B 271      27.670  36.150  56.020  0.00  0.00               
ATOM   1952 1HH2 ARG B 271      24.700  36.650  57.800  0.00  0.00               
ATOM   1953 2HH2 ARG B 271      26.270  35.920  57.820  0.00  0.00               
ATOM   1954  N   HIS B 272      23.170  40.400  49.520  0.00  0.00              
ATOM   1955  CA  HIS B 272      22.530  41.580  48.900  0.00  0.00              
ATOM   1956  C   HIS B 272      21.720  41.320  47.620  0.00  0.00              
ATOM   1957  O   HIS B 272      21.150  42.270  47.070  0.00  0.00              
ATOM   1958  CB  HIS B 272      23.570  42.680  48.660  0.00  0.00              
ATOM   1959  CG  HIS B 272      24.040  43.310  49.970  0.00  0.00              
ATOM   1960  ND1 HIS B 272      23.550  44.420  50.510  0.00  0.00              
ATOM   1961  CD2 HIS B 272      24.940  42.800  50.810  0.00  0.00              
ATOM   1962  CE1 HIS B 272      24.130  44.580  51.700  0.00  0.00              
ATOM   1963  NE2 HIS B 272      24.980  43.580  51.890  0.00  0.00              
ATOM   1964  HN  HIS B 272      24.050  40.130  49.120  0.00  0.00              
ATOM   1965  HD1 HIS B 272      22.851  45.037  50.096  0.00  0.00              
ATOM   1966  HE2 HIS B 272      25.480  43.380  52.740  0.00  0.00              
ATOM   1967  N   PHE B 273      21.590  40.060  47.240  0.00  0.00              
ATOM   1968  CA  PHE B 273      20.860  39.660  46.010  0.00  0.00              
ATOM   1969  C   PHE B 273      19.920  38.470  46.250  0.00  0.00              
ATOM   1970  O   PHE B 273      20.200  37.610  47.090  0.00  0.00              
ATOM   1971  CB  PHE B 273      21.870  39.300  44.920  0.00  0.00              
ATOM   1972  CG  PHE B 273      22.720  40.500  44.470  0.00  0.00              
ATOM   1973  CD1 PHE B 273      22.240  41.360  43.450  0.00  0.00              
ATOM   1974  CD2 PHE B 273      24.000  40.680  45.030  0.00  0.00              
ATOM   1975  CE1 PHE B 273      23.080  42.390  42.970  0.00  0.00              
ATOM   1976  CE2 PHE B 273      24.850  41.700  44.530  0.00  0.00              
ATOM   1977  CZ  PHE B 273      24.370  42.550  43.510  0.00  0.00              
ATOM   1978  HN  PHE B 273      22.020  39.300  47.730  0.00  0.00              
ATOM   1979  N   GLU B 274      18.790  38.520  45.560  0.00  0.00              
ATOM   1980  CA  GLU B 274      17.750  37.460  45.540  0.00  0.00              
ATOM   1981  C   GLU B 274      16.970  37.580  44.220  0.00  0.00              
ATOM   1982  O   GLU B 274      16.850  38.690  43.690  0.00  0.00              
ATOM   1983  CB  GLU B 274      16.800  37.650  46.730  0.00  0.00              
ATOM   1984  CG  GLU B 274      15.960  36.400  46.990  0.00  0.00              
ATOM   1985  CD  GLU B 274      15.120  36.550  48.250  0.00  0.00              
ATOM   1986  OE1 GLU B 274      15.610  36.110  49.310  0.00  0.00              
ATOM   1987  OE2 GLU B 274      14.050  37.190  48.180  0.00  0.00              
ATOM   1988  HN  GLU B 274      18.570  39.300  44.970  0.00  0.00              
ATOM   1989  N   SER B 275      16.680  36.440  43.600  0.00  0.00              
ATOM   1990  CA  SER B 275      16.040  36.440  42.270  0.00  0.00              
ATOM   1991  C   SER B 275      14.570  36.860  42.260  0.00  0.00              
ATOM   1992  O   SER B 275      13.770  36.500  43.120  0.00  0.00              
ATOM   1993  CB  SER B 275      16.190  35.120  41.510  0.00  0.00              
ATOM   1994  OG  SER B 275      15.330  34.110  42.020  0.00  0.00              
ATOM   1995  HN  SER B 275      16.970  35.550  43.960  0.00  0.00              
ATOM   1996  HG  SER B 275      14.860  33.660  41.240  0.00  0.00              
ATOM   1997  N   GLN B 276      14.290  37.720  41.290  0.00  0.00              
ATOM   1998  CA  GLN B 276      12.930  38.200  41.000  0.00  0.00              
ATOM   1999  C   GLN B 276      12.470  37.550  39.690  0.00  0.00              
ATOM   2000  O   GLN B 276      13.080  37.780  38.650  0.00  0.00              
ATOM   2001  CB  GLN B 276      12.970  39.720  40.860  0.00  0.00              
ATOM   2002  CG  GLN B 276      13.510  40.390  42.130  0.00  0.00              
ATOM   2003  CD  GLN B 276      14.380  41.600  41.790  0.00  0.00              
ATOM   2004  OE1 GLN B 276      13.940  42.740  41.800  0.00  0.00              
ATOM   2005  NE2 GLN B 276      15.570  41.370  41.280  0.00  0.00              
ATOM   2006  HN  GLN B 276      15.050  38.210  40.820  0.00  0.00              
ATOM   2007 1HE2 GLN B 276      15.860  40.450  40.920  0.00  0.00               
ATOM   2008 2HE2 GLN B 276      16.290  42.010  41.530  0.00  0.00               
ATOM   2009  N   SER B 277      11.500  36.650  39.790  0.00  0.00              
ATOM   2010  CA  SER B 277      10.990  35.950  38.600  0.00  0.00              
ATOM   2011  C   SER B 277       9.480  35.670  38.620  0.00  0.00              
ATOM   2012  O   SER B 277       8.900  35.370  39.660  0.00  0.00              
ATOM   2013  CB  SER B 277      11.750  34.630  38.410  0.00  0.00              
ATOM   2014  OG  SER B 277      11.330  33.920  37.240  0.00  0.00              
ATOM   2015  HN  SER B 277      11.100  36.360  40.680  0.00  0.00              
ATOM   2016  HG  SER B 277      11.980  33.180  37.090  0.00  0.00              
ATOM   2017  N   ASP B 278       8.870  35.930  37.470  0.00  0.00              
ATOM   2018  CA  ASP B 278       7.490  35.470  37.200  0.00  0.00              
ATOM   2019  C   ASP B 278       7.330  33.940  37.160  0.00  0.00              
ATOM   2020  O   ASP B 278       6.220  33.440  37.300  0.00  0.00              
ATOM   2021  CB  ASP B 278       6.940  36.090  35.910  0.00  0.00              
ATOM   2022  CG  ASP B 278       6.600  37.590  36.010  0.00  0.00              
ATOM   2023  OD1 ASP B 278       6.290  38.080  37.120  0.00  0.00              
ATOM   2024  OD2 ASP B 278       6.640  38.250  34.950  0.00  0.00              
ATOM   2025  HN  ASP B 278       9.220  36.620  36.840  0.00  0.00              
ATOM   2026  N   ASP B 279       8.430  33.200  36.950  0.00  0.00              
ATOM   2027  CA  ASP B 279       8.440  31.730  37.110  0.00  0.00              
ATOM   2028  C   ASP B 279       8.730  31.410  38.580  0.00  0.00              
ATOM   2029  O   ASP B 279       9.840  31.670  39.050  0.00  0.00              
ATOM   2030  CB  ASP B 279       9.470  31.030  36.200  0.00  0.00              
ATOM   2031  CG  ASP B 279       9.420  29.490  36.260  0.00  0.00              
ATOM   2032  OD1 ASP B 279       8.900  28.930  37.250  0.00  0.00              
ATOM   2033  OD2 ASP B 279       9.970  28.840  35.350  0.00  0.00              
ATOM   2034  HN  ASP B 279       9.340  33.620  36.810  0.00  0.00              
ATOM   2035  N   PRO B 280       7.770  30.790  39.290  0.00  0.00              
ATOM   2036  CA  PRO B 280       7.930  30.410  40.700  0.00  0.00              
ATOM   2037  C   PRO B 280       9.140  29.500  40.960  0.00  0.00              
ATOM   2038  O   PRO B 280       9.910  29.790  41.880  0.00  0.00              
ATOM   2039  CB  PRO B 280       6.600  29.760  41.080  0.00  0.00              
ATOM   2040  CG  PRO B 280       6.030  29.240  39.770  0.00  0.00              
ATOM   2041  CD  PRO B 280       6.490  30.280  38.740  0.00  0.00              
ATOM   2042  N   HIS B 281       9.460  28.630  40.000  0.00  0.00              
ATOM   2043  CA  HIS B 281      10.630  27.730  40.040  0.00  0.00              
ATOM   2044  C   HIS B 281      11.950  28.520  40.100  0.00  0.00              
ATOM   2045  O   HIS B 281      12.840  28.200  40.880  0.00  0.00              
ATOM   2046  CB  HIS B 281      10.600  26.830  38.790  0.00  0.00              
ATOM   2047  CG  HIS B 281      11.740  25.810  38.680  0.00  0.00              
ATOM   2048  ND1 HIS B 281      13.030  26.090  38.530  0.00  0.00              
ATOM   2049  CD2 HIS B 281      11.620  24.490  38.770  0.00  0.00              
ATOM   2050  CE1 HIS B 281      13.710  24.950  38.570  0.00  0.00              
ATOM   2051  NE2 HIS B 281      12.840  23.960  38.720  0.00  0.00              
ATOM   2052  HN  HIS B 281       9.020  28.660  39.090  0.00  0.00              
ATOM   2053  HD1 HIS B 281      13.429  27.023  38.422  0.00  0.00              
ATOM   2054  HE2 HIS B 281      13.070  23.000  38.830  0.00  0.00              
ATOM   2055  N   PHE B 282      11.960  29.670  39.430  0.00  0.00              
ATOM   2056  CA  PHE B 282      13.120  30.580  39.350  0.00  0.00              
ATOM   2057  C   PHE B 282      13.070  31.810  40.290  0.00  0.00              
ATOM   2058  O   PHE B 282      13.980  32.630  40.270  0.00  0.00              
ATOM   2059  CB  PHE B 282      13.280  31.030  37.900  0.00  0.00              
ATOM   2060  CG  PHE B 282      13.940  29.950  37.030  0.00  0.00              
ATOM   2061  CD1 PHE B 282      13.180  28.880  36.520  0.00  0.00              
ATOM   2062  CD2 PHE B 282      15.330  30.040  36.780  0.00  0.00              
ATOM   2063  CE1 PHE B 282      13.820  27.870  35.770  0.00  0.00              
ATOM   2064  CE2 PHE B 282      15.960  29.050  36.000  0.00  0.00              
ATOM   2065  CZ  PHE B 282      15.200  27.970  35.510  0.00  0.00              
ATOM   2066  HN  PHE B 282      11.170  29.950  38.890  0.00  0.00              
ATOM   2067  N   HIS B 283      12.060  31.870  41.150  0.00  0.00              
ATOM   2068  CA  HIS B 283      11.820  33.030  42.030  0.00  0.00              
ATOM   2069  C   HIS B 283      12.460  32.850  43.410  0.00  0.00              
ATOM   2070  O   HIS B 283      12.630  31.720  43.890  0.00  0.00              
ATOM   2071  CB  HIS B 283      10.300  33.230  42.130  0.00  0.00              
ATOM   2072  CG  HIS B 283       9.920  34.590  42.730  0.00  0.00              
ATOM   2073  ND1 HIS B 283      10.540  35.750  42.530  0.00  0.00              
ATOM   2074  CD2 HIS B 283       8.950  34.780  43.620  0.00  0.00              
ATOM   2075  CE1 HIS B 283       9.960  36.650  43.320  0.00  0.00              
ATOM   2076  NE2 HIS B 283       8.980  36.050  43.990  0.00  0.00              
ATOM   2077  HN  HIS B 283      11.390  31.130  41.250  0.00  0.00              
ATOM   2078  HD1 HIS B 283      11.323  35.922  41.899  0.00  0.00              
ATOM   2079  HE2 HIS B 283       8.510  36.430  44.780  0.00  0.00              
ATOM   2080  N   GLU B 284      12.870  33.980  43.980  0.00  0.00              
ATOM   2081  CA  GLU B 284      13.520  34.120  45.310  0.00  0.00              
ATOM   2082  C   GLU B 284      14.700  33.160  45.560  0.00  0.00              
ATOM   2083  O   GLU B 284      14.870  32.560  46.630  0.00  0.00              
ATOM   2084  CB  GLU B 284      12.460  34.100  46.430  0.00  0.00              
ATOM   2085  CG  GLU B 284      11.600  35.370  46.400  0.00  0.00              
ATOM   2086  CD  GLU B 284      10.160  35.200  46.910  0.00  0.00              
ATOM   2087  OE1 GLU B 284       9.660  34.060  46.950  0.00  0.00              
ATOM   2088  OE2 GLU B 284       9.470  36.240  47.100  0.00  0.00              
ATOM   2089  HN  GLU B 284      12.760  34.860  43.510  0.00  0.00              
ATOM   2090  N   LYS B 285      15.550  33.050  44.540  0.00  0.00              
ATOM   2091  CA  LYS B 285      16.760  32.210  44.570  0.00  0.00              
ATOM   2092  C   LYS B 285      18.000  33.000  44.970  0.00  0.00              
ATOM   2093  O   LYS B 285      18.150  34.180  44.650  0.00  0.00              
ATOM   2094  CB  LYS B 285      17.030  31.540  43.210  0.00  0.00              
ATOM   2095  CG  LYS B 285      15.890  30.620  42.750  0.00  0.00              
ATOM   2096  CD  LYS B 285      15.640  29.490  43.740  0.00  0.00              
ATOM   2097  CE  LYS B 285      14.400  28.720  43.330  0.00  0.00              
ATOM   2098  NZ  LYS B 285      13.820  28.060  44.500  0.00  0.00              
ATOM   2099  HN  LYS B 285      15.380  33.530  43.670  0.00  0.00              
ATOM   2100  HZ1 LYS B 285      12.920  27.700  44.270  0.00  0.00              
ATOM   2101  HZ2 LYS B 285      14.390  27.300  44.820  0.00  0.00              
ATOM   2102  HZ3 LYS B 285      13.710  28.740  45.240  0.00  0.00              
ATOM   2103  N   LYS B 286      18.900  32.260  45.600  0.00  0.00              
ATOM   2104  CA  LYS B 286      20.170  32.790  46.120  0.00  0.00              
ATOM   2105  C   LYS B 286      21.360  32.250  45.300  0.00  0.00              
ATOM   2106  O   LYS B 286      21.170  31.610  44.260  0.00  0.00              
ATOM   2107  CB  LYS B 286      20.290  32.410  47.610  0.00  0.00              
ATOM   2108  CG  LYS B 286      19.100  32.880  48.460  0.00  0.00              
ATOM   2109  CD  LYS B 286      18.930  34.400  48.570  0.00  0.00              
ATOM   2110  CE  LYS B 286      20.010  35.020  49.450  0.00  0.00              
ATOM   2111  NZ  LYS B 286      19.740  36.440  49.700  0.00  0.00              
ATOM   2112  HN  LYS B 286      18.760  31.270  45.740  0.00  0.00              
ATOM   2113  HZ1 LYS B 286      20.500  36.830  50.230  0.00  0.00              
ATOM   2114  HZ2 LYS B 286      19.630  36.940  48.850  0.00  0.00              
ATOM   2115  HZ3 LYS B 286      18.900  36.520  50.260  0.00  0.00              
ATOM   2116  N   GLN B 287      22.520  32.810  45.610  0.00  0.00              
ATOM   2117  CA  GLN B 287      23.790  32.430  44.950  0.00  0.00              
ATOM   2118  C   GLN B 287      25.010  32.760  45.820  0.00  0.00              
ATOM   2119  O   GLN B 287      25.110  33.860  46.370  0.00  0.00              
ATOM   2120  CB  GLN B 287      23.890  33.210  43.630  0.00  0.00              
ATOM   2121  CG  GLN B 287      24.890  32.610  42.640  0.00  0.00              
ATOM   2122  CD  GLN B 287      25.050  33.570  41.460  0.00  0.00              
ATOM   2123  OE1 GLN B 287      24.110  33.990  40.800  0.00  0.00              
ATOM   2124  NE2 GLN B 287      26.270  33.930  41.160  0.00  0.00              
ATOM   2125  HN  GLN B 287      22.580  33.580  46.240  0.00  0.00              
ATOM   2126 1HE2 GLN B 287      27.070  33.480  41.570  0.00  0.00               
ATOM   2127 2HE2 GLN B 287      26.420  34.910  40.950  0.00  0.00               
ATOM   2128  N   ILE B 288      25.930  31.810  45.830  0.00  0.00              
ATOM   2129  CA  ILE B 288      27.270  31.960  46.440  0.00  0.00              
ATOM   2130  C   ILE B 288      28.360  31.700  45.380  0.00  0.00              
ATOM   2131  O   ILE B 288      28.300  30.690  44.670  0.00  0.00              
ATOM   2132  CB  ILE B 288      27.440  31.080  47.710  0.00  0.00              
ATOM   2133  CG1 ILE B 288      28.780  31.320  48.420  0.00  0.00              
ATOM   2134  CG2 ILE B 288      27.230  29.580  47.450  0.00  0.00              
ATOM   2135  CD1 ILE B 288      28.870  32.690  49.100  0.00  0.00              
ATOM   2136  HN  ILE B 288      25.760  30.930  45.380  0.00  0.00              
ATOM   2137  N   PRO B 289      29.270  32.670  45.190  0.00  0.00              
ATOM   2138  CA  PRO B 289      30.420  32.490  44.290  0.00  0.00              
ATOM   2139  C   PRO B 289      31.440  31.490  44.860  0.00  0.00              
ATOM   2140  O   PRO B 289      31.340  31.030  46.000  0.00  0.00              
ATOM   2141  CB  PRO B 289      31.000  33.890  44.120  0.00  0.00              
ATOM   2142  CG  PRO B 289      29.840  34.830  44.450  0.00  0.00              
ATOM   2143  CD  PRO B 289      29.120  34.080  45.570  0.00  0.00              
ATOM   2144  N   CYS B 290      32.400  31.150  44.010  0.00  0.00              
ATOM   2145  CA  CYS B 290      33.420  30.140  44.340  0.00  0.00              
ATOM   2146  C   CYS B 290      34.830  30.610  43.950  0.00  0.00              
ATOM   2147  O   CYS B 290      35.130  30.800  42.760  0.00  0.00              
ATOM   2148  CB  CYS B 290      33.070  28.840  43.600  0.00  0.00              
ATOM   2149  SG  CYS B 290      34.080  27.410  44.140  0.00  0.00              
ATOM   2150  HN  CYS B 290      32.540  31.640  43.150  0.00  0.00              
ATOM   2151  HG  CYS B 290      33.600  26.570  43.230  0.00  0.00              
ATOM   2152  N   VAL B 291      35.700  30.690  44.950  0.00  0.00              
ATOM   2153  CA  VAL B 291      37.110  31.060  44.730  0.00  0.00              
ATOM   2154  C   VAL B 291      37.950  29.770  44.790  0.00  0.00              
ATOM   2155  O   VAL B 291      37.830  28.970  45.720  0.00  0.00              
ATOM   2156  CB  VAL B 291      37.690  32.070  45.730  0.00  0.00              
ATOM   2157  CG1 VAL B 291      38.990  32.660  45.180  0.00  0.00              
ATOM   2158  CG2 VAL B 291      36.740  33.210  46.110  0.00  0.00              
ATOM   2159  HN  VAL B 291      35.460  30.420  45.890  0.00  0.00              
ATOM   2160  N   VAL B 292      38.680  29.550  43.710  0.00  0.00              
ATOM   2161  CA  VAL B 292      39.660  28.450  43.620  0.00  0.00              
ATOM   2162  C   VAL B 292      41.050  29.090  43.500  0.00  0.00              
ATOM   2163  O   VAL B 292      41.340  29.820  42.550  0.00  0.00              
ATOM   2164  CB  VAL B 292      39.370  27.510  42.430  0.00  0.00              
ATOM   2165  CG1 VAL B 292      40.330  26.310  42.430  0.00  0.00              
ATOM   2166  CG2 VAL B 292      37.930  26.970  42.460  0.00  0.00              
ATOM   2167  HN  VAL B 292      38.560  30.100  42.880  0.00  0.00              
ATOM   2168  N   SER B 293      41.860  28.840  44.520  0.00  0.00              
ATOM   2169  CA  SER B 293      43.220  29.430  44.600  0.00  0.00              
ATOM   2170  C   SER B 293      44.340  28.380  44.580  0.00  0.00              
ATOM   2171  O   SER B 293      44.230  27.300  45.150  0.00  0.00              
ATOM   2172  CB  SER B 293      43.360  30.320  45.840  0.00  0.00              
ATOM   2173  OG  SER B 293      44.680  30.850  45.950  0.00  0.00              
ATOM   2174  HN  SER B 293      41.610  28.180  45.240  0.00  0.00              
ATOM   2175  HG  SER B 293      44.760  31.370  46.820  0.00  0.00              
ATOM   2176  N   MET B 294      45.250  28.650  43.650  0.00  0.00              
ATOM   2177  CA  MET B 294      46.580  28.030  43.580  0.00  0.00              
ATOM   2178  C   MET B 294      47.690  29.050  43.890  0.00  0.00              
ATOM   2179  O   MET B 294      48.860  28.830  43.600  0.00  0.00              
ATOM   2180  CB  MET B 294      46.830  27.440  42.180  0.00  0.00              
ATOM   2181  CG  MET B 294      46.020  26.180  41.890  0.00  0.00              
ATOM   2182  SD  MET B 294      44.220  26.450  41.710  0.00  0.00              
ATOM   2183  CE  MET B 294      43.760  24.740  41.630  0.00  0.00              
ATOM   2184  HN  MET B 294      45.050  29.310  42.910  0.00  0.00              
ATOM   2185  N   LEU B 295      47.280  30.200  44.440  0.00  0.00              
ATOM   2186  CA  LEU B 295      48.210  31.290  44.750  0.00  0.00              
ATOM   2187  C   LEU B 295      49.140  30.920  45.910  0.00  0.00              
ATOM   2188  O   LEU B 295      48.770  30.240  46.870  0.00  0.00              
ATOM   2189  CB  LEU B 295      47.510  32.620  45.090  0.00  0.00              
ATOM   2190  CG  LEU B 295      46.680  33.230  43.950  0.00  0.00              
ATOM   2191  CD1 LEU B 295      46.260  34.630  44.380  0.00  0.00              
ATOM   2192  CD2 LEU B 295      47.400  33.300  42.590  0.00  0.00              
ATOM   2193  HN  LEU B 295      46.350  30.320  44.810  0.00  0.00              
ATOM   2194  N   THR B 296      50.380  31.340  45.730  0.00  0.00              
ATOM   2195  CA  THR B 296      51.470  30.990  46.660  0.00  0.00              
ATOM   2196  C   THR B 296      51.950  32.160  47.520  0.00  0.00              
ATOM   2197  O   THR B 296      52.900  32.020  48.300  0.00  0.00              
ATOM   2198  CB  THR B 296      52.610  30.380  45.850  0.00  0.00              
ATOM   2199  OG1 THR B 296      53.140  31.340  44.930  0.00  0.00              
ATOM   2200  CG2 THR B 296      52.160  29.100  45.150  0.00  0.00              
ATOM   2201  HN  THR B 296      50.680  31.830  44.900  0.00  0.00              
ATOM   2202  HG1 THR B 296      52.980  31.070  43.950  0.00  0.00              
ATOM   2203  N   LYS B 297      51.280  33.300  47.340  0.00  0.00              
ATOM   2204  CA  LYS B 297      51.520  34.590  48.020  0.00  0.00              
ATOM   2205  C   LYS B 297      50.210  35.380  48.130  0.00  0.00              
ATOM   2206  O   LYS B 297      49.270  35.170  47.370  0.00  0.00              
ATOM   2207  CB  LYS B 297      52.460  35.480  47.190  0.00  0.00              
ATOM   2208  CG  LYS B 297      53.790  34.870  46.790  0.00  0.00              
ATOM   2209  CD  LYS B 297      54.690  34.650  47.990  0.00  0.00              
ATOM   2210  CE  LYS B 297      55.860  33.820  47.480  0.00  0.00              
ATOM   2211  NZ  LYS B 297      56.870  33.790  48.540  0.00  0.00              
ATOM   2212  HN  LYS B 297      50.510  33.330  46.700  0.00  0.00              
ATOM   2213  HZ1 LYS B 297      57.710  33.390  48.170  0.00  0.00              
ATOM   2214  HZ2 LYS B 297      57.070  34.720  48.850  0.00  0.00              
ATOM   2215  HZ3 LYS B 297      56.560  33.210  49.300  0.00  0.00              
ATOM   2216  N   GLU B 298      50.290  36.420  48.970  0.00  0.00              
ATOM   2217  CA  GLU B 298      49.280  37.490  49.060  0.00  0.00              
ATOM   2218  C   GLU B 298      49.390  38.400  47.820  0.00  0.00              
ATOM   2219  O   GLU B 298      50.490  38.670  47.330  0.00  0.00              
ATOM   2220  CB  GLU B 298      49.570  38.340  50.320  0.00  0.00              
ATOM   2221  CG  GLU B 298      49.470  37.580  51.650  0.00  0.00              
ATOM   2222  CD  GLU B 298      50.000  38.400  52.830  0.00  0.00              
ATOM   2223  OE1 GLU B 298      49.450  39.490  53.120  0.00  0.00              
ATOM   2224  OE2 GLU B 298      50.940  37.910  53.500  0.00  0.00              
ATOM   2225  HN  GLU B 298      51.070  36.540  49.580  0.00  0.00              
ATOM   2226  N   LEU B 299      48.240  38.740  47.240  0.00  0.00              
ATOM   2227  CA  LEU B 299      48.170  39.610  46.060  0.00  0.00              
ATOM   2228  C   LEU B 299      47.440  40.930  46.350  0.00  0.00              
ATOM   2229  O   LEU B 299      46.220  40.980  46.510  0.00  0.00              
ATOM   2230  CB  LEU B 299      47.540  38.860  44.870  0.00  0.00              
ATOM   2231  CG  LEU B 299      47.370  39.710  43.600  0.00  0.00              
ATOM   2232  CD1 LEU B 299      48.710  40.150  43.000  0.00  0.00              
ATOM   2233  CD2 LEU B 299      46.550  38.930  42.580  0.00  0.00              
ATOM   2234  HN  LEU B 299      47.350  38.400  47.600  0.00  0.00              
ATOM   2235  N   TYR B 300      48.230  41.990  46.250  0.00  0.00              
ATOM   2236  CA  TYR B 300      47.760  43.380  46.300  0.00  0.00              
ATOM   2237  C   TYR B 300      48.090  44.070  44.970  0.00  0.00              
ATOM   2238  O   TYR B 300      49.140  43.820  44.370  0.00  0.00              
ATOM   2239  CB  TYR B 300      48.470  44.130  47.440  0.00  0.00              
ATOM   2240  CG  TYR B 300      48.110  43.640  48.840  0.00  0.00              
ATOM   2241  CD1 TYR B 300      47.090  44.290  49.570  0.00  0.00              
ATOM   2242  CD2 TYR B 300      48.890  42.620  49.440  0.00  0.00              
ATOM   2243  CE1 TYR B 300      46.860  43.930  50.910  0.00  0.00              
ATOM   2244  CE2 TYR B 300      48.650  42.260  50.780  0.00  0.00              
ATOM   2245  CZ  TYR B 300      47.650  42.930  51.500  0.00  0.00              
ATOM   2246  OH  TYR B 300      47.510  42.680  52.820  0.00  0.00              
ATOM   2247  HN  TYR B 300      49.210  41.890  46.110  0.00  0.00              
ATOM   2248  HH  TYR B 300      47.970  41.820  53.040  0.00  0.00              
ATOM   2249  N   PHE B 301      47.180  44.930  44.530  0.00  0.00              
ATOM   2250  CA  PHE B 301      47.380  45.770  43.330  0.00  0.00              
ATOM   2251  C   PHE B 301      47.930  47.150  43.750  0.00  0.00              
ATOM   2252  O   PHE B 301      47.320  48.200  43.490  0.00  0.00              
ATOM   2253  CB  PHE B 301      46.060  45.890  42.550  0.00  0.00              
ATOM   2254  CG  PHE B 301      45.400  44.550  42.190  0.00  0.00              
ATOM   2255  CD1 PHE B 301      46.010  43.680  41.260  0.00  0.00              
ATOM   2256  CD2 PHE B 301      44.200  44.190  42.840  0.00  0.00              
ATOM   2257  CE1 PHE B 301      45.420  42.430  40.980  0.00  0.00              
ATOM   2258  CE2 PHE B 301      43.600  42.940  42.550  0.00  0.00              
ATOM   2259  CZ  PHE B 301      44.220  42.070  41.630  0.00  0.00              
ATOM   2260  HN  PHE B 301      46.350  45.130  45.070  0.00  0.00              
ATOM   2261  N   SER B 302      49.070  47.110  44.440  0.00  0.00              
ATOM   2262  CA  SER B 302      49.760  48.270  45.050  0.00  0.00              
ATOM   2263  C   SER B 302      51.120  47.870  45.640  0.00  0.00              
ATOM   2264  O   SER B 302      51.500  46.690  45.510  0.00  0.00              
ATOM   2265  CB  SER B 302      48.900  48.980  46.120  0.00  0.00              
ATOM   2266  OG  SER B 302      48.400  48.130  47.160  0.00  0.00              
ATOM   2267  OXT SER B 302      51.800  48.740  46.240  0.00  0.00              
ATOM   2268  HN  SER B 302      49.630  46.280  44.500  0.00  0.00              
ATOM   2269  HG  SER B 302      47.550  48.570  47.520  0.00  0.00              
TER
ATOM   2270  CH3 ACE     1      14.708  39.793  34.482  0.00  0.00              
ATOM   2271  C   ACE     1      14.146  39.946  35.882  0.00  0.00              
ATOM   2272  O   ACE     1      13.249  40.766  36.067  0.00  0.00              
ATOM   2273  N   ASP     2      14.694  39.250  36.882  0.00  0.00              
ATOM   2274  H   ASP     2      14.263  39.421  37.786  0.00  0.00              
ATOM   2275  CA  ASP     2      16.051  38.681  36.957  0.00  0.00              
ATOM   2276  C   ASP     2      16.184  37.339  36.234  0.00  0.00              
ATOM   2277  O   ASP     2      15.544  36.338  36.566  0.00  0.00              
ATOM   2278  CB  ASP     2      16.438  38.515  38.435  0.00  0.00              
ATOM   2279  CG  ASP     2      17.864  38.999  38.705  0.00  0.00              
ATOM   2280  OD1 ASP     2      18.756  38.620  37.912  0.00  0.00              
ATOM   2281  OD2 ASP     2      18.053  39.712  39.715  0.00  0.00              
ATOM   2282  N   ASN     3      17.034  37.358  35.208  0.00  0.00              
ATOM   2283  H   ASN     3      17.623  38.166  35.080  0.00  0.00              
ATOM   2284  CA  ASN     3      17.241  36.230  34.298  0.00  0.00              
ATOM   2285  C   ASN     3      18.447  35.424  34.767  0.00  0.00              
ATOM   2286  O   ASN     3      19.216  35.854  35.619  0.00  0.00              
ATOM   2287  CB  ASN     3      17.414  36.765  32.862  0.00  0.00              
ATOM   2288  CG  ASN     3      17.321  35.672  31.812  0.00  0.00              
ATOM   2289  OD1 ASN     3      16.646  34.673  31.999  0.00  0.00              
ATOM   2290  ND2 ASN     3      17.984  35.784  30.687  0.00  0.00              
ATOM   2291  HD2 ASN     3      18.584  36.565  30.413  0.00  0.00              
ATOM   2292  HD2 ASN     3      17.850  35.037  30.036  0.00  0.00              
ATOM   2293  N   LEU     4      18.608  34.225  34.206  0.00  0.00              
ATOM   2294  H   LEU     4      18.028  33.945  33.431  0.00  0.00              
ATOM   2295  CA  LEU     4      19.841  33.469  34.472  0.00  0.00              
ATOM   2296  C   LEU     4      20.651  33.367  33.164  0.00  0.00              
ATOM   2297  O   LEU     4      20.172  33.771  32.097  0.00  0.00              
ATOM   2298  CB  LEU     4      19.469  32.063  34.998  0.00  0.00              
ATOM   2299  CG  LEU     4      19.393  31.956  36.532  0.00  0.00              
ATOM   2300  CD1 LEU     4      18.485  30.784  36.913  0.00  0.00              
ATOM   2301  CD2 LEU     4      20.749  31.736  37.207  0.00  0.00              
ATOM   2302  N   ASP     5      21.859  32.845  33.256  0.00  0.00              
ATOM   2303  H   ASP     5      22.265  32.521  34.113  0.00  0.00              
ATOM   2304  CA  ASP     5      22.715  32.694  32.072  0.00  0.00              
ATOM   2305  C   ASP     5      22.553  31.303  31.468  0.00  0.00              
ATOM   2306  O   ASP     5      23.021  30.286  32.005  0.00  0.00              
ATOM   2307  CB  ASP     5      24.168  32.995  32.448  0.00  0.00              
ATOM   2308  CG  ASP     5      24.394  34.487  32.230  0.00  0.00              
ATOM   2309  OD1 ASP     5      25.022  35.158  33.045  0.00  0.00              
ATOM   2310  OD2 ASP     5      23.985  35.100  31.255  0.00  0.00              
TER
ATOM   2311  CH3 ACE     1      14.740  39.050  34.200  0.00  0.00              
ATOM   2312  C   ACE     1      14.260  39.310  35.640  0.00  0.00              
ATOM   2313  O   ACE     1      13.360  40.130  35.810  0.00  0.00              
ATOM   2314  N   ASP     2      14.880  38.710  36.660  0.00  0.00              
ATOM   2315  H   ASP     2      14.390  38.580  37.530  0.00  0.00              
ATOM   2316  CA  ASP     2      16.250  38.170  36.700  0.00  0.00              
ATOM   2317  CB  ASP     2      16.630  37.850  38.150  0.00  0.00              
ATOM   2318  CG  ASP     2      16.660  39.110  39.030  0.00  0.00              
ATOM   2319  OD2 ASP     2      16.380  39.060  40.220  0.00  0.00              
ATOM   2320  OD1 ASP     2      16.970  40.210  38.580  0.00  0.00              
ATOM   2321  C   ASP     2      16.440  36.940  35.810  0.00  0.00              
ATOM   2322  O   ASP     2      15.600  36.040  35.730  0.00  0.00              
ATOM   2323  N   GLU     3      17.580  36.940  35.120  0.00  0.00              
ATOM   2324  H   GLU     3      18.280  37.650  35.250  0.00  0.00              
ATOM   2325  CA  GLU     3      17.930  35.930  34.120  0.00  0.00              
ATOM   2326  CB  GLU     3      18.330  36.630  32.820  0.00  0.00              
ATOM   2327  CG  GLU     3      17.220  36.600  31.770  0.00  0.00              
ATOM   2328  CD  GLU     3      17.480  37.550  30.600  0.00  0.00              
ATOM   2329  OE1 GLU     3      16.530  38.040  29.980  0.00  0.00              
ATOM   2330  OE2 GLU     3      18.610  37.870  30.240  0.00  0.00              
ATOM   2331  C   GLU     3      19.110  35.110  34.630  0.00  0.00              
ATOM   2332  O   GLU     3      19.990  35.610  35.320  0.00  0.00              
ATOM   2333  N   VAL     4      19.120  33.820  34.290  0.00  0.00              
ATOM   2334  H   VAL     4      18.370  33.350  33.830  0.00  0.00              
ATOM   2335  CA  VAL     4      20.310  33.010  34.590  0.00  0.00              
ATOM   2336  CB  VAL     4      19.970  31.600  35.110  0.00  0.00              
ATOM   2337  CG1 VAL     4      19.010  30.770  34.250  0.00  0.00              
ATOM   2338  CG2 VAL     4      19.400  31.660  36.520  0.00  0.00              
ATOM   2339  C   VAL     4      21.180  32.920  33.320  0.00  0.00              
ATOM   2340  O   VAL     4      20.670  33.050  32.200  0.00  0.00              
ATOM   2341  N   ASP     5      22.470  32.710  33.500  0.00  0.00              
ATOM   2342  H   ASP     5      22.900  32.610  34.400  0.00  0.00              
ATOM   2343  CA  ASP     5      23.390  32.600  32.360  0.00  0.00              
ATOM   2344  C   ASP     5      23.500  31.150  31.900  0.00  0.00              
ATOM   2345  O   ASP     5      24.370  30.770  31.100  0.00  0.00              
ATOM   2346  CB  ASP     5      24.750  33.190  32.740  0.00  0.00              
ATOM   2347  CG  ASP     5      24.750  34.650  32.300  0.00  0.00              
ATOM   2348  OD1 ASP     5      24.010  35.040  31.400  0.00  0.00              
ATOM   2349  OD2 ASP     5      25.460  35.510  32.800  0.00  0.00              
TER
ATOM   2350  CH3 ACE     1      14.694  38.896  34.309  0.00  0.00              
ATOM   2351  C   ACE     1      14.166  38.986  35.728  0.00  0.00              
ATOM   2352  O   ACE     1      13.175  39.681  35.942  0.00  0.00              
ATOM   2353  N   ASP     2      14.838  38.378  36.710  0.00  0.00              
ATOM   2354  H   ASP     2      14.422  38.498  37.629  0.00  0.00              
ATOM   2355  CA  ASP     2      16.261  37.997  36.738  0.00  0.00              
ATOM   2356  C   ASP     2      16.569  36.755  35.899  0.00  0.00              
ATOM   2357  O   ASP     2      16.064  35.654  36.129  0.00  0.00              
ATOM   2358  CB  ASP     2      16.678  37.751  38.196  0.00  0.00              
ATOM   2359  CG  ASP     2      17.298  38.999  38.832  0.00  0.00              
ATOM   2360  OD1 ASP     2      18.457  39.307  38.471  0.00  0.00              
ATOM   2361  OD2 ASP     2      16.624  39.610  39.690  0.00  0.00              
ATOM   2362  N   GLN     3      17.413  36.976  34.892  0.00  0.00              
ATOM   2363  H   GLN     3      17.887  37.866  34.840  0.00  0.00              
ATOM   2364  CA  GLN     3      17.768  35.973  33.887  0.00  0.00              
ATOM   2365  C   GLN     3      19.042  35.258  34.323  0.00  0.00              
ATOM   2366  O   GLN     3      20.047  35.877  34.649  0.00  0.00              
ATOM   2367  CB  GLN     3      17.991  36.752  32.570  0.00  0.00              
ATOM   2368  CG  GLN     3      17.861  35.975  31.243  0.00  0.00              
ATOM   2369  CD  GLN     3      18.399  36.777  30.052  0.00  0.00              
ATOM   2370  OE1 GLN     3      18.160  37.973  29.952  0.00  0.00              
ATOM   2371  NE2 GLN     3      19.110  36.147  29.144  0.00  0.00              
ATOM   2372  HE2 GLN     3      19.273  35.147  29.193  0.00  0.00              
ATOM   2373  HE2 GLN     3      19.619  36.625  28.402  0.00  0.00              
ATOM   2374  N   THR     4      18.992  33.925  34.340  0.00  0.00              
ATOM   2375  H   THR     4      18.190  33.442  33.971  0.00  0.00              
ATOM   2376  CA  THR     4      20.229  33.165  34.574  0.00  0.00              
ATOM   2377  C   THR     4      20.881  32.849  33.212  0.00  0.00              
ATOM   2378  O   THR     4      20.291  33.118  32.158  0.00  0.00              
ATOM   2379  CB  THR     4      19.944  31.826  35.288  0.00  0.00              
ATOM   2380  CG2 THR     4      20.128  31.847  36.808  0.00  0.00              
ATOM   2381  OG1 THR     4      18.626  31.379  35.057  0.00  0.00              
ATOM   2382  HG  THR     4      18.669  30.555  34.529  0.00  0.00              
ATOM   2383  N   ASP     5      22.079  32.298  33.243  0.00  0.00              
ATOM   2384  H   ASP     5      22.573  32.081  34.088  0.00  0.00              
ATOM   2385  CA  ASP     5      22.789  31.949  32.006  0.00  0.00              
ATOM   2386  C   ASP     5      22.702  30.449  31.744  0.00  0.00              
ATOM   2387  O   ASP     5      22.005  29.972  30.834  0.00  0.00              
ATOM   2388  CB  ASP     5      24.237  32.437  32.090  0.00  0.00              
ATOM   2389  CG  ASP     5      24.362  33.648  31.172  0.00  0.00              
ATOM   2390  OD1 ASP     5      25.068  33.610  30.167  0.00  0.00              
ATOM   2391  OD2 ASP     5      23.782  34.707  31.361  0.00  0.00              
TER
ATOM   2392  CH3 ACE     1      16.151  41.411  36.938  0.00  0.00              
ATOM   2393  C   ACE     1      15.149  40.452  37.547  0.00  0.00              
ATOM   2394  O   ACE     1      14.235  40.913  38.229  0.00  0.00              
ATOM   2395  N   ASP     2      15.331  39.137  37.395  0.00  0.00              
ATOM   2396  H   ASP     2      14.620  38.567  37.844  0.00  0.00              
ATOM   2397  CA  ASP     2      16.587  38.421  37.113  0.00  0.00              
ATOM   2398  C   ASP     2      16.466  37.418  35.964  0.00  0.00              
ATOM   2399  O   ASP     2      15.481  36.689  35.818  0.00  0.00              
ATOM   2400  CB  ASP     2      17.042  37.698  38.390  0.00  0.00              
ATOM   2401  CG  ASP     2      17.523  38.684  39.458  0.00  0.00              
ATOM   2402  OD1 ASP     2      18.661  39.183  39.303  0.00  0.00              
ATOM   2403  OD2 ASP     2      16.769  38.899  40.432  0.00  0.00              
ATOM   2404  N   MET     3      17.506  37.419  35.131  0.00  0.00              
ATOM   2405  H   MET     3      18.334  37.934  35.390  0.00  0.00              
ATOM   2406  CA  MET     3      17.566  36.631  33.899  0.00  0.00              
ATOM   2407  C   MET     3      18.359  35.355  34.160  0.00  0.00              
ATOM   2408  O   MET     3      19.262  35.317  34.987  0.00  0.00              
ATOM   2409  CB  MET     3      18.224  37.500  32.806  0.00  0.00              
ATOM   2410  CG  MET     3      17.517  37.437  31.446  0.00  0.00              
ATOM   2411  SD  MET     3      17.977  36.040  30.391  0.00  0.00              
ATOM   2412  CE  MET     3      18.257  36.989  28.866  0.00  0.00              
ATOM   2413  N   GLN     4      18.005  34.286  33.445  0.00  0.00              
ATOM   2414  H   GLN     4      17.341  34.371  32.693  0.00  0.00              
ATOM   2415  CA  GLN     4      18.835  33.074  33.509  0.00  0.00              
ATOM   2416  C   GLN     4      20.106  33.301  32.666  0.00  0.00              
ATOM   2417  O   GLN     4      20.051  33.939  31.607  0.00  0.00              
ATOM   2418  CB  GLN     4      18.020  31.914  32.903  0.00  0.00              
ATOM   2419  CG  GLN     4      18.339  30.525  33.487  0.00  0.00              
ATOM   2420  CD  GLN     4      18.679  29.517  32.395  0.00  0.00              
ATOM   2421  OE1 GLN     4      19.426  29.792  31.466  0.00  0.00              
ATOM   2422  NE2 GLN     4      18.145  28.321  32.460  0.00  0.00              
ATOM   2423  HE2 GLN     4      17.501  28.069  33.232  0.00  0.00              
ATOM   2424  HE2 GLN     4      18.370  27.666  31.745  0.00  0.00              
ATOM   2425  N   ASP     5      21.228  32.792  33.138  0.00  0.00              
ATOM   2426  H   ASP     5      21.292  32.279  33.997  0.00  0.00              
ATOM   2427  CA  ASP     5      22.497  32.941  32.412  0.00  0.00              
ATOM   2428  C   ASP     5      23.046  31.577  32.009  0.00  0.00              
ATOM   2429  O   ASP     5      22.371  30.538  32.089  0.00  0.00              
ATOM   2430  CB  ASP     5      23.487  33.733  33.269  0.00  0.00              
ATOM   2431  CG  ASP     5      24.425  34.468  32.318  0.00  0.00              
ATOM   2432  OD1 ASP     5      23.985  35.110  31.367  0.00  0.00              
ATOM   2433  OD2 ASP     5      25.641  34.476  32.433  0.00  0.00              
TER
