# Supplementary material for: Structural and functional definition of the specificity of a novel caspase-3 inhibitor, Ac-DNLD-CHO
Source: BMC Pharmacol. 2007 Jun 27;7:8. doi: 10.1186/1471-2210-7-8 (PMC1931592; doi:10.1186/1471-2210-7-8)
Supplement: Additional File 1 — ZIP file is a pdb format that is compressed. It contains caspase-3/peptide complexes (casp3_pep.pdb), caspase-7/peptide complexes (casp7_pep.pdb), caspase-8/peptide complexes (casp8_pep.pdb), and caspase-9/peptide complexes (casp9_pep.pdb). [file 1471-2210-7-8-S1.zip › casp8-pep.pdb]

ATOM      1  N   LEU A 222      48.430  59.920  51.200  0.00  0.00              
ATOM      2  CA  LEU A 222      48.680  59.310  52.530  0.00  0.00              
ATOM      3  C   LEU A 222      47.990  57.950  52.760  0.00  0.00              
ATOM      4  O   LEU A 222      48.320  57.240  53.700  0.00  0.00              
ATOM      5  CB  LEU A 222      48.250  60.360  53.570  0.00  0.00              
ATOM      6  CG  LEU A 222      48.740  60.170  55.000  0.00  0.00              
ATOM      7  CD1 LEU A 222      50.270  60.190  55.110  0.00  0.00              
ATOM      8  CD2 LEU A 222      48.140  61.300  55.830  0.00  0.00              
ATOM      9  HN1 LEU A 222      48.917  60.803  51.137  0.00  0.00              
ATOM     10  HN2 LEU A 222      47.439  60.074  51.080  0.00  0.00              
ATOM     11  HN3 LEU A 222      48.764  59.299  50.476  0.00  0.00              
ATOM     12  N   ASP A 223      47.240  57.490  51.750  0.00  0.00              
ATOM     13  CA  ASP A 223      46.480  56.230  51.810  0.00  0.00              
ATOM     14  C   ASP A 223      47.430  55.030  51.730  0.00  0.00              
ATOM     15  O   ASP A 223      48.460  55.070  51.050  0.00  0.00              
ATOM     16  CB  ASP A 223      45.540  56.230  50.600  0.00  0.00              
ATOM     17  CG  ASP A 223      44.700  57.510  50.490  0.00  0.00              
ATOM     18  OD1 ASP A 223      44.010  57.850  51.480  0.00  0.00              
ATOM     19  OD2 ASP A 223      44.880  58.220  49.490  0.00  0.00              
ATOM     20  HN  ASP A 223      47.020  57.970  50.900  0.00  0.00              
ATOM     21  N   LYS A 224      47.120  54.010  52.530  0.00  0.00              
ATOM     22  CA  LYS A 224      47.890  52.740  52.540  0.00  0.00              
ATOM     23  C   LYS A 224      47.660  52.030  51.190  0.00  0.00              
ATOM     24  O   LYS A 224      46.540  51.970  50.690  0.00  0.00              
ATOM     25  CB  LYS A 224      47.400  51.810  53.660  0.00  0.00              
ATOM     26  CG  LYS A 224      47.420  52.400  55.080  0.00  0.00              
ATOM     27  CD  LYS A 224      48.810  52.470  55.710  0.00  0.00              
ATOM     28  CE  LYS A 224      48.670  52.990  57.150  0.00  0.00              
ATOM     29  NZ  LYS A 224      49.950  52.990  57.860  0.00  0.00              
ATOM     30  HN  LYS A 224      46.280  54.000  53.080  0.00  0.00              
ATOM     31  HZ1 LYS A 224      49.830  53.350  58.780  0.00  0.00              
ATOM     32  HZ2 LYS A 224      50.310  52.060  57.950  0.00  0.00              
ATOM     33  HZ3 LYS A 224      50.620  53.570  57.380  0.00  0.00              
ATOM     34  N   VAL A 225      48.760  51.650  50.550  0.00  0.00              
ATOM     35  CA  VAL A 225      48.690  51.010  49.220  0.00  0.00              
ATOM     36  C   VAL A 225      49.390  49.640  49.270  0.00  0.00              
ATOM     37  O   VAL A 225      50.280  49.420  50.090  0.00  0.00              
ATOM     38  CB  VAL A 225      49.340  51.870  48.120  0.00  0.00              
ATOM     39  CG1 VAL A 225      48.840  51.440  46.730  0.00  0.00              
ATOM     40  CG2 VAL A 225      49.140  53.380  48.270  0.00  0.00              
ATOM     41  HN  VAL A 225      49.690  51.910  50.840  0.00  0.00              
ATOM     42  N   TYR A 226      48.870  48.700  48.480  0.00  0.00              
ATOM     43  CA  TYR A 226      49.570  47.420  48.240  0.00  0.00              
ATOM     44  C   TYR A 226      50.830  47.640  47.400  0.00  0.00              
ATOM     45  O   TYR A 226      50.890  48.500  46.510  0.00  0.00              
ATOM     46  CB  TYR A 226      48.670  46.370  47.580  0.00  0.00              
ATOM     47  CG  TYR A 226      47.510  45.890  48.480  0.00  0.00              
ATOM     48  CD1 TYR A 226      47.760  45.190  49.690  0.00  0.00              
ATOM     49  CD2 TYR A 226      46.200  46.110  48.010  0.00  0.00              
ATOM     50  CE1 TYR A 226      46.660  44.720  50.440  0.00  0.00              
ATOM     51  CE2 TYR A 226      45.110  45.630  48.760  0.00  0.00              
ATOM     52  CZ  TYR A 226      45.360  44.950  49.960  0.00  0.00              
ATOM     53  OH  TYR A 226      44.290  44.580  50.710  0.00  0.00              
ATOM     54  HN  TYR A 226      47.990  48.820  48.000  0.00  0.00              
ATOM     55  HH  TYR A 226      43.750  43.950  50.150  0.00  0.00              
ATOM     56  N   GLN A 227      51.900  47.050  47.920  0.00  0.00              
ATOM     57  CA  GLN A 227      53.230  47.050  47.300  0.00  0.00              
ATOM     58  C   GLN A 227      53.200  46.250  45.990  0.00  0.00              
ATOM     59  O   GLN A 227      52.560  45.200  45.930  0.00  0.00              
ATOM     60  CB  GLN A 227      54.210  46.450  48.320  0.00  0.00              
ATOM     61  CG  GLN A 227      55.640  46.360  47.790  0.00  0.00              
ATOM     62  CD  GLN A 227      56.640  45.890  48.850  0.00  0.00              
ATOM     63  OE1 GLN A 227      56.690  44.760  49.290  0.00  0.00              
ATOM     64  NE2 GLN A 227      57.520  46.780  49.250  0.00  0.00              
ATOM     65  HN  GLN A 227      51.820  46.520  48.760  0.00  0.00              
ATOM     66 1HE2 GLN A 227      57.480  47.730  48.950  0.00  0.00               
ATOM     67 2HE2 GLN A 227      58.410  46.380  49.540  0.00  0.00               
ATOM     68  N   MET A 228      53.580  46.950  44.920  0.00  0.00              
ATOM     69  CA  MET A 228      53.630  46.340  43.570  0.00  0.00              
ATOM     70  C   MET A 228      54.970  46.470  42.820  0.00  0.00              
ATOM     71  O   MET A 228      55.040  46.990  41.700  0.00  0.00              
ATOM     72  CB  MET A 228      52.470  46.860  42.730  0.00  0.00              
ATOM     73  CG  MET A 228      51.210  46.060  43.030  0.00  0.00              
ATOM     74  SD  MET A 228      51.500  44.260  42.810  0.00  0.00              
ATOM     75  CE  MET A 228      50.530  44.030  41.350  0.00  0.00              
ATOM     76  HN  MET A 228      53.650  47.950  44.930  0.00  0.00              
ATOM     77  N   LYS A 229      55.990  45.840  43.380  0.00  0.00              
ATOM     78  CA  LYS A 229      57.340  45.860  42.770  0.00  0.00              
ATOM     79  C   LYS A 229      57.890  44.500  42.320  0.00  0.00              
ATOM     80  O   LYS A 229      58.770  44.460  41.460  0.00  0.00              
ATOM     81  CB  LYS A 229      58.360  46.610  43.630  0.00  0.00              
ATOM     82  CG  LYS A 229      58.710  45.930  44.960  0.00  0.00              
ATOM     83  CD  LYS A 229      58.800  46.890  46.150  0.00  0.00              
ATOM     84  CE  LYS A 229      59.820  48.030  46.070  0.00  0.00              
ATOM     85  NZ  LYS A 229      59.270  49.190  45.340  0.00  0.00              
ATOM     86  HN  LYS A 229      55.850  45.210  44.160  0.00  0.00              
ATOM     87  HZ1 LYS A 229      59.950  49.930  45.330  0.00  0.00              
ATOM     88  HZ2 LYS A 229      59.050  48.940  44.400  0.00  0.00              
ATOM     89  HZ3 LYS A 229      58.440  49.500  45.800  0.00  0.00              
ATOM     90  N   SER A 230      57.440  43.430  42.970  0.00  0.00              
ATOM     91  CA  SER A 230      57.800  42.030  42.650  0.00  0.00              
ATOM     92  C   SER A 230      58.120  41.780  41.170  0.00  0.00              
ATOM     93  O   SER A 230      57.360  42.130  40.260  0.00  0.00              
ATOM     94  CB  SER A 230      56.690  41.090  43.100  0.00  0.00              
ATOM     95  OG  SER A 230      56.770  39.830  42.440  0.00  0.00              
ATOM     96  HN  SER A 230      56.840  43.520  43.790  0.00  0.00              
ATOM     97  HG  SER A 230      56.840  39.080  43.120  0.00  0.00              
ATOM     98  N   LYS A 231      59.290  41.180  40.990  0.00  0.00              
ATOM     99  CA  LYS A 231      59.850  40.830  39.660  0.00  0.00              
ATOM    100  C   LYS A 231      58.820  40.250  38.660  0.00  0.00              
ATOM    101  O   LYS A 231      58.680  40.870  37.610  0.00  0.00              
ATOM    102  CB  LYS A 231      61.120  39.990  39.770  0.00  0.00              
ATOM    103  CG  LYS A 231      62.270  40.620  40.560  0.00  0.00              
ATOM    104  CD  LYS A 231      63.450  39.650  40.520  0.00  0.00              
ATOM    105  CE  LYS A 231      64.720  40.160  41.210  0.00  0.00              
ATOM    106  NZ  LYS A 231      65.800  39.170  41.050  0.00  0.00              
ATOM    107  HN  LYS A 231      59.920  41.100  41.750  0.00  0.00              
ATOM    108  HZ1 LYS A 231      66.680  39.580  41.340  0.00  0.00              
ATOM    109  HZ2 LYS A 231      65.620  38.360  41.600  0.00  0.00              
ATOM    110  HZ3 LYS A 231      65.860  38.910  40.080  0.00  0.00              
ATOM    111  N   PRO A 232      58.030  39.200  38.970  0.00  0.00              
ATOM    112  CA  PRO A 232      56.960  38.770  38.050  0.00  0.00              
ATOM    113  C   PRO A 232      55.540  39.200  38.490  0.00  0.00              
ATOM    114  O   PRO A 232      54.570  38.700  37.930  0.00  0.00              
ATOM    115  CB  PRO A 232      57.050  37.240  38.020  0.00  0.00              
ATOM    116  CG  PRO A 232      58.260  36.880  38.890  0.00  0.00              
ATOM    117  CD  PRO A 232      58.360  38.060  39.850  0.00  0.00              
ATOM    118  N   ARG A 233      55.450  40.080  39.500  0.00  0.00              
ATOM    119  CA  ARG A 233      54.220  40.510  40.210  0.00  0.00              
ATOM    120  C   ARG A 233      53.520  39.370  40.970  0.00  0.00              
ATOM    121  O   ARG A 233      53.210  39.490  42.160  0.00  0.00              
ATOM    122  CB  ARG A 233      53.160  41.190  39.330  0.00  0.00              
ATOM    123  CG  ARG A 233      53.540  42.570  38.810  0.00  0.00              
ATOM    124  CD  ARG A 233      53.590  43.650  39.890  0.00  0.00              
ATOM    125  NE  ARG A 233      53.670  44.960  39.210  0.00  0.00              
ATOM    126  CZ  ARG A 233      54.810  45.600  38.920  0.00  0.00              
ATOM    127  NH1 ARG A 233      55.990  45.070  39.260  0.00  0.00              
ATOM    128  NH2 ARG A 233      54.790  46.720  38.190  0.00  0.00              
ATOM    129  HN  ARG A 233      56.270  40.530  39.840  0.00  0.00              
ATOM    130  HE  ARG A 233      52.790  45.340  38.910  0.00  0.00              
ATOM    131 1HH1 ARG A 233      56.020  44.220  39.780  0.00  0.00               
ATOM    132 2HH1 ARG A 233      56.850  45.400  38.860  0.00  0.00               
ATOM    133 1HH2 ARG A 233      53.930  47.100  37.830  0.00  0.00               
ATOM    134 2HH2 ARG A 233      55.650  47.210  38.030  0.00  0.00               
ATOM    135  N   GLY A 234      53.190  38.360  40.190  0.00  0.00              
ATOM    136  CA  GLY A 234      52.460  37.150  40.580  0.00  0.00              
ATOM    137  C   GLY A 234      51.970  36.410  39.330  0.00  0.00              
ATOM    138  O   GLY A 234      52.110  36.880  38.200  0.00  0.00              
ATOM    139  HN  GLY A 234      53.460  38.370  39.220  0.00  0.00              
ATOM    140  N   TYR A 235      51.310  35.300  39.600  0.00  0.00              
ATOM    141  CA  TYR A 235      50.670  34.470  38.570  0.00  0.00              
ATOM    142  C   TYR A 235      49.240  34.960  38.330  0.00  0.00              
ATOM    143  O   TYR A 235      48.540  35.420  39.230  0.00  0.00              
ATOM    144  CB  TYR A 235      50.640  32.990  38.950  0.00  0.00              
ATOM    145  CG  TYR A 235      52.030  32.410  39.230  0.00  0.00              
ATOM    146  CD1 TYR A 235      52.910  32.120  38.160  0.00  0.00              
ATOM    147  CD2 TYR A 235      52.410  32.220  40.580  0.00  0.00              
ATOM    148  CE1 TYR A 235      54.200  31.620  38.460  0.00  0.00              
ATOM    149  CE2 TYR A 235      53.700  31.740  40.860  0.00  0.00              
ATOM    150  CZ  TYR A 235      54.580  31.450  39.800  0.00  0.00              
ATOM    151  OH  TYR A 235      55.850  31.070  40.110  0.00  0.00              
ATOM    152  HN  TYR A 235      51.140  35.020  40.560  0.00  0.00              
ATOM    153  HH  TYR A 235      55.870  30.790  41.080  0.00  0.00              
ATOM    154  N   CYS A 236      48.920  35.010  37.040  0.00  0.00              
ATOM    155  CA  CYS A 236      47.570  35.330  36.560  0.00  0.00              
ATOM    156  C   CYS A 236      46.960  34.100  35.870  0.00  0.00              
ATOM    157  O   CYS A 236      47.250  33.810  34.710  0.00  0.00              
ATOM    158  CB  CYS A 236      47.590  36.560  35.650  0.00  0.00              
ATOM    159  SG  CYS A 236      45.920  37.080  35.120  0.00  0.00              
ATOM    160  HN  CYS A 236      49.620  34.850  36.330  0.00  0.00              
ATOM    161  HG  CYS A 236      46.330  38.130  34.400  0.00  0.00              
ATOM    162  N   LEU A 237      46.220  33.330  36.660  0.00  0.00              
ATOM    163  CA  LEU A 237      45.520  32.140  36.140  0.00  0.00              
ATOM    164  C   LEU A 237      44.370  32.560  35.220  0.00  0.00              
ATOM    165  O   LEU A 237      43.710  33.560  35.480  0.00  0.00              
ATOM    166  CB  LEU A 237      44.900  31.270  37.240  0.00  0.00              
ATOM    167  CG  LEU A 237      45.860  30.790  38.330  0.00  0.00              
ATOM    168  CD1 LEU A 237      45.160  29.730  39.180  0.00  0.00              
ATOM    169  CD2 LEU A 237      47.180  30.240  37.770  0.00  0.00              
ATOM    170  HN  LEU A 237      46.000  33.600  37.600  0.00  0.00              
ATOM    171  N   ILE A 238      44.250  31.860  34.100  0.00  0.00              
ATOM    172  CA  ILE A 238      43.110  32.040  33.190  0.00  0.00              
ATOM    173  C   ILE A 238      42.500  30.660  32.900  0.00  0.00              
ATOM    174  O   ILE A 238      43.010  29.890  32.080  0.00  0.00              
ATOM    175  CB  ILE A 238      43.490  32.800  31.900  0.00  0.00              
ATOM    176  CG1 ILE A 238      44.060  34.190  32.240  0.00  0.00              
ATOM    177  CG2 ILE A 238      42.250  32.960  30.990  0.00  0.00              
ATOM    178  CD1 ILE A 238      44.730  34.920  31.060  0.00  0.00              
ATOM    179  HN  ILE A 238      44.930  31.160  33.840  0.00  0.00              
ATOM    180  N   ILE A 239      41.430  30.360  33.630  0.00  0.00              
ATOM    181  CA  ILE A 239      40.630  29.150  33.400  0.00  0.00              
ATOM    182  C   ILE A 239      39.580  29.510  32.340  0.00  0.00              
ATOM    183  O   ILE A 239      38.520  30.090  32.630  0.00  0.00              
ATOM    184  CB  ILE A 239      39.960  28.600  34.680  0.00  0.00              
ATOM    185  CG1 ILE A 239      40.870  28.550  35.920  0.00  0.00              
ATOM    186  CG2 ILE A 239      39.350  27.220  34.390  0.00  0.00              
ATOM    187  CD1 ILE A 239      42.160  27.730  35.790  0.00  0.00              
ATOM    188  HN  ILE A 239      41.080  31.000  34.330  0.00  0.00              
ATOM    189  N   ASN A 240      39.980  29.230  31.120  0.00  0.00              
ATOM    190  CA  ASN A 240      39.220  29.510  29.890  0.00  0.00              
ATOM    191  C   ASN A 240      38.480  28.220  29.490  0.00  0.00              
ATOM    192  O   ASN A 240      39.090  27.170  29.360  0.00  0.00              
ATOM    193  CB  ASN A 240      40.240  29.930  28.830  0.00  0.00              
ATOM    194  CG  ASN A 240      39.630  30.290  27.470  0.00  0.00              
ATOM    195  OD1 ASN A 240      38.750  29.630  26.940  0.00  0.00              
ATOM    196  ND2 ASN A 240      40.000  31.420  26.940  0.00  0.00              
ATOM    197  HN  ASN A 240      40.810  28.680  30.960  0.00  0.00              
ATOM    198 1HD2 ASN A 240      40.660  32.010  27.400  0.00  0.00               
ATOM    199 2HD2 ASN A 240      39.650  31.650  26.030  0.00  0.00               
ATOM    200  N   ASN A 241      37.160  28.280  29.570  0.00  0.00              
ATOM    201  CA  ASN A 241      36.310  27.170  29.110  0.00  0.00              
ATOM    202  C   ASN A 241      35.440  27.600  27.920  0.00  0.00              
ATOM    203  O   ASN A 241      34.680  28.580  27.990  0.00  0.00              
ATOM    204  CB  ASN A 241      35.430  26.620  30.230  0.00  0.00              
ATOM    205  CG  ASN A 241      36.140  25.940  31.400  0.00  0.00              
ATOM    206  OD1 ASN A 241      37.300  26.160  31.720  0.00  0.00              
ATOM    207  ND2 ASN A 241      35.360  25.300  32.240  0.00  0.00              
ATOM    208  HN  ASN A 241      36.680  29.060  30.000  0.00  0.00              
ATOM    209 1HD2 ASN A 241      34.370  25.280  32.140  0.00  0.00               
ATOM    210 2HD2 ASN A 241      35.810  24.820  33.000  0.00  0.00               
ATOM    211  N   HIS A 242      35.680  26.920  26.800  0.00  0.00              
ATOM    212  CA  HIS A 242      34.940  27.130  25.550  0.00  0.00              
ATOM    213  C   HIS A 242      34.060  25.930  25.160  0.00  0.00              
ATOM    214  O   HIS A 242      32.870  26.140  24.920  0.00  0.00              
ATOM    215  CB  HIS A 242      35.930  27.550  24.440  0.00  0.00              
ATOM    216  CG  HIS A 242      35.470  27.300  23.000  0.00  0.00              
ATOM    217  ND1 HIS A 242      34.540  27.960  22.320  0.00  0.00              
ATOM    218  CD2 HIS A 242      35.840  26.240  22.280  0.00  0.00              
ATOM    219  CE1 HIS A 242      34.300  27.250  21.210  0.00  0.00              
ATOM    220  NE2 HIS A 242      35.100  26.200  21.180  0.00  0.00              
ATOM    221  HN  HIS A 242      36.500  26.330  26.720  0.00  0.00              
ATOM    222  HD1 HIS A 242      34.065  28.820  22.596  0.00  0.00              
ATOM    223  HE2 HIS A 242      35.150  25.510  20.450  0.00  0.00              
ATOM    224  N   ASN A 243      34.630  24.730  25.140  0.00  0.00              
ATOM    225  CA  ASN A 243      33.950  23.520  24.620  0.00  0.00              
ATOM    226  C   ASN A 243      33.190  22.720  25.690  0.00  0.00              
ATOM    227  O   ASN A 243      33.610  21.650  26.140  0.00  0.00              
ATOM    228  CB  ASN A 243      35.000  22.680  23.870  0.00  0.00              
ATOM    229  CG  ASN A 243      34.460  21.370  23.310  0.00  0.00              
ATOM    230  OD1 ASN A 243      33.390  21.270  22.730  0.00  0.00              
ATOM    231  ND2 ASN A 243      35.200  20.310  23.530  0.00  0.00              
ATOM    232  HN  ASN A 243      35.580  24.560  25.440  0.00  0.00              
ATOM    233 1HD2 ASN A 243      36.040  20.400  24.060  0.00  0.00               
ATOM    234 2HD2 ASN A 243      34.880  19.410  23.240  0.00  0.00               
ATOM    235  N   PHE A 244      31.890  23.020  25.750  0.00  0.00              
ATOM    236  CA  PHE A 244      30.970  22.390  26.720  0.00  0.00              
ATOM    237  C   PHE A 244      30.300  21.110  26.180  0.00  0.00              
ATOM    238  O   PHE A 244      29.190  20.730  26.550  0.00  0.00              
ATOM    239  CB  PHE A 244      29.920  23.400  27.220  0.00  0.00              
ATOM    240  CG  PHE A 244      30.550  24.420  28.160  0.00  0.00              
ATOM    241  CD1 PHE A 244      31.230  25.530  27.610  0.00  0.00              
ATOM    242  CD2 PHE A 244      30.580  24.190  29.560  0.00  0.00              
ATOM    243  CE1 PHE A 244      31.950  26.390  28.440  0.00  0.00              
ATOM    244  CE2 PHE A 244      31.270  25.080  30.410  0.00  0.00              
ATOM    245  CZ  PHE A 244      31.950  26.160  29.830  0.00  0.00              
ATOM    246  HN  PHE A 244      31.480  23.540  24.990  0.00  0.00              
ATOM    247  N   ALA A 245      31.090  20.380  25.400  0.00  0.00              
ATOM    248  CA  ALA A 245      30.680  19.130  24.730  0.00  0.00              
ATOM    249  C   ALA A 245      30.250  18.040  25.720  0.00  0.00              
ATOM    250  O   ALA A 245      29.140  17.510  25.620  0.00  0.00              
ATOM    251  CB  ALA A 245      31.830  18.660  23.830  0.00  0.00              
ATOM    252  HN  ALA A 245      32.050  20.670  25.250  0.00  0.00              
ATOM    253  N   LYS A 246      31.070  17.840  26.750  0.00  0.00              
ATOM    254  CA  LYS A 246      30.820  16.860  27.820  0.00  0.00              
ATOM    255  C   LYS A 246      29.550  17.210  28.630  0.00  0.00              
ATOM    256  O   LYS A 246      28.730  16.330  28.890  0.00  0.00              
ATOM    257  CB  LYS A 246      32.030  16.830  28.750  0.00  0.00              
ATOM    258  CG  LYS A 246      31.910  15.720  29.800  0.00  0.00              
ATOM    259  CD  LYS A 246      32.540  14.390  29.380  0.00  0.00              
ATOM    260  CE  LYS A 246      34.060  14.510  29.200  0.00  0.00              
ATOM    261  NZ  LYS A 246      34.680  15.090  30.400  0.00  0.00              
ATOM    262  HN  LYS A 246      31.920  18.370  26.830  0.00  0.00              
ATOM    263  HZ1 LYS A 246      35.670  15.100  30.290  0.00  0.00              
ATOM    264  HZ2 LYS A 246      34.380  16.040  30.510  0.00  0.00              
ATOM    265  HZ3 LYS A 246      34.440  14.540  31.200  0.00  0.00              
ATOM    266  N   ALA A 247      29.450  18.460  29.060  0.00  0.00              
ATOM    267  CA  ALA A 247      28.260  19.010  29.760  0.00  0.00              
ATOM    268  C   ALA A 247      26.920  18.540  29.190  0.00  0.00              
ATOM    269  O   ALA A 247      26.200  17.780  29.830  0.00  0.00              
ATOM    270  CB  ALA A 247      28.370  20.530  29.780  0.00  0.00              
ATOM    271  HN  ALA A 247      30.240  19.080  29.060  0.00  0.00              
ATOM    272  N   ARG A 248      26.840  18.720  27.870  0.00  0.00              
ATOM    273  CA  ARG A 248      25.680  18.370  27.030  0.00  0.00              
ATOM    274  C   ARG A 248      25.350  16.870  26.960  0.00  0.00              
ATOM    275  O   ARG A 248      24.210  16.490  26.720  0.00  0.00              
ATOM    276  CB  ARG A 248      25.920  18.920  25.610  0.00  0.00              
ATOM    277  CG  ARG A 248      26.010  20.440  25.610  0.00  0.00              
ATOM    278  CD  ARG A 248      26.040  21.040  24.200  0.00  0.00              
ATOM    279  NE  ARG A 248      27.260  20.730  23.440  0.00  0.00              
ATOM    280  CZ  ARG A 248      28.290  21.570  23.260  0.00  0.00              
ATOM    281  NH1 ARG A 248      28.300  22.780  23.820  0.00  0.00              
ATOM    282  NH2 ARG A 248      29.320  21.240  22.480  0.00  0.00              
ATOM    283  HN  ARG A 248      27.600  19.160  27.380  0.00  0.00              
ATOM    284  HE  ARG A 248      27.260  19.850  22.970  0.00  0.00              
ATOM    285 1HH1 ARG A 248      27.560  23.100  24.420  0.00  0.00               
ATOM    286 2HH1 ARG A 248      29.090  23.380  23.610  0.00  0.00               
ATOM    287 1HH2 ARG A 248      29.380  20.340  22.040  0.00  0.00               
ATOM    288 2HH2 ARG A 248      30.030  21.930  22.300  0.00  0.00               
ATOM    289  N   GLU A 249      26.380  16.060  27.160  0.00  0.00              
ATOM    290  CA  GLU A 249      26.350  14.580  27.140  0.00  0.00              
ATOM    291  C   GLU A 249      25.980  14.000  28.520  0.00  0.00              
ATOM    292  O   GLU A 249      25.210  13.050  28.640  0.00  0.00              
ATOM    293  CB  GLU A 249      27.760  14.150  26.740  0.00  0.00              
ATOM    294  CG  GLU A 249      27.960  12.650  26.520  0.00  0.00              
ATOM    295  CD  GLU A 249      29.350  12.140  26.940  0.00  0.00              
ATOM    296  OE1 GLU A 249      29.380  11.000  27.440  0.00  0.00              
ATOM    297  OE2 GLU A 249      30.350  12.880  26.850  0.00  0.00              
ATOM    298  HN  GLU A 249      27.280  16.430  27.380  0.00  0.00              
ATOM    299  N   LYS A 250      26.650  14.510  29.560  0.00  0.00              
ATOM    300  CA  LYS A 250      26.570  13.950  30.920  0.00  0.00              
ATOM    301  C   LYS A 250      25.440  14.470  31.840  0.00  0.00              
ATOM    302  O   LYS A 250      24.980  13.700  32.680  0.00  0.00              
ATOM    303  CB  LYS A 250      27.930  14.070  31.620  0.00  0.00              
ATOM    304  CG  LYS A 250      29.070  13.310  30.930  0.00  0.00              
ATOM    305  CD  LYS A 250      28.830  11.800  30.900  0.00  0.00              
ATOM    306  CE  LYS A 250      30.040  11.040  30.390  0.00  0.00              
ATOM    307  NZ  LYS A 250      29.700   9.620  30.230  0.00  0.00              
ATOM    308  HN  LYS A 250      27.390  15.180  29.410  0.00  0.00              
ATOM    309  HZ1 LYS A 250      30.490   9.150  29.830  0.00  0.00              
ATOM    310  HZ2 LYS A 250      29.480   9.200  31.110  0.00  0.00              
ATOM    311  HZ3 LYS A 250      28.940   9.530  29.580  0.00  0.00              
ATOM    312  N   VAL A 251      25.100  15.760  31.760  0.00  0.00              
ATOM    313  CA  VAL A 251      24.000  16.300  32.590  0.00  0.00              
ATOM    314  C   VAL A 251      22.760  16.570  31.700  0.00  0.00              
ATOM    315  O   VAL A 251      22.780  17.550  30.960  0.00  0.00              
ATOM    316  CB  VAL A 251      24.400  17.560  33.400  0.00  0.00              
ATOM    317  CG1 VAL A 251      23.230  18.170  34.170  0.00  0.00              
ATOM    318  CG2 VAL A 251      25.420  17.250  34.490  0.00  0.00              
ATOM    319  HN  VAL A 251      25.430  16.370  31.030  0.00  0.00              
ATOM    320  N   PRO A 252      21.620  15.920  32.020  0.00  0.00              
ATOM    321  CA  PRO A 252      20.330  16.150  31.360  0.00  0.00              
ATOM    322  C   PRO A 252      19.900  17.620  31.320  0.00  0.00              
ATOM    323  O   PRO A 252      19.810  18.180  30.230  0.00  0.00              
ATOM    324  CB  PRO A 252      19.320  15.250  32.070  0.00  0.00              
ATOM    325  CG  PRO A 252      20.000  14.930  33.400  0.00  0.00              
ATOM    326  CD  PRO A 252      21.480  14.860  33.040  0.00  0.00              
ATOM    327  N   LYS A 253      19.820  18.290  32.490  0.00  0.00              
ATOM    328  CA  LYS A 253      19.490  19.730  32.560  0.00  0.00              
ATOM    329  C   LYS A 253      20.400  20.630  31.690  0.00  0.00              
ATOM    330  O   LYS A 253      19.990  21.710  31.250  0.00  0.00              
ATOM    331  CB  LYS A 253      19.430  20.250  34.010  0.00  0.00              
ATOM    332  CG  LYS A 253      20.780  20.570  34.680  0.00  0.00              
ATOM    333  CD  LYS A 253      20.680  21.340  36.000  0.00  0.00              
ATOM    334  CE  LYS A 253      22.080  21.710  36.490  0.00  0.00              
ATOM    335  NZ  LYS A 253      22.070  22.420  37.770  0.00  0.00              
ATOM    336  HN  LYS A 253      19.800  17.800  33.360  0.00  0.00              
ATOM    337  HZ1 LYS A 253      23.020  22.600  38.070  0.00  0.00              
ATOM    338  HZ2 LYS A 253      21.590  23.310  37.710  0.00  0.00              
ATOM    339  HZ3 LYS A 253      21.640  21.860  38.480  0.00  0.00              
ATOM    340  N   LEU A 254      21.620  20.150  31.450  0.00  0.00              
ATOM    341  CA  LEU A 254      22.670  20.850  30.700  0.00  0.00              
ATOM    342  C   LEU A 254      22.820  20.420  29.230  0.00  0.00              
ATOM    343  O   LEU A 254      23.820  20.730  28.580  0.00  0.00              
ATOM    344  CB  LEU A 254      23.980  20.730  31.470  0.00  0.00              
ATOM    345  CG  LEU A 254      24.440  22.020  32.170  0.00  0.00              
ATOM    346  CD1 LEU A 254      23.370  22.690  33.040  0.00  0.00              
ATOM    347  CD2 LEU A 254      25.630  21.670  33.050  0.00  0.00              
ATOM    348  HN  LEU A 254      21.840  19.190  31.640  0.00  0.00              
ATOM    349  N   HIS A 255      21.770  19.800  28.680  0.00  0.00              
ATOM    350  CA  HIS A 255      21.600  19.700  27.220  0.00  0.00              
ATOM    351  C   HIS A 255      21.340  21.130  26.680  0.00  0.00              
ATOM    352  O   HIS A 255      21.100  22.050  27.460  0.00  0.00              
ATOM    353  CB  HIS A 255      20.450  18.730  26.880  0.00  0.00              
ATOM    354  CG  HIS A 255      19.040  19.310  27.050  0.00  0.00              
ATOM    355  ND1 HIS A 255      18.480  19.710  28.200  0.00  0.00              
ATOM    356  CD2 HIS A 255      18.300  19.780  26.050  0.00  0.00              
ATOM    357  CE1 HIS A 255      17.420  20.460  27.900  0.00  0.00              
ATOM    358  NE2 HIS A 255      17.320  20.510  26.570  0.00  0.00              
ATOM    359  HN  HIS A 255      21.020  19.400  29.210  0.00  0.00              
ATOM    360  HD1 HIS A 255      18.812  19.489  29.139  0.00  0.00              
ATOM    361  HE2 HIS A 255      16.720  21.140  26.070  0.00  0.00              
ATOM    362  N   SER A 256      21.590  21.320  25.380  0.00  0.00              
ATOM    363  CA  SER A 256      21.520  22.620  24.660  0.00  0.00              
ATOM    364  C   SER A 256      22.550  23.680  25.100  0.00  0.00              
ATOM    365  O   SER A 256      22.710  24.700  24.440  0.00  0.00              
ATOM    366  CB  SER A 256      20.110  23.240  24.670  0.00  0.00              
ATOM    367  OG  SER A 256      19.910  24.040  25.840  0.00  0.00              
ATOM    368  HN  SER A 256      21.770  20.540  24.780  0.00  0.00              
ATOM    369  HG  SER A 256      18.930  24.020  26.130  0.00  0.00              
ATOM    370  N   ILE A 257      23.290  23.400  26.180  0.00  0.00              
ATOM    371  CA  ILE A 257      24.280  24.340  26.750  0.00  0.00              
ATOM    372  C   ILE A 257      25.480  24.560  25.830  0.00  0.00              
ATOM    373  O   ILE A 257      26.470  23.820  25.790  0.00  0.00              
ATOM    374  CB  ILE A 257      24.610  23.970  28.210  0.00  0.00              
ATOM    375  CG1 ILE A 257      23.350  24.010  29.100  0.00  0.00              
ATOM    376  CG2 ILE A 257      25.750  24.780  28.840  0.00  0.00              
ATOM    377  CD1 ILE A 257      22.270  25.070  28.810  0.00  0.00              
ATOM    378  HN  ILE A 257      23.050  22.630  26.770  0.00  0.00              
ATOM    379  N   ARG A 258      25.400  25.740  25.250  0.00  0.00              
ATOM    380  CA  ARG A 258      26.220  26.130  24.090  0.00  0.00              
ATOM    381  C   ARG A 258      27.690  26.430  24.400  0.00  0.00              
ATOM    382  O   ARG A 258      28.030  26.850  25.510  0.00  0.00              
ATOM    383  CB  ARG A 258      25.610  27.340  23.380  0.00  0.00              
ATOM    384  CG  ARG A 258      24.110  27.210  23.070  0.00  0.00              
ATOM    385  CD  ARG A 258      23.790  27.540  21.620  0.00  0.00              
ATOM    386  NE  ARG A 258      24.350  28.850  21.250  0.00  0.00              
ATOM    387  CZ  ARG A 258      23.700  29.860  20.660  0.00  0.00              
ATOM    388  NH1 ARG A 258      22.420  29.780  20.300  0.00  0.00              
ATOM    389  NH2 ARG A 258      24.350  30.960  20.320  0.00  0.00              
ATOM    390  HN  ARG A 258      24.660  26.370  25.480  0.00  0.00              
ATOM    391  HE  ARG A 258      25.340  28.940  21.380  0.00  0.00              
ATOM    392 1HH1 ARG A 258      21.900  28.930  20.400  0.00  0.00               
ATOM    393 2HH1 ARG A 258      21.990  30.580  19.880  0.00  0.00               
ATOM    394 1HH2 ARG A 258      25.340  31.100  20.510  0.00  0.00               
ATOM    395 2HH2 ARG A 258      23.980  31.570  19.620  0.00  0.00               
ATOM    396  N   ASP A 259      28.520  26.130  23.410  0.00  0.00              
ATOM    397  CA  ASP A 259      29.950  26.510  23.440  0.00  0.00              
ATOM    398  C   ASP A 259      30.150  28.020  23.570  0.00  0.00              
ATOM    399  O   ASP A 259      29.390  28.820  23.040  0.00  0.00              
ATOM    400  CB  ASP A 259      30.670  26.040  22.170  0.00  0.00              
ATOM    401  CG  ASP A 259      30.690  24.520  22.090  0.00  0.00              
ATOM    402  OD1 ASP A 259      30.920  23.880  23.130  0.00  0.00              
ATOM    403  OD2 ASP A 259      30.320  24.010  21.010  0.00  0.00              
ATOM    404  HN  ASP A 259      28.240  25.540  22.640  0.00  0.00              
ATOM    405  N   ARG A 260      31.210  28.360  24.290  0.00  0.00              
ATOM    406  CA  ARG A 260      31.510  29.770  24.600  0.00  0.00              
ATOM    407  C   ARG A 260      32.370  30.460  23.530  0.00  0.00              
ATOM    408  O   ARG A 260      33.380  31.100  23.810  0.00  0.00              
ATOM    409  CB  ARG A 260      32.100  29.900  26.000  0.00  0.00              
ATOM    410  CG  ARG A 260      31.030  29.660  27.060  0.00  0.00              
ATOM    411  CD  ARG A 260      31.590  29.950  28.450  0.00  0.00              
ATOM    412  NE  ARG A 260      31.770  31.400  28.670  0.00  0.00              
ATOM    413  CZ  ARG A 260      32.900  32.100  28.670  0.00  0.00              
ATOM    414  NH1 ARG A 260      34.070  31.500  28.510  0.00  0.00              
ATOM    415  NH2 ARG A 260      32.860  33.420  28.850  0.00  0.00              
ATOM    416  HN  ARG A 260      31.900  27.680  24.560  0.00  0.00              
ATOM    417  HE  ARG A 260      30.900  31.920  28.810  0.00  0.00              
ATOM    418 1HH1 ARG A 260      34.120  30.500  28.430  0.00  0.00               
ATOM    419 2HH1 ARG A 260      34.880  32.040  28.300  0.00  0.00               
ATOM    420 1HH2 ARG A 260      31.950  33.840  29.050  0.00  0.00               
ATOM    421 2HH2 ARG A 260      33.650  34.020  28.730  0.00  0.00               
ATOM    422  N   ASN A 261      31.760  30.590  22.360  0.00  0.00              
ATOM    423  CA  ASN A 261      32.390  31.300  21.220  0.00  0.00              
ATOM    424  C   ASN A 261      32.610  32.770  21.590  0.00  0.00              
ATOM    425  O   ASN A 261      31.660  33.450  21.970  0.00  0.00              
ATOM    426  CB  ASN A 261      31.470  31.200  20.000  0.00  0.00              
ATOM    427  CG  ASN A 261      31.190  29.770  19.520  0.00  0.00              
ATOM    428  OD1 ASN A 261      30.120  29.460  19.030  0.00  0.00              
ATOM    429  ND2 ASN A 261      32.040  28.810  19.830  0.00  0.00              
ATOM    430  HN  ASN A 261      30.830  30.270  22.210  0.00  0.00              
ATOM    431 1HD2 ASN A 261      32.800  28.960  20.460  0.00  0.00               
ATOM    432 2HD2 ASN A 261      31.950  27.960  19.300  0.00  0.00               
ATOM    433  N   GLY A 262      33.890  33.130  21.710  0.00  0.00              
ATOM    434  CA  GLY A 262      34.310  34.460  22.190  0.00  0.00              
ATOM    435  C   GLY A 262      35.360  34.450  23.310  0.00  0.00              
ATOM    436  O   GLY A 262      36.250  35.300  23.270  0.00  0.00              
ATOM    437  HN  GLY A 262      34.630  32.550  21.360  0.00  0.00              
ATOM    438  N   THR A 263      35.360  33.420  24.170  0.00  0.00              
ATOM    439  CA  THR A 263      36.280  33.300  25.340  0.00  0.00              
ATOM    440  C   THR A 263      37.740  33.640  25.010  0.00  0.00              
ATOM    441  O   THR A 263      38.510  34.080  25.850  0.00  0.00              
ATOM    442  CB  THR A 263      36.370  31.870  25.900  0.00  0.00              
ATOM    443  OG1 THR A 263      35.130  31.180  25.850  0.00  0.00              
ATOM    444  CG2 THR A 263      36.800  31.930  27.360  0.00  0.00              
ATOM    445  HN  THR A 263      34.680  32.680  24.110  0.00  0.00              
ATOM    446  HG1 THR A 263      35.320  30.190  25.850  0.00  0.00              
ATOM    447  N   HIS A 264      38.140  33.100  23.860  0.00  0.00              
ATOM    448  CA  HIS A 264      39.470  33.250  23.240  0.00  0.00              
ATOM    449  C   HIS A 264      39.920  34.720  23.290  0.00  0.00              
ATOM    450  O   HIS A 264      40.810  35.030  24.080  0.00  0.00              
ATOM    451  CB  HIS A 264      39.400  32.740  21.800  0.00  0.00              
ATOM    452  CG  HIS A 264      38.380  31.610  21.590  0.00  0.00              
ATOM    453  ND1 HIS A 264      37.060  31.770  21.410  0.00  0.00              
ATOM    454  CD2 HIS A 264      38.610  30.300  21.720  0.00  0.00              
ATOM    455  CE1 HIS A 264      36.500  30.560  21.420  0.00  0.00              
ATOM    456  NE2 HIS A 264      37.450  29.660  21.610  0.00  0.00              
ATOM    457  HN  HIS A 264      37.510  32.550  23.310  0.00  0.00              
ATOM    458  HD1 HIS A 264      36.571  32.656  21.283  0.00  0.00              
ATOM    459  HE2 HIS A 264      37.320  28.670  21.670  0.00  0.00              
ATOM    460  N   LEU A 265      39.040  35.610  22.820  0.00  0.00              
ATOM    461  CA  LEU A 265      39.250  37.070  22.830  0.00  0.00              
ATOM    462  C   LEU A 265      39.410  37.640  24.250  0.00  0.00              
ATOM    463  O   LEU A 265      40.270  38.490  24.480  0.00  0.00              
ATOM    464  CB  LEU A 265      38.090  37.780  22.110  0.00  0.00              
ATOM    465  CG  LEU A 265      38.140  37.840  20.570  0.00  0.00              
ATOM    466  CD1 LEU A 265      39.250  37.040  19.870  0.00  0.00              
ATOM    467  CD2 LEU A 265      36.780  37.430  20.030  0.00  0.00              
ATOM    468  HN  LEU A 265      38.110  35.340  22.600  0.00  0.00              
ATOM    469  N   ASP A 266      38.550  37.180  25.170  0.00  0.00              
ATOM    470  CA  ASP A 266      38.680  37.470  26.610  0.00  0.00              
ATOM    471  C   ASP A 266      40.050  37.090  27.180  0.00  0.00              
ATOM    472  O   ASP A 266      40.800  37.970  27.580  0.00  0.00              
ATOM    473  CB  ASP A 266      37.560  36.790  27.410  0.00  0.00              
ATOM    474  CG  ASP A 266      36.170  37.400  27.190  0.00  0.00              
ATOM    475  OD1 ASP A 266      36.080  38.540  26.690  0.00  0.00              
ATOM    476  OD2 ASP A 266      35.180  36.750  27.580  0.00  0.00              
ATOM    477  HN  ASP A 266      37.680  36.780  24.910  0.00  0.00              
ATOM    478  N   ALA A 267      40.440  35.820  26.980  0.00  0.00              
ATOM    479  CA  ALA A 267      41.770  35.300  27.360  0.00  0.00              
ATOM    480  C   ALA A 267      42.910  36.130  26.730  0.00  0.00              
ATOM    481  O   ALA A 267      43.650  36.750  27.480  0.00  0.00              
ATOM    482  CB  ALA A 267      41.920  33.840  26.950  0.00  0.00              
ATOM    483  HN  ALA A 267      39.820  35.160  26.550  0.00  0.00              
ATOM    484  N   GLY A 268      42.830  36.340  25.420  0.00  0.00              
ATOM    485  CA  GLY A 268      43.760  37.170  24.630  0.00  0.00              
ATOM    486  C   GLY A 268      43.980  38.550  25.260  0.00  0.00              
ATOM    487  O   GLY A 268      45.070  38.850  25.730  0.00  0.00              
ATOM    488  HN  GLY A 268      42.100  35.890  24.880  0.00  0.00              
ATOM    489  N   ALA A 269      42.870  39.270  25.400  0.00  0.00              
ATOM    490  CA  ALA A 269      42.810  40.570  26.110  0.00  0.00              
ATOM    491  C   ALA A 269      43.430  40.490  27.520  0.00  0.00              
ATOM    492  O   ALA A 269      44.470  41.100  27.730  0.00  0.00              
ATOM    493  CB  ALA A 269      41.360  41.070  26.160  0.00  0.00              
ATOM    494  HN  ALA A 269      42.000  38.990  24.970  0.00  0.00              
ATOM    495  N   LEU A 270      42.930  39.570  28.360  0.00  0.00              
ATOM    496  CA  LEU A 270      43.440  39.350  29.740  0.00  0.00              
ATOM    497  C   LEU A 270      44.960  39.130  29.790  0.00  0.00              
ATOM    498  O   LEU A 270      45.630  39.840  30.540  0.00  0.00              
ATOM    499  CB  LEU A 270      42.770  38.150  30.420  0.00  0.00              
ATOM    500  CG  LEU A 270      41.320  38.420  30.820  0.00  0.00              
ATOM    501  CD1 LEU A 270      40.660  37.100  31.210  0.00  0.00              
ATOM    502  CD2 LEU A 270      41.210  39.400  31.990  0.00  0.00              
ATOM    503  HN  LEU A 270      42.230  38.920  28.060  0.00  0.00              
ATOM    504  N   THR A 271      45.440  38.190  28.970  0.00  0.00              
ATOM    505  CA  THR A 271      46.870  37.890  28.780  0.00  0.00              
ATOM    506  C   THR A 271      47.640  39.190  28.530  0.00  0.00              
ATOM    507  O   THR A 271      48.210  39.700  29.480  0.00  0.00              
ATOM    508  CB  THR A 271      47.070  36.880  27.640  0.00  0.00              
ATOM    509  OG1 THR A 271      46.300  35.710  27.880  0.00  0.00              
ATOM    510  CG2 THR A 271      48.550  36.500  27.510  0.00  0.00              
ATOM    511  HN  THR A 271      44.830  37.580  28.450  0.00  0.00              
ATOM    512  HG1 THR A 271      46.180  35.170  27.030  0.00  0.00              
ATOM    513  N   THR A 272      47.350  39.840  27.400  0.00  0.00              
ATOM    514  CA  THR A 272      48.010  41.090  26.980  0.00  0.00              
ATOM    515  C   THR A 272      48.010  42.140  28.100  0.00  0.00              
ATOM    516  O   THR A 272      49.070  42.410  28.660  0.00  0.00              
ATOM    517  CB  THR A 272      47.370  41.680  25.720  0.00  0.00              
ATOM    518  OG1 THR A 272      47.160  40.660  24.740  0.00  0.00              
ATOM    519  CG2 THR A 272      48.310  42.720  25.120  0.00  0.00              
ATOM    520  HN  THR A 272      46.660  39.490  26.750  0.00  0.00              
ATOM    521  HG1 THR A 272      46.630  41.050  23.970  0.00  0.00              
ATOM    522  N   THR A 273      46.820  42.490  28.580  0.00  0.00              
ATOM    523  CA  THR A 273      46.630  43.530  29.600  0.00  0.00              
ATOM    524  C   THR A 273      47.420  43.230  30.900  0.00  0.00              
ATOM    525  O   THR A 273      48.180  44.080  31.360  0.00  0.00              
ATOM    526  CB  THR A 273      45.130  43.730  29.890  0.00  0.00              
ATOM    527  OG1 THR A 273      44.340  43.690  28.690  0.00  0.00              
ATOM    528  CG2 THR A 273      44.870  45.100  30.500  0.00  0.00              
ATOM    529  HN  THR A 273      45.970  42.070  28.240  0.00  0.00              
ATOM    530  HG1 THR A 273      43.390  43.670  28.990  0.00  0.00              
ATOM    531  N   PHE A 274      47.320  42.010  31.420  0.00  0.00              
ATOM    532  CA  PHE A 274      48.090  41.610  32.630  0.00  0.00              
ATOM    533  C   PHE A 274      49.590  41.370  32.400  0.00  0.00              
ATOM    534  O   PHE A 274      50.400  41.650  33.280  0.00  0.00              
ATOM    535  CB  PHE A 274      47.450  40.420  33.360  0.00  0.00              
ATOM    536  CG  PHE A 274      46.210  40.810  34.180  0.00  0.00              
ATOM    537  CD1 PHE A 274      46.350  41.670  35.300  0.00  0.00              
ATOM    538  CD2 PHE A 274      44.930  40.380  33.760  0.00  0.00              
ATOM    539  CE1 PHE A 274      45.200  42.130  35.970  0.00  0.00              
ATOM    540  CE2 PHE A 274      43.780  40.840  34.440  0.00  0.00              
ATOM    541  CZ  PHE A 274      43.920  41.720  35.520  0.00  0.00              
ATOM    542  HN  PHE A 274      46.840  41.260  30.960  0.00  0.00              
ATOM    543  N   GLU A 275      49.950  40.890  31.200  0.00  0.00              
ATOM    544  CA  GLU A 275      51.350  40.760  30.730  0.00  0.00              
ATOM    545  C   GLU A 275      52.030  42.140  30.700  0.00  0.00              
ATOM    546  O   GLU A 275      53.030  42.340  31.400  0.00  0.00              
ATOM    547  CB  GLU A 275      51.350  40.100  29.340  0.00  0.00              
ATOM    548  CG  GLU A 275      52.340  38.940  29.240  0.00  0.00              
ATOM    549  CD  GLU A 275      52.240  38.170  27.910  0.00  0.00              
ATOM    550  OE1 GLU A 275      52.720  38.730  26.900  0.00  0.00              
ATOM    551  OE2 GLU A 275      51.800  37.000  27.930  0.00  0.00              
ATOM    552  HN  GLU A 275      49.280  40.520  30.560  0.00  0.00              
ATOM    553  N   GLU A 276      51.320  43.120  30.110  0.00  0.00              
ATOM    554  CA  GLU A 276      51.640  44.560  30.140  0.00  0.00              
ATOM    555  C   GLU A 276      51.820  45.080  31.580  0.00  0.00              
ATOM    556  O   GLU A 276      52.760  45.820  31.880  0.00  0.00              
ATOM    557  CB  GLU A 276      50.540  45.380  29.430  0.00  0.00              
ATOM    558  CG  GLU A 276      50.430  45.200  27.900  0.00  0.00              
ATOM    559  CD  GLU A 276      49.330  46.060  27.250  0.00  0.00              
ATOM    560  OE1 GLU A 276      49.310  47.290  27.520  0.00  0.00              
ATOM    561  OE2 GLU A 276      48.520  45.520  26.470  0.00  0.00              
ATOM    562  HN  GLU A 276      50.540  42.890  29.520  0.00  0.00              
ATOM    563  N   LEU A 277      50.960  44.610  32.490  0.00  0.00              
ATOM    564  CA  LEU A 277      51.020  44.920  33.940  0.00  0.00              
ATOM    565  C   LEU A 277      52.000  44.070  34.790  0.00  0.00              
ATOM    566  O   LEU A 277      51.870  43.990  36.020  0.00  0.00              
ATOM    567  CB  LEU A 277      49.620  44.800  34.570  0.00  0.00              
ATOM    568  CG  LEU A 277      48.640  45.890  34.120  0.00  0.00              
ATOM    569  CD1 LEU A 277      47.290  45.600  34.780  0.00  0.00              
ATOM    570  CD2 LEU A 277      49.130  47.290  34.490  0.00  0.00              
ATOM    571  HN  LEU A 277      50.160  44.080  32.200  0.00  0.00              
ATOM    572  N   HIS A 278      52.950  43.420  34.130  0.00  0.00              
ATOM    573  CA  HIS A 278      54.050  42.650  34.740  0.00  0.00              
ATOM    574  C   HIS A 278      53.670  41.330  35.450  0.00  0.00              
ATOM    575  O   HIS A 278      54.410  40.860  36.320  0.00  0.00              
ATOM    576  CB  HIS A 278      54.910  43.560  35.640  0.00  0.00              
ATOM    577  CG  HIS A 278      55.510  44.720  34.830  0.00  0.00              
ATOM    578  ND1 HIS A 278      56.050  44.580  33.630  0.00  0.00              
ATOM    579  CD2 HIS A 278      55.270  46.010  35.030  0.00  0.00              
ATOM    580  CE1 HIS A 278      56.080  45.780  33.060  0.00  0.00              
ATOM    581  NE2 HIS A 278      55.610  46.670  33.930  0.00  0.00              
ATOM    582  HN  HIS A 278      53.010  43.490  33.130  0.00  0.00              
ATOM    583  HD1 HIS A 278      56.350  43.705  33.201  0.00  0.00              
ATOM    584  HE2 HIS A 278      55.640  47.670  33.800  0.00  0.00              
ATOM    585  N   PHE A 279      52.620  40.680  34.970  0.00  0.00              
ATOM    586  CA  PHE A 279      52.110  39.410  35.540  0.00  0.00              
ATOM    587  C   PHE A 279      52.450  38.180  34.680  0.00  0.00              
ATOM    588  O   PHE A 279      52.290  38.200  33.460  0.00  0.00              
ATOM    589  CB  PHE A 279      50.590  39.450  35.710  0.00  0.00              
ATOM    590  CG  PHE A 279      50.150  40.140  37.000  0.00  0.00              
ATOM    591  CD1 PHE A 279      50.030  41.550  37.030  0.00  0.00              
ATOM    592  CD2 PHE A 279      49.860  39.360  38.140  0.00  0.00              
ATOM    593  CE1 PHE A 279      49.620  42.190  38.220  0.00  0.00              
ATOM    594  CE2 PHE A 279      49.450  39.990  39.330  0.00  0.00              
ATOM    595  CZ  PHE A 279      49.330  41.400  39.360  0.00  0.00              
ATOM    596  HN  PHE A 279      52.130  40.990  34.150  0.00  0.00              
ATOM    597  N   GLU A 280      52.760  37.090  35.370  0.00  0.00              
ATOM    598  CA  GLU A 280      53.040  35.800  34.720  0.00  0.00              
ATOM    599  C   GLU A 280      51.730  35.030  34.440  0.00  0.00              
ATOM    600  O   GLU A 280      51.140  34.370  35.300  0.00  0.00              
ATOM    601  CB  GLU A 280      54.040  34.980  35.530  0.00  0.00              
ATOM    602  CG  GLU A 280      54.570  33.820  34.670  0.00  0.00              
ATOM    603  CD  GLU A 280      55.800  33.130  35.270  0.00  0.00              
ATOM    604  OE1 GLU A 280      56.800  33.840  35.490  0.00  0.00              
ATOM    605  OE2 GLU A 280      55.740  31.890  35.430  0.00  0.00              
ATOM    606  HN  GLU A 280      52.800  37.090  36.380  0.00  0.00              
ATOM    607  N   ILE A 281      51.280  35.210  33.210  0.00  0.00              
ATOM    608  CA  ILE A 281      50.030  34.610  32.690  0.00  0.00              
ATOM    609  C   ILE A 281      50.150  33.070  32.660  0.00  0.00              
ATOM    610  O   ILE A 281      51.130  32.520  32.150  0.00  0.00              
ATOM    611  CB  ILE A 281      49.710  35.140  31.280  0.00  0.00              
ATOM    612  CG1 ILE A 281      49.860  36.670  31.150  0.00  0.00              
ATOM    613  CG2 ILE A 281      48.340  34.660  30.800  0.00  0.00              
ATOM    614  CD1 ILE A 281      49.070  37.510  32.160  0.00  0.00              
ATOM    615  HN  ILE A 281      51.720  35.870  32.600  0.00  0.00              
ATOM    616  N   LYS A 282      49.150  32.430  33.250  0.00  0.00              
ATOM    617  CA  LYS A 282      49.050  30.950  33.300  0.00  0.00              
ATOM    618  C   LYS A 282      47.710  30.450  32.730  0.00  0.00              
ATOM    619  O   LYS A 282      46.720  30.320  33.460  0.00  0.00              
ATOM    620  CB  LYS A 282      49.340  30.440  34.720  0.00  0.00              
ATOM    621  CG  LYS A 282      50.790  30.680  35.140  0.00  0.00              
ATOM    622  CD  LYS A 282      51.790  29.810  34.370  0.00  0.00              
ATOM    623  CE  LYS A 282      53.230  30.210  34.680  0.00  0.00              
ATOM    624  NZ  LYS A 282      54.200  29.310  34.050  0.00  0.00              
ATOM    625  HN  LYS A 282      48.430  32.930  33.730  0.00  0.00              
ATOM    626  HZ1 LYS A 282      55.120  29.670  34.230  0.00  0.00              
ATOM    627  HZ2 LYS A 282      54.130  28.400  34.450  0.00  0.00              
ATOM    628  HZ3 LYS A 282      54.060  29.270  33.060  0.00  0.00              
ATOM    629  N   PRO A 283      47.660  30.240  31.400  0.00  0.00              
ATOM    630  CA  PRO A 283      46.450  29.780  30.690  0.00  0.00              
ATOM    631  C   PRO A 283      46.140  28.300  30.910  0.00  0.00              
ATOM    632  O   PRO A 283      47.050  27.460  30.990  0.00  0.00              
ATOM    633  CB  PRO A 283      46.740  30.040  29.220  0.00  0.00              
ATOM    634  CG  PRO A 283      48.260  29.910  29.120  0.00  0.00              
ATOM    635  CD  PRO A 283      48.750  30.520  30.440  0.00  0.00              
ATOM    636  N   HIS A 284      44.850  28.030  31.000  0.00  0.00              
ATOM    637  CA  HIS A 284      44.280  26.680  31.140  0.00  0.00              
ATOM    638  C   HIS A 284      42.960  26.620  30.370  0.00  0.00              
ATOM    639  O   HIS A 284      42.070  27.430  30.610  0.00  0.00              
ATOM    640  CB  HIS A 284      44.040  26.370  32.630  0.00  0.00              
ATOM    641  CG  HIS A 284      45.350  26.150  33.390  0.00  0.00              
ATOM    642  ND1 HIS A 284      46.100  25.050  33.320  0.00  0.00              
ATOM    643  CD2 HIS A 284      45.990  27.030  34.150  0.00  0.00              
ATOM    644  CE1 HIS A 284      47.210  25.260  34.020  0.00  0.00              
ATOM    645  NE2 HIS A 284      47.130  26.480  34.540  0.00  0.00              
ATOM    646  HN  HIS A 284      44.160  28.760  31.030  0.00  0.00              
ATOM    647  HD1 HIS A 284      45.869  24.202  32.803  0.00  0.00              
ATOM    648  HE2 HIS A 284      47.810  26.900  35.140  0.00  0.00              
ATOM    649  N   HIS A 285      42.910  25.720  29.400  0.00  0.00              
ATOM    650  CA  HIS A 285      41.770  25.590  28.470  0.00  0.00              
ATOM    651  C   HIS A 285      40.940  24.330  28.720  0.00  0.00              
ATOM    652  O   HIS A 285      41.470  23.300  29.150  0.00  0.00              
ATOM    653  CB  HIS A 285      42.250  25.600  27.020  0.00  0.00              
ATOM    654  CG  HIS A 285      42.900  26.950  26.670  0.00  0.00              
ATOM    655  ND1 HIS A 285      42.260  28.110  26.560  0.00  0.00              
ATOM    656  CD2 HIS A 285      44.200  27.180  26.550  0.00  0.00              
ATOM    657  CE1 HIS A 285      43.170  29.060  26.380  0.00  0.00              
ATOM    658  NE2 HIS A 285      44.370  28.490  26.380  0.00  0.00              
ATOM    659  HN  HIS A 285      43.680  25.100  29.190  0.00  0.00              
ATOM    660  HD1 HIS A 285      41.250  28.248  26.605  0.00  0.00              
ATOM    661  HE2 HIS A 285      45.230  28.960  26.240  0.00  0.00              
ATOM    662  N   ASP A 286      39.620  24.530  28.610  0.00  0.00              
ATOM    663  CA  ASP A 286      38.590  23.470  28.670  0.00  0.00              
ATOM    664  C   ASP A 286      38.750  22.570  29.900  0.00  0.00              
ATOM    665  O   ASP A 286      38.860  21.340  29.840  0.00  0.00              
ATOM    666  CB  ASP A 286      38.580  22.690  27.350  0.00  0.00              
ATOM    667  CG  ASP A 286      38.350  23.580  26.130  0.00  0.00              
ATOM    668  OD1 ASP A 286      37.280  24.220  26.080  0.00  0.00              
ATOM    669  OD2 ASP A 286      39.280  23.650  25.280  0.00  0.00              
ATOM    670  HN  ASP A 286      39.260  25.450  28.480  0.00  0.00              
ATOM    671  N   CYS A 287      38.700  23.230  31.050  0.00  0.00              
ATOM    672  CA  CYS A 287      38.980  22.600  32.350  0.00  0.00              
ATOM    673  C   CYS A 287      37.700  22.150  33.080  0.00  0.00              
ATOM    674  O   CYS A 287      36.710  22.880  33.140  0.00  0.00              
ATOM    675  CB  CYS A 287      39.770  23.570  33.230  0.00  0.00              
ATOM    676  SG  CYS A 287      41.340  24.140  32.500  0.00  0.00              
ATOM    677  HN  CYS A 287      38.520  24.220  31.080  0.00  0.00              
ATOM    678  HG  CYS A 287      41.700  24.900  33.540  0.00  0.00              
ATOM    679  N   THR A 288      37.690  20.880  33.460  0.00  0.00              
ATOM    680  CA  THR A 288      36.570  20.330  34.270  0.00  0.00              
ATOM    681  C   THR A 288      36.670  20.850  35.710  0.00  0.00              
ATOM    682  O   THR A 288      37.710  21.350  36.110  0.00  0.00              
ATOM    683  CB  THR A 288      36.520  18.800  34.320  0.00  0.00              
ATOM    684  OG1 THR A 288      37.660  18.210  34.950  0.00  0.00              
ATOM    685  CG2 THR A 288      36.300  18.220  32.930  0.00  0.00              
ATOM    686  HN  THR A 288      38.450  20.250  33.280  0.00  0.00              
ATOM    687  HG1 THR A 288      37.460  17.200  35.060  0.00  0.00              
ATOM    688  N   VAL A 289      35.600  20.650  36.480  0.00  0.00              
ATOM    689  CA  VAL A 289      35.580  21.060  37.900  0.00  0.00              
ATOM    690  C   VAL A 289      36.780  20.470  38.660  0.00  0.00              
ATOM    691  O   VAL A 289      37.540  21.220  39.300  0.00  0.00              
ATOM    692  CB  VAL A 289      34.260  20.690  38.580  0.00  0.00              
ATOM    693  CG1 VAL A 289      34.180  21.230  40.010  0.00  0.00              
ATOM    694  CG2 VAL A 289      33.100  21.300  37.810  0.00  0.00              
ATOM    695  HN  VAL A 289      34.750  20.250  36.120  0.00  0.00              
ATOM    696  N   GLU A 290      36.980  19.170  38.450  0.00  0.00              
ATOM    697  CA  GLU A 290      38.140  18.410  38.950  0.00  0.00              
ATOM    698  C   GLU A 290      39.460  19.090  38.580  0.00  0.00              
ATOM    699  O   GLU A 290      40.110  19.660  39.450  0.00  0.00              
ATOM    700  CB  GLU A 290      38.040  16.990  38.370  0.00  0.00              
ATOM    701  CG  GLU A 290      39.110  16.050  38.940  0.00  0.00              
ATOM    702  CD  GLU A 290      38.640  15.180  40.110  0.00  0.00              
ATOM    703  OE1 GLU A 290      37.980  15.710  41.040  0.00  0.00              
ATOM    704  OE2 GLU A 290      38.990  13.980  40.070  0.00  0.00              
ATOM    705  HN  GLU A 290      36.320  18.630  37.940  0.00  0.00              
ATOM    706  N   GLN A 291      39.650  19.320  37.280  0.00  0.00              
ATOM    707  CA  GLN A 291      40.830  20.030  36.720  0.00  0.00              
ATOM    708  C   GLN A 291      41.060  21.410  37.350  0.00  0.00              
ATOM    709  O   GLN A 291      42.190  21.760  37.680  0.00  0.00              
ATOM    710  CB  GLN A 291      40.710  20.210  35.210  0.00  0.00              
ATOM    711  CG  GLN A 291      40.850  18.890  34.450  0.00  0.00              
ATOM    712  CD  GLN A 291      40.530  19.100  32.970  0.00  0.00              
ATOM    713  OE1 GLN A 291      41.090  19.920  32.250  0.00  0.00              
ATOM    714  NE2 GLN A 291      39.450  18.520  32.520  0.00  0.00              
ATOM    715  HN  GLN A 291      39.000  18.990  36.590  0.00  0.00              
ATOM    716 1HE2 GLN A 291      38.890  17.990  33.160  0.00  0.00               
ATOM    717 2HE2 GLN A 291      39.280  18.580  31.540  0.00  0.00               
ATOM    718  N   ILE A 292      40.010  22.210  37.500  0.00  0.00              
ATOM    719  CA  ILE A 292      40.080  23.550  38.110  0.00  0.00              
ATOM    720  C   ILE A 292      40.530  23.460  39.580  0.00  0.00              
ATOM    721  O   ILE A 292      41.470  24.160  39.970  0.00  0.00              
ATOM    722  CB  ILE A 292      38.760  24.320  37.960  0.00  0.00              
ATOM    723  CG1 ILE A 292      38.420  24.440  36.470  0.00  0.00              
ATOM    724  CG2 ILE A 292      38.860  25.740  38.560  0.00  0.00              
ATOM    725  CD1 ILE A 292      36.920  24.440  36.170  0.00  0.00              
ATOM    726  HN  ILE A 292      39.100  21.920  37.160  0.00  0.00              
ATOM    727  N   TYR A 293      39.890  22.590  40.370  0.00  0.00              
ATOM    728  CA  TYR A 293      40.330  22.320  41.750  0.00  0.00              
ATOM    729  C   TYR A 293      41.790  21.850  41.810  0.00  0.00              
ATOM    730  O   TYR A 293      42.550  22.360  42.630  0.00  0.00              
ATOM    731  CB  TYR A 293      39.420  21.300  42.460  0.00  0.00              
ATOM    732  CG  TYR A 293      38.020  21.830  42.850  0.00  0.00              
ATOM    733  CD1 TYR A 293      37.870  23.070  43.520  0.00  0.00              
ATOM    734  CD2 TYR A 293      36.920  20.970  42.650  0.00  0.00              
ATOM    735  CE1 TYR A 293      36.600  23.450  43.990  0.00  0.00              
ATOM    736  CE2 TYR A 293      35.650  21.350  43.140  0.00  0.00              
ATOM    737  CZ  TYR A 293      35.500  22.590  43.780  0.00  0.00              
ATOM    738  OH  TYR A 293      34.270  23.000  44.170  0.00  0.00              
ATOM    739  HN  TYR A 293      39.130  22.020  40.030  0.00  0.00              
ATOM    740  HH  TYR A 293      33.620  22.240  44.100  0.00  0.00              
ATOM    741  N   GLU A 294      42.150  20.960  40.890  0.00  0.00              
ATOM    742  CA  GLU A 294      43.540  20.510  40.650  0.00  0.00              
ATOM    743  C   GLU A 294      44.520  21.690  40.430  0.00  0.00              
ATOM    744  O   GLU A 294      45.370  21.940  41.290  0.00  0.00              
ATOM    745  CB  GLU A 294      43.600  19.500  39.490  0.00  0.00              
ATOM    746  CG  GLU A 294      43.020  18.110  39.810  0.00  0.00              
ATOM    747  CD  GLU A 294      43.300  17.070  38.700  0.00  0.00              
ATOM    748  OE1 GLU A 294      44.480  16.870  38.360  0.00  0.00              
ATOM    749  OE2 GLU A 294      42.350  16.410  38.240  0.00  0.00              
ATOM    750  HN  GLU A 294      41.460  20.470  40.350  0.00  0.00              
ATOM    751  N   ILE A 295      44.210  22.530  39.440  0.00  0.00              
ATOM    752  CA  ILE A 295      44.960  23.780  39.120  0.00  0.00              
ATOM    753  C   ILE A 295      45.080  24.700  40.350  0.00  0.00              
ATOM    754  O   ILE A 295      46.200  25.030  40.760  0.00  0.00              
ATOM    755  CB  ILE A 295      44.320  24.490  37.900  0.00  0.00              
ATOM    756  CG1 ILE A 295      44.470  23.610  36.650  0.00  0.00              
ATOM    757  CG2 ILE A 295      44.930  25.880  37.640  0.00  0.00              
ATOM    758  CD1 ILE A 295      43.420  23.890  35.570  0.00  0.00              
ATOM    759  HN  ILE A 295      43.500  22.280  38.780  0.00  0.00              
ATOM    760  N   LEU A 296      43.950  25.070  40.940  0.00  0.00              
ATOM    761  CA  LEU A 296      43.910  25.950  42.120  0.00  0.00              
ATOM    762  C   LEU A 296      44.740  25.410  43.300  0.00  0.00              
ATOM    763  O   LEU A 296      45.480  26.160  43.920  0.00  0.00              
ATOM    764  CB  LEU A 296      42.480  26.240  42.580  0.00  0.00              
ATOM    765  CG  LEU A 296      41.690  27.070  41.550  0.00  0.00              
ATOM    766  CD1 LEU A 296      40.240  27.160  42.020  0.00  0.00              
ATOM    767  CD2 LEU A 296      42.260  28.480  41.360  0.00  0.00              
ATOM    768  HN  LEU A 296      43.050  24.770  40.590  0.00  0.00              
ATOM    769  N   LYS A 297      44.680  24.090  43.500  0.00  0.00              
ATOM    770  CA  LYS A 297      45.480  23.390  44.520  0.00  0.00              
ATOM    771  C   LYS A 297      46.990  23.630  44.360  0.00  0.00              
ATOM    772  O   LYS A 297      47.650  23.950  45.340  0.00  0.00              
ATOM    773  CB  LYS A 297      45.160  21.890  44.490  0.00  0.00              
ATOM    774  CG  LYS A 297      45.810  21.120  45.650  0.00  0.00              
ATOM    775  CD  LYS A 297      45.310  21.640  47.000  0.00  0.00              
ATOM    776  CE  LYS A 297      45.910  20.870  48.170  0.00  0.00              
ATOM    777  NZ  LYS A 297      45.270  21.390  49.380  0.00  0.00              
ATOM    778  HN  LYS A 297      44.070  23.500  42.960  0.00  0.00              
ATOM    779  HZ1 LYS A 297      45.650  20.920  50.180  0.00  0.00              
ATOM    780  HZ2 LYS A 297      45.420  22.380  49.450  0.00  0.00              
ATOM    781  HZ3 LYS A 297      44.280  21.190  49.340  0.00  0.00              
ATOM    782  N   ILE A 298      47.500  23.500  43.130  0.00  0.00              
ATOM    783  CA  ILE A 298      48.920  23.790  42.820  0.00  0.00              
ATOM    784  C   ILE A 298      49.310  25.200  43.330  0.00  0.00              
ATOM    785  O   ILE A 298      50.150  25.310  44.220  0.00  0.00              
ATOM    786  CB  ILE A 298      49.210  23.640  41.320  0.00  0.00              
ATOM    787  CG1 ILE A 298      48.910  22.200  40.870  0.00  0.00              
ATOM    788  CG2 ILE A 298      50.670  24.030  40.990  0.00  0.00              
ATOM    789  CD1 ILE A 298      48.900  22.020  39.350  0.00  0.00              
ATOM    790  HN  ILE A 298      46.960  23.140  42.370  0.00  0.00              
ATOM    791  N   TYR A 299      48.590  26.210  42.850  0.00  0.00              
ATOM    792  CA  TYR A 299      48.830  27.620  43.210  0.00  0.00              
ATOM    793  C   TYR A 299      48.590  27.940  44.700  0.00  0.00              
ATOM    794  O   TYR A 299      49.310  28.740  45.270  0.00  0.00              
ATOM    795  CB  TYR A 299      48.080  28.550  42.250  0.00  0.00              
ATOM    796  CG  TYR A 299      48.690  28.480  40.840  0.00  0.00              
ATOM    797  CD1 TYR A 299      48.190  27.520  39.930  0.00  0.00              
ATOM    798  CD2 TYR A 299      49.820  29.270  40.530  0.00  0.00              
ATOM    799  CE1 TYR A 299      48.860  27.320  38.700  0.00  0.00              
ATOM    800  CE2 TYR A 299      50.470  29.080  39.290  0.00  0.00              
ATOM    801  CZ  TYR A 299      49.980  28.110  38.400  0.00  0.00              
ATOM    802  OH  TYR A 299      50.560  27.990  37.180  0.00  0.00              
ATOM    803  HN  TYR A 299      47.870  26.060  42.160  0.00  0.00              
ATOM    804  HH  TYR A 299      51.270  28.690  37.110  0.00  0.00              
ATOM    805  N   GLN A 300      47.640  27.230  45.310  0.00  0.00              
ATOM    806  CA  GLN A 300      47.410  27.220  46.780  0.00  0.00              
ATOM    807  C   GLN A 300      48.670  26.800  47.560  0.00  0.00              
ATOM    808  O   GLN A 300      49.000  27.380  48.600  0.00  0.00              
ATOM    809  CB  GLN A 300      46.260  26.250  47.080  0.00  0.00              
ATOM    810  CG  GLN A 300      45.760  26.370  48.520  0.00  0.00              
ATOM    811  CD  GLN A 300      45.530  25.040  49.230  0.00  0.00              
ATOM    812  OE1 GLN A 300      44.700  24.190  48.900  0.00  0.00              
ATOM    813  NE2 GLN A 300      46.220  24.880  50.330  0.00  0.00              
ATOM    814  HN  GLN A 300      46.930  26.770  44.780  0.00  0.00              
ATOM    815 1HE2 GLN A 300      46.870  25.620  50.600  0.00  0.00               
ATOM    816 2HE2 GLN A 300      45.930  24.270  51.060  0.00  0.00               
ATOM    817  N   LEU A 301      49.280  25.710  47.110  0.00  0.00              
ATOM    818  CA  LEU A 301      50.490  25.120  47.730  0.00  0.00              
ATOM    819  C   LEU A 301      51.800  25.840  47.370  0.00  0.00              
ATOM    820  O   LEU A 301      52.820  25.650  48.050  0.00  0.00              
ATOM    821  CB  LEU A 301      50.620  23.630  47.370  0.00  0.00              
ATOM    822  CG  LEU A 301      49.400  22.790  47.780  0.00  0.00              
ATOM    823  CD1 LEU A 301      49.620  21.340  47.350  0.00  0.00              
ATOM    824  CD2 LEU A 301      49.110  22.860  49.290  0.00  0.00              
ATOM    825  HN  LEU A 301      48.920  25.200  46.320  0.00  0.00              
ATOM    826  N   MET A 302      51.760  26.660  46.330  0.00  0.00              
ATOM    827  CA  MET A 302      52.920  27.430  45.830  0.00  0.00              
ATOM    828  C   MET A 302      53.450  28.490  46.810  0.00  0.00              
ATOM    829  O   MET A 302      52.760  28.970  47.710  0.00  0.00              
ATOM    830  CB  MET A 302      52.600  28.100  44.500  0.00  0.00              
ATOM    831  CG  MET A 302      52.770  27.130  43.320  0.00  0.00              
ATOM    832  SD  MET A 302      53.130  28.010  41.760  0.00  0.00              
ATOM    833  CE  MET A 302      54.810  28.490  42.070  0.00  0.00              
ATOM    834  HN  MET A 302      50.920  26.810  45.820  0.00  0.00              
ATOM    835  N   ASP A 303      54.750  28.740  46.700  0.00  0.00              
ATOM    836  CA  ASP A 303      55.430  29.760  47.510  0.00  0.00              
ATOM    837  C   ASP A 303      55.480  31.120  46.800  0.00  0.00              
ATOM    838  O   ASP A 303      56.360  31.410  45.980  0.00  0.00              
ATOM    839  CB  ASP A 303      56.830  29.320  47.960  0.00  0.00              
ATOM    840  CG  ASP A 303      57.440  30.300  48.980  0.00  0.00              
ATOM    841  OD1 ASP A 303      56.840  31.360  49.220  0.00  0.00              
ATOM    842  OD2 ASP A 303      58.490  29.970  49.560  0.00  0.00              
ATOM    843  HN  ASP A 303      55.340  28.210  46.080  0.00  0.00              
ATOM    844  N   HIS A 304      54.530  31.960  47.190  0.00  0.00              
ATOM    845  CA  HIS A 304      54.360  33.330  46.670  0.00  0.00              
ATOM    846  C   HIS A 304      55.160  34.390  47.450  0.00  0.00              
ATOM    847  O   HIS A 304      54.910  35.590  47.270  0.00  0.00              
ATOM    848  CB  HIS A 304      52.870  33.680  46.690  0.00  0.00              
ATOM    849  CG  HIS A 304      52.010  32.750  45.830  0.00  0.00              
ATOM    850  ND1 HIS A 304      51.720  32.910  44.540  0.00  0.00              
ATOM    851  CD2 HIS A 304      51.360  31.680  46.280  0.00  0.00              
ATOM    852  CE1 HIS A 304      50.860  31.950  44.200  0.00  0.00              
ATOM    853  NE2 HIS A 304      50.650  31.180  45.270  0.00  0.00              
ATOM    854  HN  HIS A 304      53.830  31.660  47.840  0.00  0.00              
ATOM    855  HD1 HIS A 304      52.068  33.647  43.927  0.00  0.00              
ATOM    856  HE2 HIS A 304      50.140  30.320  45.280  0.00  0.00              
ATOM    857  N   SER A 305      56.150  33.990  48.230  0.00  0.00              
ATOM    858  CA  SER A 305      56.980  34.920  49.030  0.00  0.00              
ATOM    859  C   SER A 305      57.600  36.060  48.210  0.00  0.00              
ATOM    860  O   SER A 305      57.430  37.210  48.600  0.00  0.00              
ATOM    861  CB  SER A 305      58.070  34.220  49.850  0.00  0.00              
ATOM    862  OG  SER A 305      57.460  33.350  50.800  0.00  0.00              
ATOM    863  HN  SER A 305      56.350  33.010  48.400  0.00  0.00              
ATOM    864  HG  SER A 305      57.260  32.440  50.310  0.00  0.00              
ATOM    865  N   ASN A 306      58.060  35.740  46.990  0.00  0.00              
ATOM    866  CA  ASN A 306      58.640  36.740  46.050  0.00  0.00              
ATOM    867  C   ASN A 306      57.660  37.300  45.000  0.00  0.00              
ATOM    868  O   ASN A 306      58.040  37.770  43.930  0.00  0.00              
ATOM    869  CB  ASN A 306      59.890  36.140  45.380  0.00  0.00              
ATOM    870  CG  ASN A 306      61.040  35.740  46.310  0.00  0.00              
ATOM    871  OD1 ASN A 306      62.010  35.120  45.890  0.00  0.00              
ATOM    872  ND2 ASN A 306      61.000  36.130  47.570  0.00  0.00              
ATOM    873  HN  ASN A 306      58.150  34.790  46.700  0.00  0.00              
ATOM    874 1HD2 ASN A 306      60.320  36.770  47.890  0.00  0.00               
ATOM    875 2HD2 ASN A 306      61.620  35.660  48.210  0.00  0.00               
ATOM    876  N   MET A 307      56.370  37.180  45.300  0.00  0.00              
ATOM    877  CA  MET A 307      55.260  37.740  44.500  0.00  0.00              
ATOM    878  C   MET A 307      54.490  38.750  45.370  0.00  0.00              
ATOM    879  O   MET A 307      54.330  38.490  46.560  0.00  0.00              
ATOM    880  CB  MET A 307      54.280  36.640  44.070  0.00  0.00              
ATOM    881  CG  MET A 307      54.920  35.540  43.220  0.00  0.00              
ATOM    882  SD  MET A 307      55.810  36.180  41.750  0.00  0.00              
ATOM    883  CE  MET A 307      55.610  34.790  40.660  0.00  0.00              
ATOM    884  HN  MET A 307      56.070  36.700  46.130  0.00  0.00              
ATOM    885  N   ASP A 308      54.020  39.840  44.780  0.00  0.00              
ATOM    886  CA  ASP A 308      53.230  40.870  45.500  0.00  0.00              
ATOM    887  C   ASP A 308      51.710  40.700  45.380  0.00  0.00              
ATOM    888  O   ASP A 308      50.970  41.130  46.280  0.00  0.00              
ATOM    889  CB  ASP A 308      53.630  42.290  45.060  0.00  0.00              
ATOM    890  CG  ASP A 308      54.880  42.830  45.770  0.00  0.00              
ATOM    891  OD1 ASP A 308      55.090  42.480  46.950  0.00  0.00              
ATOM    892  OD2 ASP A 308      55.580  43.660  45.130  0.00  0.00              
ATOM    893  HN  ASP A 308      54.140  40.010  43.800  0.00  0.00              
ATOM    894  N   CYS A 309      51.260  40.050  44.310  0.00  0.00              
ATOM    895  CA  CYS A 309      49.820  39.810  44.050  0.00  0.00              
ATOM    896  C   CYS A 309      49.570  38.430  43.420  0.00  0.00              
ATOM    897  O   CYS A 309      50.500  37.700  43.070  0.00  0.00              
ATOM    898  CB  CYS A 309      49.320  40.930  43.120  0.00  0.00              
ATOM    899  SG  CYS A 309      47.510  40.960  42.810  0.00  0.00              
ATOM    900  HN  CYS A 309      51.880  39.720  43.600  0.00  0.00              
ATOM    901  HG  CYS A 309      47.530  42.020  42.000  0.00  0.00              
ATOM    902  N   PHE A 310      48.310  38.010  43.510  0.00  0.00              
ATOM    903  CA  PHE A 310      47.800  36.820  42.820  0.00  0.00              
ATOM    904  C   PHE A 310      46.450  37.130  42.150  0.00  0.00              
ATOM    905  O   PHE A 310      45.580  37.760  42.760  0.00  0.00              
ATOM    906  CB  PHE A 310      47.640  35.670  43.830  0.00  0.00              
ATOM    907  CG  PHE A 310      47.000  34.410  43.220  0.00  0.00              
ATOM    908  CD1 PHE A 310      47.720  33.610  42.300  0.00  0.00              
ATOM    909  CD2 PHE A 310      45.670  34.090  43.570  0.00  0.00              
ATOM    910  CE1 PHE A 310      47.100  32.490  41.710  0.00  0.00              
ATOM    911  CE2 PHE A 310      45.050  32.970  42.980  0.00  0.00              
ATOM    912  CZ  PHE A 310      45.770  32.180  42.060  0.00  0.00              
ATOM    913  HN  PHE A 310      47.640  38.520  44.060  0.00  0.00              
ATOM    914  N   ILE A 311      46.350  36.720  40.890  0.00  0.00              
ATOM    915  CA  ILE A 311      45.100  36.870  40.110  0.00  0.00              
ATOM    916  C   ILE A 311      44.670  35.530  39.500  0.00  0.00              
ATOM    917  O   ILE A 311      45.480  34.730  39.040  0.00  0.00              
ATOM    918  CB  ILE A 311      45.230  38.000  39.050  0.00  0.00              
ATOM    919  CG1 ILE A 311      45.560  39.320  39.760  0.00  0.00              
ATOM    920  CG2 ILE A 311      43.930  38.160  38.240  0.00  0.00              
ATOM    921  CD1 ILE A 311      45.950  40.490  38.850  0.00  0.00              
ATOM    922  HN  ILE A 311      47.080  36.220  40.420  0.00  0.00              
ATOM    923  N   CYS A 312      43.380  35.270  39.670  0.00  0.00              
ATOM    924  CA  CYS A 312      42.680  34.150  39.010  0.00  0.00              
ATOM    925  C   CYS A 312      41.480  34.670  38.200  0.00  0.00              
ATOM    926  O   CYS A 312      40.600  35.370  38.700  0.00  0.00              
ATOM    927  CB  CYS A 312      42.240  33.130  40.060  0.00  0.00              
ATOM    928  SG  CYS A 312      41.470  31.630  39.330  0.00  0.00              
ATOM    929  HN  CYS A 312      42.820  35.820  40.300  0.00  0.00              
ATOM    930  HG  CYS A 312      41.160  31.060  40.490  0.00  0.00              
ATOM    931  N   CYS A 313      41.580  34.450  36.900  0.00  0.00              
ATOM    932  CA  CYS A 313      40.530  34.780  35.930  0.00  0.00              
ATOM    933  C   CYS A 313      39.820  33.500  35.460  0.00  0.00              
ATOM    934  O   CYS A 313      40.450  32.500  35.130  0.00  0.00              
ATOM    935  CB  CYS A 313      41.150  35.510  34.730  0.00  0.00              
ATOM    936  SG  CYS A 313      41.940  37.100  35.160  0.00  0.00              
ATOM    937  HN  CYS A 313      42.430  34.080  36.490  0.00  0.00              
ATOM    938  HG  CYS A 313      42.280  37.420  33.910  0.00  0.00              
ATOM    939  N   ILE A 314      38.510  33.520  35.620  0.00  0.00              
ATOM    940  CA  ILE A 314      37.640  32.380  35.270  0.00  0.00              
ATOM    941  C   ILE A 314      36.580  32.830  34.240  0.00  0.00              
ATOM    942  O   ILE A 314      35.570  33.450  34.590  0.00  0.00              
ATOM    943  CB  ILE A 314      37.030  31.750  36.540  0.00  0.00              
ATOM    944  CG1 ILE A 314      38.140  31.220  37.460  0.00  0.00              
ATOM    945  CG2 ILE A 314      36.080  30.600  36.170  0.00  0.00              
ATOM    946  CD1 ILE A 314      37.690  30.910  38.900  0.00  0.00              
ATOM    947  HN  ILE A 314      38.040  34.330  35.990  0.00  0.00              
ATOM    948  N   LEU A 315      36.730  32.250  33.060  0.00  0.00              
ATOM    949  CA  LEU A 315      35.890  32.540  31.880  0.00  0.00              
ATOM    950  C   LEU A 315      35.140  31.250  31.490  0.00  0.00              
ATOM    951  O   LEU A 315      35.690  30.370  30.830  0.00  0.00              
ATOM    952  CB  LEU A 315      36.770  32.940  30.690  0.00  0.00              
ATOM    953  CG  LEU A 315      37.870  33.960  30.980  0.00  0.00              
ATOM    954  CD1 LEU A 315      38.830  34.010  29.790  0.00  0.00              
ATOM    955  CD2 LEU A 315      37.270  35.350  31.210  0.00  0.00              
ATOM    956  HN  LEU A 315      37.460  31.580  32.900  0.00  0.00              
ATOM    957  N   SER A 316      33.860  31.190  31.850  0.00  0.00              
ATOM    958  CA  SER A 316      33.030  29.970  31.660  0.00  0.00              
ATOM    959  C   SER A 316      31.530  30.210  31.880  0.00  0.00              
ATOM    960  O   SER A 316      31.050  31.340  31.780  0.00  0.00              
ATOM    961  CB  SER A 316      33.600  28.860  32.550  0.00  0.00              
ATOM    962  OG  SER A 316      32.870  27.630  32.510  0.00  0.00              
ATOM    963  HN  SER A 316      33.380  31.970  32.280  0.00  0.00              
ATOM    964  HG  SER A 316      33.120  27.040  33.300  0.00  0.00              
ATOM    965  N   HIS A 317      30.760  29.130  31.790  0.00  0.00              
ATOM    966  CA  HIS A 317      29.330  29.100  32.160  0.00  0.00              
ATOM    967  C   HIS A 317      29.190  29.070  33.680  0.00  0.00              
ATOM    968  O   HIS A 317      30.040  28.530  34.380  0.00  0.00              
ATOM    969  CB  HIS A 317      28.640  27.870  31.570  0.00  0.00              
ATOM    970  CG  HIS A 317      28.280  28.100  30.100  0.00  0.00              
ATOM    971  ND1 HIS A 317      27.830  29.240  29.590  0.00  0.00              
ATOM    972  CD2 HIS A 317      28.380  27.210  29.120  0.00  0.00              
ATOM    973  CE1 HIS A 317      27.670  29.050  28.280  0.00  0.00              
ATOM    974  NE2 HIS A 317      28.000  27.800  27.990  0.00  0.00              
ATOM    975  HN  HIS A 317      31.200  28.230  31.750  0.00  0.00              
ATOM    976  HD1 HIS A 317      27.580  30.070  30.140  0.00  0.00              
ATOM    977  HE2 HIS A 317      28.010  27.370  27.070  0.00  0.00              
ATOM    978  N   GLY A 318      28.090  29.660  34.150  0.00  0.00              
ATOM    979  CA  GLY A 318      27.770  29.720  35.590  0.00  0.00              
ATOM    980  C   GLY A 318      26.260  29.680  35.840  0.00  0.00              
ATOM    981  O   GLY A 318      25.470  29.480  34.910  0.00  0.00              
ATOM    982  HN  GLY A 318      27.380  30.030  33.550  0.00  0.00              
ATOM    983  N   ASP A 319      25.970  29.640  37.130  0.00  0.00              
ATOM    984  CA  ASP A 319      24.610  29.720  37.700  0.00  0.00              
ATOM    985  C   ASP A 319      24.770  30.350  39.100  0.00  0.00              
ATOM    986  O   ASP A 319      25.870  30.720  39.500  0.00  0.00              
ATOM    987  CB  ASP A 319      24.020  28.310  37.810  0.00  0.00              
ATOM    988  CG  ASP A 319      22.510  28.190  37.660  0.00  0.00              
ATOM    989  OD1 ASP A 319      21.770  29.110  38.080  0.00  0.00              
ATOM    990  OD2 ASP A 319      22.100  27.150  37.100  0.00  0.00              
ATOM    991  HN  ASP A 319      26.710  29.680  37.810  0.00  0.00              
ATOM    992  N   LYS A 320      23.680  30.450  39.840  0.00  0.00              
ATOM    993  CA  LYS A 320      23.620  31.080  41.180  0.00  0.00              
ATOM    994  C   LYS A 320      24.750  30.630  42.120  0.00  0.00              
ATOM    995  O   LYS A 320      24.750  29.510  42.630  0.00  0.00              
ATOM    996  CB  LYS A 320      22.280  30.810  41.860  0.00  0.00              
ATOM    997  CG  LYS A 320      21.050  31.260  41.060  0.00  0.00              
ATOM    998  CD  LYS A 320      19.810  30.900  41.870  0.00  0.00              
ATOM    999  CE  LYS A 320      18.560  30.870  40.990  0.00  0.00              
ATOM   1000  NZ  LYS A 320      17.380  30.640  41.830  0.00  0.00              
ATOM   1001  HN  LYS A 320      22.810  30.070  39.470  0.00  0.00              
ATOM   1002  HZ1 LYS A 320      16.560  30.600  41.260  0.00  0.00              
ATOM   1003  HZ2 LYS A 320      17.470  29.760  42.320  0.00  0.00              
ATOM   1004  HZ3 LYS A 320      17.290  31.380  42.500  0.00  0.00              
ATOM   1005  N   GLY A 321      25.770  31.490  42.220  0.00  0.00              
ATOM   1006  CA  GLY A 321      26.900  31.320  43.150  0.00  0.00              
ATOM   1007  C   GLY A 321      27.920  30.250  42.750  0.00  0.00              
ATOM   1008  O   GLY A 321      29.010  30.190  43.330  0.00  0.00              
ATOM   1009  HN  GLY A 321      25.920  32.170  41.490  0.00  0.00              
ATOM   1010  N   ILE A 322      27.660  29.630  41.600  0.00  0.00              
ATOM   1011  CA  ILE A 322      28.490  28.530  41.090  0.00  0.00              
ATOM   1012  C   ILE A 322      29.040  28.830  39.700  0.00  0.00              
ATOM   1013  O   ILE A 322      28.470  29.550  38.880  0.00  0.00              
ATOM   1014  CB  ILE A 322      27.780  27.150  41.120  0.00  0.00              
ATOM   1015  CG1 ILE A 322      26.570  27.020  40.200  0.00  0.00              
ATOM   1016  CG2 ILE A 322      27.430  26.720  42.550  0.00  0.00              
ATOM   1017  CD1 ILE A 322      26.980  26.530  38.810  0.00  0.00              
ATOM   1018  HN  ILE A 322      26.970  29.960  40.960  0.00  0.00              
ATOM   1019  N   ILE A 323      30.080  28.070  39.460  0.00  0.00              
ATOM   1020  CA  ILE A 323      30.850  27.990  38.210  0.00  0.00              
ATOM   1021  C   ILE A 323      30.660  26.570  37.640  0.00  0.00              
ATOM   1022  O   ILE A 323      30.480  25.620  38.400  0.00  0.00              
ATOM   1023  CB  ILE A 323      32.240  28.430  38.710  0.00  0.00              
ATOM   1024  CG1 ILE A 323      32.690  29.780  38.130  0.00  0.00              
ATOM   1025  CG2 ILE A 323      33.370  27.410  38.560  0.00  0.00              
ATOM   1026  CD1 ILE A 323      31.660  30.910  38.260  0.00  0.00              
ATOM   1027  HN  ILE A 323      30.450  27.490  40.190  0.00  0.00              
ATOM   1028  N   TYR A 324      30.360  26.510  36.340  0.00  0.00              
ATOM   1029  CA  TYR A 324      30.240  25.250  35.580  0.00  0.00              
ATOM   1030  C   TYR A 324      31.540  24.860  34.870  0.00  0.00              
ATOM   1031  O   TYR A 324      32.000  25.540  33.950  0.00  0.00              
ATOM   1032  CB  TYR A 324      29.140  25.280  34.500  0.00  0.00              
ATOM   1033  CG  TYR A 324      27.720  25.120  35.050  0.00  0.00              
ATOM   1034  CD1 TYR A 324      27.300  23.880  35.570  0.00  0.00              
ATOM   1035  CD2 TYR A 324      26.850  26.220  34.990  0.00  0.00              
ATOM   1036  CE1 TYR A 324      25.980  23.740  36.040  0.00  0.00              
ATOM   1037  CE2 TYR A 324      25.530  26.090  35.470  0.00  0.00              
ATOM   1038  CZ  TYR A 324      25.110  24.850  35.990  0.00  0.00              
ATOM   1039  OH  TYR A 324      23.800  24.710  36.340  0.00  0.00              
ATOM   1040  HN  TYR A 324      30.280  27.350  35.790  0.00  0.00              
ATOM   1041  HH  TYR A 324      23.480  25.560  36.810  0.00  0.00              
ATOM   1042  N   GLY A 325      32.000  23.670  35.230  0.00  0.00              
ATOM   1043  CA  GLY A 325      33.140  23.020  34.560  0.00  0.00              
ATOM   1044  C   GLY A 325      32.760  22.640  33.130  0.00  0.00              
ATOM   1045  O   GLY A 325      31.580  22.480  32.800  0.00  0.00              
ATOM   1046  HN  GLY A 325      31.630  23.180  36.020  0.00  0.00              
ATOM   1047  N   THR A 326      33.770  22.490  32.280  0.00  0.00              
ATOM   1048  CA  THR A 326      33.580  22.040  30.880  0.00  0.00              
ATOM   1049  C   THR A 326      32.790  20.710  30.760  0.00  0.00              
ATOM   1050  O   THR A 326      31.990  20.490  29.850  0.00  0.00              
ATOM   1051  CB  THR A 326      34.930  22.010  30.130  0.00  0.00              
ATOM   1052  OG1 THR A 326      34.690  21.900  28.730  0.00  0.00              
ATOM   1053  CG2 THR A 326      35.820  20.840  30.540  0.00  0.00              
ATOM   1054  HN  THR A 326      34.720  22.690  32.560  0.00  0.00              
ATOM   1055  HG1 THR A 326      35.440  22.310  28.200  0.00  0.00              
ATOM   1056  N   ASP A 327      32.910  19.940  31.840  0.00  0.00              
ATOM   1057  CA  ASP A 327      32.190  18.670  32.080  0.00  0.00              
ATOM   1058  C   ASP A 327      30.710  18.820  32.430  0.00  0.00              
ATOM   1059  O   ASP A 327      29.960  17.890  32.150  0.00  0.00              
ATOM   1060  CB  ASP A 327      32.870  17.830  33.170  0.00  0.00              
ATOM   1061  CG  ASP A 327      33.090  18.500  34.540  0.00  0.00              
ATOM   1062  OD1 ASP A 327      33.030  19.750  34.640  0.00  0.00              
ATOM   1063  OD2 ASP A 327      33.490  17.770  35.460  0.00  0.00              
ATOM   1064  HN  ASP A 327      33.360  20.260  32.670  0.00  0.00              
ATOM   1065  N   GLY A 328      30.310  19.960  32.980  0.00  0.00              
ATOM   1066  CA  GLY A 328      28.930  20.200  33.430  0.00  0.00              
ATOM   1067  C   GLY A 328      28.720  20.160  34.950  0.00  0.00              
ATOM   1068  O   GLY A 328      27.640  20.490  35.420  0.00  0.00              
ATOM   1069  HN  GLY A 328      30.930  20.750  33.060  0.00  0.00              
ATOM   1070  N   GLN A 329      29.750  19.730  35.680  0.00  0.00              
ATOM   1071  CA  GLN A 329      29.680  19.720  37.150  0.00  0.00              
ATOM   1072  C   GLN A 329      29.780  21.160  37.690  0.00  0.00              
ATOM   1073  O   GLN A 329      30.170  22.100  37.000  0.00  0.00              
ATOM   1074  CB  GLN A 329      30.760  18.810  37.740  0.00  0.00              
ATOM   1075  CG  GLN A 329      30.670  17.340  37.300  0.00  0.00              
ATOM   1076  CD  GLN A 329      29.320  16.720  37.630  0.00  0.00              
ATOM   1077  OE1 GLN A 329      28.840  16.710  38.760  0.00  0.00              
ATOM   1078  NE2 GLN A 329      28.600  16.290  36.610  0.00  0.00              
ATOM   1079  HN  GLN A 329      30.650  19.520  35.300  0.00  0.00              
ATOM   1080 1HE2 GLN A 329      28.960  16.300  35.680  0.00  0.00               
ATOM   1081 2HE2 GLN A 329      27.630  16.150  36.770  0.00  0.00               
ATOM   1082  N   GLU A 330      29.370  21.310  38.950  0.00  0.00              
ATOM   1083  CA  GLU A 330      29.310  22.620  39.630  0.00  0.00              
ATOM   1084  C   GLU A 330      30.470  22.800  40.610  0.00  0.00              
ATOM   1085  O   GLU A 330      30.980  21.830  41.170  0.00  0.00              
ATOM   1086  CB  GLU A 330      28.000  22.710  40.420  0.00  0.00              
ATOM   1087  CG  GLU A 330      26.780  22.890  39.510  0.00  0.00              
ATOM   1088  CD  GLU A 330      25.470  22.410  40.150  0.00  0.00              
ATOM   1089  OE1 GLU A 330      25.340  22.390  41.400  0.00  0.00              
ATOM   1090  OE2 GLU A 330      24.620  21.940  39.380  0.00  0.00              
ATOM   1091  HN  GLU A 330      29.160  20.520  39.520  0.00  0.00              
ATOM   1092  N   ALA A 331      30.960  24.030  40.650  0.00  0.00              
ATOM   1093  CA  ALA A 331      31.880  24.470  41.720  0.00  0.00              
ATOM   1094  C   ALA A 331      31.450  25.820  42.300  0.00  0.00              
ATOM   1095  O   ALA A 331      31.330  26.800  41.550  0.00  0.00              
ATOM   1096  CB  ALA A 331      33.320  24.610  41.240  0.00  0.00              
ATOM   1097  HN  ALA A 331      30.740  24.710  39.940  0.00  0.00              
ATOM   1098  N   PRO A 332      31.130  25.860  43.590  0.00  0.00              
ATOM   1099  CA  PRO A 332      30.830  27.120  44.300  0.00  0.00              
ATOM   1100  C   PRO A 332      32.030  28.050  44.210  0.00  0.00              
ATOM   1101  O   PRO A 332      33.170  27.660  44.460  0.00  0.00              
ATOM   1102  CB  PRO A 332      30.580  26.700  45.750  0.00  0.00              
ATOM   1103  CG  PRO A 332      30.070  25.270  45.620  0.00  0.00              
ATOM   1104  CD  PRO A 332      30.870  24.690  44.460  0.00  0.00              
ATOM   1105  N   ILE A 333      31.740  29.290  43.810  0.00  0.00              
ATOM   1106  CA  ILE A 333      32.750  30.370  43.770  0.00  0.00              
ATOM   1107  C   ILE A 333      33.460  30.510  45.140  0.00  0.00              
ATOM   1108  O   ILE A 333      34.670  30.760  45.180  0.00  0.00              
ATOM   1109  CB  ILE A 333      32.090  31.680  43.290  0.00  0.00              
ATOM   1110  CG1 ILE A 333      31.600  31.490  41.850  0.00  0.00              
ATOM   1111  CG2 ILE A 333      33.060  32.870  43.360  0.00  0.00              
ATOM   1112  CD1 ILE A 333      30.500  32.480  41.440  0.00  0.00              
ATOM   1113  HN  ILE A 333      30.830  29.520  43.460  0.00  0.00              
ATOM   1114  N   TYR A 334      32.740  30.200  46.210  0.00  0.00              
ATOM   1115  CA  TYR A 334      33.290  30.160  47.580  0.00  0.00              
ATOM   1116  C   TYR A 334      34.470  29.200  47.720  0.00  0.00              
ATOM   1117  O   TYR A 334      35.580  29.660  47.980  0.00  0.00              
ATOM   1118  CB  TYR A 334      32.210  29.870  48.620  0.00  0.00              
ATOM   1119  CG  TYR A 334      32.700  30.160  50.040  0.00  0.00              
ATOM   1120  CD1 TYR A 334      33.210  31.440  50.360  0.00  0.00              
ATOM   1121  CD2 TYR A 334      32.570  29.160  51.030  0.00  0.00              
ATOM   1122  CE1 TYR A 334      33.530  31.750  51.690  0.00  0.00              
ATOM   1123  CE2 TYR A 334      32.890  29.470  52.370  0.00  0.00              
ATOM   1124  CZ  TYR A 334      33.350  30.770  52.680  0.00  0.00              
ATOM   1125  OH  TYR A 334      33.520  31.160  53.960  0.00  0.00              
ATOM   1126  HN  TYR A 334      31.760  30.010  46.150  0.00  0.00              
ATOM   1127  HH  TYR A 334      33.410  30.390  54.610  0.00  0.00              
ATOM   1128  N   GLU A 335      34.260  27.940  47.320  0.00  0.00              
ATOM   1129  CA  GLU A 335      35.300  26.890  47.320  0.00  0.00              
ATOM   1130  C   GLU A 335      36.560  27.310  46.530  0.00  0.00              
ATOM   1131  O   GLU A 335      37.680  27.030  46.950  0.00  0.00              
ATOM   1132  CB  GLU A 335      34.740  25.580  46.750  0.00  0.00              
ATOM   1133  CG  GLU A 335      33.560  24.990  47.540  0.00  0.00              
ATOM   1134  CD  GLU A 335      33.920  24.350  48.890  0.00  0.00              
ATOM   1135  OE1 GLU A 335      34.070  25.080  49.890  0.00  0.00              
ATOM   1136  OE2 GLU A 335      33.920  23.100  48.970  0.00  0.00              
ATOM   1137  HN  GLU A 335      33.370  27.630  47.000  0.00  0.00              
ATOM   1138  N   LEU A 336      36.360  28.040  45.440  0.00  0.00              
ATOM   1139  CA  LEU A 336      37.460  28.570  44.600  0.00  0.00              
ATOM   1140  C   LEU A 336      38.270  29.680  45.310  0.00  0.00              
ATOM   1141  O   LEU A 336      39.490  29.570  45.430  0.00  0.00              
ATOM   1142  CB  LEU A 336      36.930  29.080  43.250  0.00  0.00              
ATOM   1143  CG  LEU A 336      36.010  28.100  42.510  0.00  0.00              
ATOM   1144  CD1 LEU A 336      35.520  28.750  41.230  0.00  0.00              
ATOM   1145  CD2 LEU A 336      36.670  26.750  42.190  0.00  0.00              
ATOM   1146  HN  LEU A 336      35.440  28.230  45.100  0.00  0.00              
ATOM   1147  N   THR A 337      37.580  30.710  45.810  0.00  0.00              
ATOM   1148  CA  THR A 337      38.210  31.860  46.490  0.00  0.00              
ATOM   1149  C   THR A 337      38.880  31.500  47.830  0.00  0.00              
ATOM   1150  O   THR A 337      40.050  31.810  48.050  0.00  0.00              
ATOM   1151  CB  THR A 337      37.250  33.050  46.670  0.00  0.00              
ATOM   1152  OG1 THR A 337      36.050  32.680  47.360  0.00  0.00              
ATOM   1153  CG2 THR A 337      36.930  33.730  45.340  0.00  0.00              
ATOM   1154  HN  THR A 337      36.570  30.750  45.750  0.00  0.00              
ATOM   1155  HG1 THR A 337      36.180  32.900  48.340  0.00  0.00              
ATOM   1156  N   SER A 338      38.180  30.660  48.600  0.00  0.00              
ATOM   1157  CA  SER A 338      38.600  30.190  49.940  0.00  0.00              
ATOM   1158  C   SER A 338      39.940  29.430  49.980  0.00  0.00              
ATOM   1159  O   SER A 338      40.640  29.420  50.990  0.00  0.00              
ATOM   1160  CB  SER A 338      37.540  29.250  50.500  0.00  0.00              
ATOM   1161  OG  SER A 338      37.470  28.040  49.750  0.00  0.00              
ATOM   1162  HN  SER A 338      37.290  30.310  48.310  0.00  0.00              
ATOM   1163  HG  SER A 338      36.830  27.410  50.180  0.00  0.00              
ATOM   1164  N   GLN A 339      40.290  28.830  48.850  0.00  0.00              
ATOM   1165  CA  GLN A 339      41.590  28.140  48.670  0.00  0.00              
ATOM   1166  C   GLN A 339      42.810  29.040  48.930  0.00  0.00              
ATOM   1167  O   GLN A 339      43.880  28.520  49.220  0.00  0.00              
ATOM   1168  CB  GLN A 339      41.670  27.540  47.260  0.00  0.00              
ATOM   1169  CG  GLN A 339      40.720  26.360  47.080  0.00  0.00              
ATOM   1170  CD  GLN A 339      41.220  25.080  47.740  0.00  0.00              
ATOM   1171  OE1 GLN A 339      41.210  24.860  48.950  0.00  0.00              
ATOM   1172  NE2 GLN A 339      41.730  24.200  46.910  0.00  0.00              
ATOM   1173  HN  GLN A 339      39.640  28.740  48.090  0.00  0.00              
ATOM   1174 1HE2 GLN A 339      41.870  24.440  45.960  0.00  0.00               
ATOM   1175 2HE2 GLN A 339      41.750  23.260  47.230  0.00  0.00               
ATOM   1176  N   PHE A 340      42.610  30.350  48.950  0.00  0.00              
ATOM   1177  CA  PHE A 340      43.730  31.300  49.100  0.00  0.00              
ATOM   1178  C   PHE A 340      43.650  32.180  50.370  0.00  0.00              
ATOM   1179  O   PHE A 340      44.260  33.250  50.420  0.00  0.00              
ATOM   1180  CB  PHE A 340      43.830  32.130  47.810  0.00  0.00              
ATOM   1181  CG  PHE A 340      44.080  31.240  46.580  0.00  0.00              
ATOM   1182  CD1 PHE A 340      42.980  30.650  45.920  0.00  0.00              
ATOM   1183  CD2 PHE A 340      45.400  30.950  46.160  0.00  0.00              
ATOM   1184  CE1 PHE A 340      43.200  29.770  44.830  0.00  0.00              
ATOM   1185  CE2 PHE A 340      45.620  30.080  45.070  0.00  0.00              
ATOM   1186  CZ  PHE A 340      44.510  29.490  44.420  0.00  0.00              
ATOM   1187  HN  PHE A 340      41.710  30.760  48.780  0.00  0.00              
ATOM   1188  N   THR A 341      42.980  31.690  51.420  0.00  0.00              
ATOM   1189  CA  THR A 341      42.930  32.420  52.710  0.00  0.00              
ATOM   1190  C   THR A 341      44.340  32.480  53.340  0.00  0.00              
ATOM   1191  O   THR A 341      45.260  31.800  52.880  0.00  0.00              
ATOM   1192  CB  THR A 341      41.940  31.860  53.760  0.00  0.00              
ATOM   1193  OG1 THR A 341      42.440  30.720  54.470  0.00  0.00              
ATOM   1194  CG2 THR A 341      40.530  31.640  53.210  0.00  0.00              
ATOM   1195  HN  THR A 341      42.530  30.800  51.400  0.00  0.00              
ATOM   1196  HG1 THR A 341      42.190  30.910  55.460  0.00  0.00              
ATOM   1197  N   GLY A 342      44.470  33.250  54.420  0.00  0.00              
ATOM   1198  CA  GLY A 342      45.740  33.390  55.170  0.00  0.00              
ATOM   1199  C   GLY A 342      46.360  32.020  55.490  0.00  0.00              
ATOM   1200  O   GLY A 342      47.440  31.700  55.000  0.00  0.00              
ATOM   1201  HN  GLY A 342      43.670  33.660  54.870  0.00  0.00              
ATOM   1202  N   LEU A 343      45.570  31.170  56.140  0.00  0.00              
ATOM   1203  CA  LEU A 343      45.960  29.790  56.500  0.00  0.00              
ATOM   1204  C   LEU A 343      46.200  28.880  55.280  0.00  0.00              
ATOM   1205  O   LEU A 343      47.150  28.110  55.260  0.00  0.00              
ATOM   1206  CB  LEU A 343      44.900  29.130  57.400  0.00  0.00              
ATOM   1207  CG  LEU A 343      44.510  29.960  58.640  0.00  0.00              
ATOM   1208  CD1 LEU A 343      43.410  29.220  59.390  0.00  0.00              
ATOM   1209  CD2 LEU A 343      45.690  30.270  59.570  0.00  0.00              
ATOM   1210  HN  LEU A 343      44.690  31.500  56.520  0.00  0.00              
ATOM   1211  N   LYS A 344      45.270  28.930  54.330  0.00  0.00              
ATOM   1212  CA  LYS A 344      45.330  28.140  53.080  0.00  0.00              
ATOM   1213  C   LYS A 344      46.560  28.420  52.180  0.00  0.00              
ATOM   1214  O   LYS A 344      46.930  27.570  51.370  0.00  0.00              
ATOM   1215  CB  LYS A 344      44.060  28.370  52.260  0.00  0.00              
ATOM   1216  CG  LYS A 344      42.890  27.480  52.660  0.00  0.00              
ATOM   1217  CD  LYS A 344      42.920  26.100  52.010  0.00  0.00              
ATOM   1218  CE  LYS A 344      41.650  25.340  52.410  0.00  0.00              
ATOM   1219  NZ  LYS A 344      41.540  24.050  51.730  0.00  0.00              
ATOM   1220  HN  LYS A 344      44.480  29.540  54.410  0.00  0.00              
ATOM   1221  HZ1 LYS A 344      40.620  23.680  51.890  0.00  0.00              
ATOM   1222  HZ2 LYS A 344      41.640  24.170  50.740  0.00  0.00              
ATOM   1223  HZ3 LYS A 344      42.200  23.400  52.100  0.00  0.00              
ATOM   1224  N   CYS A 345      47.030  29.660  52.230  0.00  0.00              
ATOM   1225  CA  CYS A 345      48.240  30.110  51.500  0.00  0.00              
ATOM   1226  C   CYS A 345      48.970  31.250  52.250  0.00  0.00              
ATOM   1227  O   CYS A 345      48.810  32.430  51.920  0.00  0.00              
ATOM   1228  CB  CYS A 345      47.850  30.500  50.070  0.00  0.00              
ATOM   1229  SG  CYS A 345      49.300  30.800  48.990  0.00  0.00              
ATOM   1230  HN  CYS A 345      46.550  30.380  52.740  0.00  0.00              
ATOM   1231  HG  CYS A 345      48.600  31.060  47.900  0.00  0.00              
ATOM   1232  N   PRO A 346      49.810  30.890  53.240  0.00  0.00              
ATOM   1233  CA  PRO A 346      50.570  31.860  54.060  0.00  0.00              
ATOM   1234  C   PRO A 346      51.420  32.850  53.260  0.00  0.00              
ATOM   1235  O   PRO A 346      51.430  34.040  53.560  0.00  0.00              
ATOM   1236  CB  PRO A 346      51.430  31.000  54.980  0.00  0.00              
ATOM   1237  CG  PRO A 346      50.580  29.750  55.160  0.00  0.00              
ATOM   1238  CD  PRO A 346      50.020  29.520  53.760  0.00  0.00              
ATOM   1239  N   SER A 347      52.050  32.360  52.190  0.00  0.00              
ATOM   1240  CA  SER A 347      52.860  33.150  51.250  0.00  0.00              
ATOM   1241  C   SER A 347      52.130  34.280  50.490  0.00  0.00              
ATOM   1242  O   SER A 347      52.770  35.190  49.960  0.00  0.00              
ATOM   1243  CB  SER A 347      53.560  32.180  50.290  0.00  0.00              
ATOM   1244  OG  SER A 347      52.620  31.290  49.700  0.00  0.00              
ATOM   1245  HN  SER A 347      52.130  31.370  52.050  0.00  0.00              
ATOM   1246  HG  SER A 347      53.030  30.370  49.600  0.00  0.00              
ATOM   1247  N   LEU A 348      50.800  34.260  50.540  0.00  0.00              
ATOM   1248  CA  LEU A 348      49.920  35.360  50.060  0.00  0.00              
ATOM   1249  C   LEU A 348      49.280  36.250  51.150  0.00  0.00              
ATOM   1250  O   LEU A 348      48.540  37.180  50.830  0.00  0.00              
ATOM   1251  CB  LEU A 348      48.810  34.800  49.170  0.00  0.00              
ATOM   1252  CG  LEU A 348      49.280  34.520  47.740  0.00  0.00              
ATOM   1253  CD1 LEU A 348      48.180  33.760  46.990  0.00  0.00              
ATOM   1254  CD2 LEU A 348      49.620  35.820  46.990  0.00  0.00              
ATOM   1255  HN  LEU A 348      50.310  33.430  50.820  0.00  0.00              
ATOM   1256  N   ALA A 349      49.530  35.960  52.420  0.00  0.00              
ATOM   1257  CA  ALA A 349      48.920  36.720  53.550  0.00  0.00              
ATOM   1258  C   ALA A 349      49.360  38.190  53.550  0.00  0.00              
ATOM   1259  O   ALA A 349      50.550  38.480  53.480  0.00  0.00              
ATOM   1260  CB  ALA A 349      49.300  36.030  54.860  0.00  0.00              
ATOM   1261  HN  ALA A 349      50.210  35.270  52.690  0.00  0.00              
ATOM   1262  N   GLY A 350      48.380  39.100  53.520  0.00  0.00              
ATOM   1263  CA  GLY A 350      48.630  40.560  53.380  0.00  0.00              
ATOM   1264  C   GLY A 350      48.770  41.070  51.930  0.00  0.00              
ATOM   1265  O   GLY A 350      48.990  42.260  51.710  0.00  0.00              
ATOM   1266  HN  GLY A 350      47.420  38.880  53.690  0.00  0.00              
ATOM   1267  N   LYS A 351      48.720  40.140  50.980  0.00  0.00              
ATOM   1268  CA  LYS A 351      48.840  40.410  49.530  0.00  0.00              
ATOM   1269  C   LYS A 351      47.480  40.240  48.840  0.00  0.00              
ATOM   1270  O   LYS A 351      46.760  39.280  49.130  0.00  0.00              
ATOM   1271  CB  LYS A 351      49.830  39.420  48.900  0.00  0.00              
ATOM   1272  CG  LYS A 351      51.260  39.660  49.370  0.00  0.00              
ATOM   1273  CD  LYS A 351      52.150  38.500  48.930  0.00  0.00              
ATOM   1274  CE  LYS A 351      53.590  38.790  49.360  0.00  0.00              
ATOM   1275  NZ  LYS A 351      54.420  37.580  49.270  0.00  0.00              
ATOM   1276  HN  LYS A 351      48.600  39.170  51.200  0.00  0.00              
ATOM   1277  HZ1 LYS A 351      55.330  37.780  49.630  0.00  0.00              
ATOM   1278  HZ2 LYS A 351      54.000  36.830  49.790  0.00  0.00              
ATOM   1279  HZ3 LYS A 351      54.500  37.320  48.310  0.00  0.00              
ATOM   1280  N   PRO A 352      47.120  41.160  47.920  0.00  0.00              
ATOM   1281  CA  PRO A 352      45.820  41.130  47.230  0.00  0.00              
ATOM   1282  C   PRO A 352      45.650  39.910  46.330  0.00  0.00              
ATOM   1283  O   PRO A 352      46.570  39.450  45.650  0.00  0.00              
ATOM   1284  CB  PRO A 352      45.740  42.430  46.450  0.00  0.00              
ATOM   1285  CG  PRO A 352      47.210  42.730  46.190  0.00  0.00              
ATOM   1286  CD  PRO A 352      47.930  42.290  47.460  0.00  0.00              
ATOM   1287  N   LYS A 353      44.510  39.280  46.560  0.00  0.00              
ATOM   1288  CA  LYS A 353      44.070  38.060  45.860  0.00  0.00              
ATOM   1289  C   LYS A 353      42.810  38.370  45.050  0.00  0.00              
ATOM   1290  O   LYS A 353      41.700  38.520  45.590  0.00  0.00              
ATOM   1291  CB  LYS A 353      43.830  36.950  46.880  0.00  0.00              
ATOM   1292  CG  LYS A 353      45.120  36.610  47.640  0.00  0.00              
ATOM   1293  CD  LYS A 353      44.810  35.930  48.970  0.00  0.00              
ATOM   1294  CE  LYS A 353      44.200  36.870  50.020  0.00  0.00              
ATOM   1295  NZ  LYS A 353      45.220  37.610  50.770  0.00  0.00              
ATOM   1296  HN  LYS A 353      43.910  39.570  47.320  0.00  0.00              
ATOM   1297  HZ1 LYS A 353      44.780  38.160  51.480  0.00  0.00              
ATOM   1298  HZ2 LYS A 353      45.840  36.950  51.190  0.00  0.00              
ATOM   1299  HZ3 LYS A 353      45.720  38.220  50.140  0.00  0.00              
ATOM   1300  N   VAL A 354      43.040  38.550  43.760  0.00  0.00              
ATOM   1301  CA  VAL A 354      42.030  39.080  42.830  0.00  0.00              
ATOM   1302  C   VAL A 354      41.450  37.940  41.970  0.00  0.00              
ATOM   1303  O   VAL A 354      42.170  37.090  41.450  0.00  0.00              
ATOM   1304  CB  VAL A 354      42.610  40.210  41.960  0.00  0.00              
ATOM   1305  CG1 VAL A 354      41.500  40.900  41.170  0.00  0.00              
ATOM   1306  CG2 VAL A 354      43.380  41.260  42.760  0.00  0.00              
ATOM   1307  HN  VAL A 354      43.930  38.300  43.350  0.00  0.00              
ATOM   1308  N   PHE A 355      40.130  37.880  42.010  0.00  0.00              
ATOM   1309  CA  PHE A 355      39.330  36.910  41.250  0.00  0.00              
ATOM   1310  C   PHE A 355      38.350  37.620  40.310  0.00  0.00              
ATOM   1311  O   PHE A 355      37.480  38.370  40.750  0.00  0.00              
ATOM   1312  CB  PHE A 355      38.540  36.000  42.190  0.00  0.00              
ATOM   1313  CG  PHE A 355      39.440  35.000  42.930  0.00  0.00              
ATOM   1314  CD1 PHE A 355      40.220  35.420  44.030  0.00  0.00              
ATOM   1315  CD2 PHE A 355      39.460  33.650  42.490  0.00  0.00              
ATOM   1316  CE1 PHE A 355      41.040  34.490  44.690  0.00  0.00              
ATOM   1317  CE2 PHE A 355      40.270  32.720  43.170  0.00  0.00              
ATOM   1318  CZ  PHE A 355      41.060  33.160  44.250  0.00  0.00              
ATOM   1319  HN  PHE A 355      39.600  38.460  42.630  0.00  0.00              
ATOM   1320  N   PHE A 356      38.550  37.400  39.020  0.00  0.00              
ATOM   1321  CA  PHE A 356      37.630  37.910  38.000  0.00  0.00              
ATOM   1322  C   PHE A 356      36.830  36.750  37.420  0.00  0.00              
ATOM   1323  O   PHE A 356      37.400  35.780  36.920  0.00  0.00              
ATOM   1324  CB  PHE A 356      38.350  38.660  36.880  0.00  0.00              
ATOM   1325  CG  PHE A 356      39.030  39.940  37.380  0.00  0.00              
ATOM   1326  CD1 PHE A 356      38.250  41.040  37.810  0.00  0.00              
ATOM   1327  CD2 PHE A 356      40.440  40.020  37.330  0.00  0.00              
ATOM   1328  CE1 PHE A 356      38.890  42.250  38.170  0.00  0.00              
ATOM   1329  CE2 PHE A 356      41.080  41.220  37.700  0.00  0.00              
ATOM   1330  CZ  PHE A 356      40.300  42.330  38.100  0.00  0.00              
ATOM   1331  HN  PHE A 356      39.290  36.790  38.710  0.00  0.00              
ATOM   1332  N   ILE A 357      35.530  36.810  37.670  0.00  0.00              
ATOM   1333  CA  ILE A 357      34.610  35.750  37.220  0.00  0.00              
ATOM   1334  C   ILE A 357      33.630  36.250  36.150  0.00  0.00              
ATOM   1335  O   ILE A 357      32.740  37.060  36.400  0.00  0.00              
ATOM   1336  CB  ILE A 357      33.980  35.040  38.430  0.00  0.00              
ATOM   1337  CG1 ILE A 357      35.090  34.150  39.040  0.00  0.00              
ATOM   1338  CG2 ILE A 357      32.730  34.220  38.080  0.00  0.00              
ATOM   1339  CD1 ILE A 357      34.800  33.600  40.440  0.00  0.00              
ATOM   1340  HN  ILE A 357      35.110  37.580  38.150  0.00  0.00              
ATOM   1341  N   GLN A 358      33.850  35.670  34.980  0.00  0.00              
ATOM   1342  CA  GLN A 358      33.000  35.830  33.790  0.00  0.00              
ATOM   1343  C   GLN A 358      32.230  34.540  33.520  0.00  0.00              
ATOM   1344  O   GLN A 358      32.750  33.520  33.050  0.00  0.00              
ATOM   1345  CB  GLN A 358      33.850  36.290  32.600  0.00  0.00              
ATOM   1346  CG  GLN A 358      33.080  36.330  31.280  0.00  0.00              
ATOM   1347  CD  GLN A 358      31.750  37.100  31.350  0.00  0.00              
ATOM   1348  OE1 GLN A 358      31.660  38.250  31.770  0.00  0.00              
ATOM   1349  NE2 GLN A 358      30.690  36.490  30.880  0.00  0.00              
ATOM   1350  HN  GLN A 358      34.620  35.020  34.850  0.00  0.00              
ATOM   1351 1HE2 GLN A 358      30.730  35.580  30.420  0.00  0.00               
ATOM   1352 2HE2 GLN A 358      29.820  36.980  30.930  0.00  0.00               
ATOM   1353  N   ALA A 359      30.990  34.620  34.000  0.00  0.00              
ATOM   1354  CA  ALA A 359      29.960  33.570  33.910  0.00  0.00              
ATOM   1355  C   ALA A 359      28.580  34.190  34.190  0.00  0.00              
ATOM   1356  O   ALA A 359      28.490  35.380  34.490  0.00  0.00              
ATOM   1357  CB  ALA A 359      30.240  32.480  34.950  0.00  0.00              
ATOM   1358  HN  ALA A 359      30.700  35.450  34.470  0.00  0.00              
ATOM   1359  N   CYS A 360      27.540  33.460  33.810  0.00  0.00              
ATOM   1360  CA  CYS A 360      26.170  33.760  34.270  0.00  0.00              
ATOM   1361  C   CYS A 360      26.000  33.410  35.750  0.00  0.00              
ATOM   1362  O   CYS A 360      26.720  32.580  36.290  0.00  0.00              
ATOM   1363  CB  CYS A 360      25.150  32.950  33.480  0.00  0.00              
ATOM   1364  SG  CYS A 360      24.640  33.780  31.930  0.00  0.00              
ATOM   1365  HN  CYS A 360      27.650  32.630  33.270  0.00  0.00              
ATOM   1366  HG  CYS A 360      23.920  32.760  31.470  0.00  0.00              
ATOM   1367  N   GLN A 361      25.050  34.090  36.380  0.00  0.00              
ATOM   1368  CA  GLN A 361      24.660  33.760  37.770  0.00  0.00              
ATOM   1369  C   GLN A 361      23.190  33.360  37.920  0.00  0.00              
ATOM   1370  O   GLN A 361      22.670  33.380  39.040  0.00  0.00              
ATOM   1371  CB  GLN A 361      25.050  34.920  38.690  0.00  0.00              
ATOM   1372  CG  GLN A 361      26.560  35.010  38.910  0.00  0.00              
ATOM   1373  CD  GLN A 361      27.120  33.820  39.710  0.00  0.00              
ATOM   1374  OE1 GLN A 361      27.760  32.910  39.200  0.00  0.00              
ATOM   1375  NE2 GLN A 361      27.110  33.940  41.020  0.00  0.00              
ATOM   1376  HN  GLN A 361      24.600  34.890  35.980  0.00  0.00              
ATOM   1377 1HE2 GLN A 361      26.780  34.770  41.450  0.00  0.00               
ATOM   1378 2HE2 GLN A 361      27.660  33.280  41.520  0.00  0.00               
ATOM   1379  N   GLY A 362      22.640  32.780  36.850  0.00  0.00              
ATOM   1380  CA  GLY A 362      21.210  32.430  36.710  0.00  0.00              
ATOM   1381  C   GLY A 362      20.660  32.800  35.310  0.00  0.00              
ATOM   1382  O   GLY A 362      21.310  33.530  34.560  0.00  0.00              
ATOM   1383  HN  GLY A 362      23.210  32.500  36.080  0.00  0.00              
ATOM   1384  N   ASP A 363      19.470  32.290  34.990  0.00  0.00              
ATOM   1385  CA  ASP A 363      18.810  32.460  33.680  0.00  0.00              
ATOM   1386  C   ASP A 363      18.020  33.770  33.460  0.00  0.00              
ATOM   1387  O   ASP A 363      17.430  34.000  32.400  0.00  0.00              
ATOM   1388  CB  ASP A 363      17.910  31.250  33.390  0.00  0.00              
ATOM   1389  CG  ASP A 363      16.750  31.030  34.390  0.00  0.00              
ATOM   1390  OD1 ASP A 363      17.050  30.580  35.520  0.00  0.00              
ATOM   1391  OD2 ASP A 363      15.590  31.150  33.960  0.00  0.00              
ATOM   1392  HN  ASP A 363      18.960  31.680  35.610  0.00  0.00              
ATOM   1393  N   ASN A 364      18.160  34.690  34.410  0.00  0.00              
ATOM   1394  CA  ASN A 364      17.370  35.940  34.420  0.00  0.00              
ATOM   1395  C   ASN A 364      18.030  37.100  33.680  0.00  0.00              
ATOM   1396  O   ASN A 364      19.250  37.260  33.660  0.00  0.00              
ATOM   1397  CB  ASN A 364      17.050  36.330  35.870  0.00  0.00              
ATOM   1398  CG  ASN A 364      16.100  35.330  36.540  0.00  0.00              
ATOM   1399  OD1 ASN A 364      15.610  34.370  35.970  0.00  0.00              
ATOM   1400  ND2 ASN A 364      15.560  35.690  37.670  0.00  0.00              
ATOM   1401  HN  ASN A 364      18.800  34.570  35.170  0.00  0.00              
ATOM   1402 1HD2 ASN A 364      15.760  36.570  38.100  0.00  0.00               
ATOM   1403 2HD2 ASN A 364      14.820  35.110  38.000  0.00  0.00               
ATOM   1404  N   TYR A 365      17.170  37.940  33.120  0.00  0.00              
ATOM   1405  CA  TYR A 365      17.580  39.120  32.360  0.00  0.00              
ATOM   1406  C   TYR A 365      17.450  40.390  33.210  0.00  0.00              
ATOM   1407  O   TYR A 365      16.340  40.760  33.610  0.00  0.00              
ATOM   1408  CB  TYR A 365      16.710  39.260  31.100  0.00  0.00              
ATOM   1409  CG  TYR A 365      17.010  38.190  30.060  0.00  0.00              
ATOM   1410  CD1 TYR A 365      16.270  36.990  30.020  0.00  0.00              
ATOM   1411  CD2 TYR A 365      18.000  38.470  29.100  0.00  0.00              
ATOM   1412  CE1 TYR A 365      16.520  36.060  28.980  0.00  0.00              
ATOM   1413  CE2 TYR A 365      18.270  37.540  28.080  0.00  0.00              
ATOM   1414  CZ  TYR A 365      17.520  36.350  28.030  0.00  0.00              
ATOM   1415  OH  TYR A 365      17.750  35.480  27.030  0.00  0.00              
ATOM   1416  HN  TYR A 365      16.180  37.800  33.200  0.00  0.00              
ATOM   1417  HH  TYR A 365      18.180  35.980  26.280  0.00  0.00              
ATOM   1418  N   GLN A 366      18.590  40.990  33.500  0.00  0.00              
ATOM   1419  CA  GLN A 366      18.650  42.280  34.210  0.00  0.00              
ATOM   1420  C   GLN A 366      17.930  43.350  33.370  0.00  0.00              
ATOM   1421  O   GLN A 366      18.340  43.650  32.260  0.00  0.00              
ATOM   1422  CB  GLN A 366      20.110  42.650  34.490  0.00  0.00              
ATOM   1423  CG  GLN A 366      20.330  43.860  35.410  0.00  0.00              
ATOM   1424  CD  GLN A 366      19.880  43.640  36.860  0.00  0.00              
ATOM   1425  OE1 GLN A 366      19.530  42.560  37.320  0.00  0.00              
ATOM   1426  NE2 GLN A 366      19.650  44.720  37.560  0.00  0.00              
ATOM   1427  HN  GLN A 366      19.470  40.610  33.220  0.00  0.00              
ATOM   1428 1HE2 GLN A 366      19.730  45.620  37.140  0.00  0.00               
ATOM   1429 2HE2 GLN A 366      19.370  44.620  38.510  0.00  0.00               
ATOM   1430  N   LYS A 367      16.730  43.680  33.830  0.00  0.00              
ATOM   1431  CA  LYS A 367      15.830  44.620  33.130  0.00  0.00              
ATOM   1432  C   LYS A 367      16.310  46.060  33.390  0.00  0.00              
ATOM   1433  O   LYS A 367      16.730  46.360  34.510  0.00  0.00              
ATOM   1434  CB  LYS A 367      14.400  44.530  33.660  0.00  0.00              
ATOM   1435  CG  LYS A 367      13.840  43.120  33.900  0.00  0.00              
ATOM   1436  CD  LYS A 367      12.440  43.260  34.490  0.00  0.00              
ATOM   1437  CE  LYS A 367      11.890  41.960  35.080  0.00  0.00              
ATOM   1438  NZ  LYS A 367      12.610  41.580  36.300  0.00  0.00              
ATOM   1439  HN  LYS A 367      16.370  43.290  34.680  0.00  0.00              
ATOM   1440  HZ1 LYS A 367      12.130  40.850  36.780  0.00  0.00              
ATOM   1441  HZ2 LYS A 367      13.540  41.240  36.090  0.00  0.00              
ATOM   1442  HZ3 LYS A 367      12.700  42.360  36.930  0.00  0.00              
ATOM   1443  N   GLY A 368      16.080  46.930  32.420  0.00  0.00              
ATOM   1444  CA  GLY A 368      16.520  48.340  32.510  0.00  0.00              
ATOM   1445  C   GLY A 368      15.480  49.270  33.130  0.00  0.00              
ATOM   1446  O   GLY A 368      14.340  48.890  33.390  0.00  0.00              
ATOM   1447  HN  GLY A 368      15.510  46.720  31.630  0.00  0.00              
ATOM   1448  N   ILE A 369      15.980  50.450  33.500  0.00  0.00              
ATOM   1449  CA  ILE A 369      15.140  51.560  34.000  0.00  0.00              
ATOM   1450  C   ILE A 369      15.570  52.890  33.360  0.00  0.00              
ATOM   1451  O   ILE A 369      16.770  53.070  33.140  0.00  0.00              
ATOM   1452  CB  ILE A 369      15.120  51.650  35.550  0.00  0.00              
ATOM   1453  CG1 ILE A 369      16.500  51.910  36.160  0.00  0.00              
ATOM   1454  CG2 ILE A 369      14.470  50.400  36.160  0.00  0.00              
ATOM   1455  CD1 ILE A 369      16.350  52.610  37.510  0.00  0.00              
ATOM   1456  HN  ILE A 369      16.950  50.660  33.430  0.00  0.00              
ATOM   1457  N   PRO A 370      14.630  53.740  32.930  0.00  0.00              
ATOM   1458  CA  PRO A 370      14.960  55.030  32.290  0.00  0.00              
ATOM   1459  C   PRO A 370      15.480  56.070  33.280  0.00  0.00              
ATOM   1460  O   PRO A 370      15.020  56.140  34.420  0.00  0.00              
ATOM   1461  CB  PRO A 370      13.650  55.460  31.620  0.00  0.00              
ATOM   1462  CG  PRO A 370      12.570  54.810  32.470  0.00  0.00              
ATOM   1463  CD  PRO A 370      13.180  53.480  32.880  0.00  0.00              
ATOM   1464  N   VAL A 371      16.540  56.760  32.860  0.00  0.00              
ATOM   1465  CA  VAL A 371      17.160  57.880  33.620  0.00  0.00              
ATOM   1466  C   VAL A 371      17.560  59.080  32.730  0.00  0.00              
ATOM   1467  O   VAL A 371      17.120  59.170  31.580  0.00  0.00              
ATOM   1468  CB  VAL A 371      18.340  57.440  34.520  0.00  0.00              
ATOM   1469  CG1 VAL A 371      17.860  56.600  35.710  0.00  0.00              
ATOM   1470  CG2 VAL A 371      19.440  56.700  33.750  0.00  0.00              
ATOM   1471  HN  VAL A 371      16.990  56.560  31.990  0.00  0.00              
ATOM   1472  N   GLU A 372      18.160  60.090  33.360  0.00  0.00              
ATOM   1473  CA  GLU A 372      18.800  61.230  32.660  0.00  0.00              
ATOM   1474  C   GLU A 372      20.250  60.850  32.270  0.00  0.00              
ATOM   1475  O   GLU A 372      20.710  59.740  32.570  0.00  0.00              
ATOM   1476  CB  GLU A 372      18.790  62.470  33.560  0.00  0.00              
ATOM   1477  CG  GLU A 372      17.370  62.950  33.890  0.00  0.00              
ATOM   1478  CD  GLU A 372      17.370  64.150  34.840  0.00  0.00              
ATOM   1479  OE1 GLU A 372      17.960  64.020  35.940  0.00  0.00              
ATOM   1480  OE2 GLU A 372      16.740  65.160  34.470  0.00  0.00              
ATOM   1481  HN  GLU A 372      18.280  60.090  34.350  0.00  0.00              
ATOM   1482  N   THR A 373      20.980  61.780  31.650  0.00  0.00              
ATOM   1483  CA  THR A 373      22.340  61.530  31.130  0.00  0.00              
ATOM   1484  C   THR A 373      23.410  61.770  32.210  0.00  0.00              
ATOM   1485  O   THR A 373      23.590  62.930  32.610  0.00  0.00              
ATOM   1486  CB  THR A 373      22.630  62.450  29.920  0.00  0.00              
ATOM   1487  OG1 THR A 373      21.560  62.360  28.970  0.00  0.00              
ATOM   1488  CG2 THR A 373      23.940  62.080  29.210  0.00  0.00              
ATOM   1489  HN  THR A 373      20.650  62.720  31.570  0.00  0.00              
ATOM   1490  HG1 THR A 373      21.880  61.750  28.230  0.00  0.00              
ATOM   1491  N   ASP A 374      23.870  60.670  32.810  0.00  0.00              
ATOM   1492  CA  ASP A 374      25.020  60.620  33.750  0.00  0.00              
ATOM   1493  C   ASP A 374      26.360  61.060  33.090  0.00  0.00              
ATOM   1494  O   ASP A 374      26.340  61.750  32.050  0.00  0.00              
ATOM   1495  CB  ASP A 374      25.170  59.180  34.280  0.00  0.00              
ATOM   1496  CG  ASP A 374      23.920  58.450  34.790  0.00  0.00              
ATOM   1497  OD1 ASP A 374      23.800  58.280  36.030  0.00  0.00              
ATOM   1498  OD2 ASP A 374      23.180  57.910  33.930  0.00  0.00              
ATOM   1499  OXT ASP A 374      27.450  60.670  33.580  0.00  0.00              
ATOM   1500  HN  ASP A 374      23.380  59.800  32.780  0.00  0.00              
TER
ATOM   1501  N   THR B 390      54.790  43.300  62.880  0.00  0.00              
ATOM   1502  CA  THR B 390      54.520  41.850  62.890  0.00  0.00              
ATOM   1503  C   THR B 390      53.120  41.660  63.500  0.00  0.00              
ATOM   1504  O   THR B 390      53.010  41.370  64.690  0.00  0.00              
ATOM   1505  CB  THR B 390      55.620  41.190  63.710  0.00  0.00              
ATOM   1506  OG1 THR B 390      56.870  41.840  63.420  0.00  0.00              
ATOM   1507  CG2 THR B 390      55.740  39.690  63.400  0.00  0.00              
ATOM   1508  HN1 THR B 390      55.704  43.470  62.485  0.00  0.00              
ATOM   1509  HN2 THR B 390      54.761  43.655  63.825  0.00  0.00              
ATOM   1510  HN3 THR B 390      54.091  43.769  62.323  0.00  0.00              
ATOM   1511  HG1 THR B 390      57.560  41.520  64.090  0.00  0.00              
ATOM   1512  N   ARG B 391      52.110  42.100  62.760  0.00  0.00              
ATOM   1513  CA  ARG B 391      50.710  42.160  63.240  0.00  0.00              
ATOM   1514  C   ARG B 391      49.700  41.340  62.420  0.00  0.00              
ATOM   1515  O   ARG B 391      49.840  41.210  61.200  0.00  0.00              
ATOM   1516  CB  ARG B 391      50.230  43.620  63.410  0.00  0.00              
ATOM   1517  CG  ARG B 391      50.600  44.560  62.260  0.00  0.00              
ATOM   1518  CD  ARG B 391      50.380  46.030  62.620  0.00  0.00              
ATOM   1519  NE  ARG B 391      51.240  46.850  61.750  0.00  0.00              
ATOM   1520  CZ  ARG B 391      51.120  48.160  61.480  0.00  0.00              
ATOM   1521  NH1 ARG B 391      50.180  48.920  62.040  0.00  0.00              
ATOM   1522  NH2 ARG B 391      51.890  48.730  60.550  0.00  0.00              
ATOM   1523  HN  ARG B 391      52.230  42.410  61.810  0.00  0.00              
ATOM   1524  HE  ARG B 391      52.090  46.410  61.460  0.00  0.00              
ATOM   1525 1HH1 ARG B 391      49.500  48.530  62.670  0.00  0.00               
ATOM   1526 2HH1 ARG B 391      50.090  49.880  61.770  0.00  0.00               
ATOM   1527 1HH2 ARG B 391      52.580  48.200  60.050  0.00  0.00               
ATOM   1528 2HH2 ARG B 391      51.760  49.700  60.340  0.00  0.00               
ATOM   1529  N   TYR B 392      48.620  40.990  63.100  0.00  0.00              
ATOM   1530  CA  TYR B 392      47.600  40.050  62.590  0.00  0.00              
ATOM   1531  C   TYR B 392      46.470  40.740  61.820  0.00  0.00              
ATOM   1532  O   TYR B 392      46.170  41.920  62.040  0.00  0.00              
ATOM   1533  CB  TYR B 392      47.030  39.230  63.760  0.00  0.00              
ATOM   1534  CG  TYR B 392      47.950  38.160  64.380  0.00  0.00              
ATOM   1535  CD1 TYR B 392      49.360  38.140  64.180  0.00  0.00              
ATOM   1536  CD2 TYR B 392      47.330  37.160  65.170  0.00  0.00              
ATOM   1537  CE1 TYR B 392      50.130  37.120  64.760  0.00  0.00              
ATOM   1538  CE2 TYR B 392      48.110  36.120  65.740  0.00  0.00              
ATOM   1539  CZ  TYR B 392      49.500  36.130  65.530  0.00  0.00              
ATOM   1540  OH  TYR B 392      50.340  35.270  66.140  0.00  0.00              
ATOM   1541  HN  TYR B 392      48.420  41.380  64.000  0.00  0.00              
ATOM   1542  HH  TYR B 392      49.870  34.480  66.590  0.00  0.00              
ATOM   1543  N   ILE B 393      46.060  40.030  60.770  0.00  0.00              
ATOM   1544  CA  ILE B 393      44.920  40.370  59.890  0.00  0.00              
ATOM   1545  C   ILE B 393      43.960  39.160  59.770  0.00  0.00              
ATOM   1546  O   ILE B 393      44.430  38.020  59.890  0.00  0.00              
ATOM   1547  CB  ILE B 393      45.390  40.810  58.490  0.00  0.00              
ATOM   1548  CG1 ILE B 393      46.340  39.800  57.820  0.00  0.00              
ATOM   1549  CG2 ILE B 393      45.960  42.220  58.560  0.00  0.00              
ATOM   1550  CD1 ILE B 393      46.370  39.940  56.300  0.00  0.00              
ATOM   1551  HN  ILE B 393      46.510  39.170  60.530  0.00  0.00              
ATOM   1552  N   PRO B 394      42.660  39.380  59.530  0.00  0.00              
ATOM   1553  CA  PRO B 394      41.680  38.290  59.290  0.00  0.00              
ATOM   1554  C   PRO B 394      42.080  37.330  58.160  0.00  0.00              
ATOM   1555  O   PRO B 394      42.690  37.730  57.170  0.00  0.00              
ATOM   1556  CB  PRO B 394      40.350  38.990  59.000  0.00  0.00              
ATOM   1557  CG  PRO B 394      40.710  40.450  58.770  0.00  0.00              
ATOM   1558  CD  PRO B 394      41.950  40.670  59.630  0.00  0.00              
ATOM   1559  N   ASP B 395      41.800  36.040  58.380  0.00  0.00              
ATOM   1560  CA  ASP B 395      42.010  34.960  57.380  0.00  0.00              
ATOM   1561  C   ASP B 395      41.550  35.320  55.950  0.00  0.00              
ATOM   1562  O   ASP B 395      42.320  35.210  55.000  0.00  0.00              
ATOM   1563  CB  ASP B 395      41.340  33.640  57.820  0.00  0.00              
ATOM   1564  CG  ASP B 395      42.060  32.400  57.270  0.00  0.00              
ATOM   1565  OD1 ASP B 395      43.290  32.500  57.100  0.00  0.00              
ATOM   1566  OD2 ASP B 395      41.440  31.340  57.030  0.00  0.00              
ATOM   1567  HN  ASP B 395      41.710  35.710  59.320  0.00  0.00              
ATOM   1568  N   GLU B 396      40.350  35.900  55.860  0.00  0.00              
ATOM   1569  CA  GLU B 396      39.720  36.330  54.600  0.00  0.00              
ATOM   1570  C   GLU B 396      40.040  37.770  54.140  0.00  0.00              
ATOM   1571  O   GLU B 396      39.350  38.340  53.290  0.00  0.00              
ATOM   1572  CB  GLU B 396      38.200  36.120  54.720  0.00  0.00              
ATOM   1573  CG  GLU B 396      37.810  34.640  54.690  0.00  0.00              
ATOM   1574  CD  GLU B 396      36.320  34.390  54.970  0.00  0.00              
ATOM   1575  OE1 GLU B 396      35.460  35.170  54.510  0.00  0.00              
ATOM   1576  OE2 GLU B 396      36.040  33.420  55.710  0.00  0.00              
ATOM   1577  HN  GLU B 396      39.730  35.910  56.650  0.00  0.00              
ATOM   1578  N   ALA B 397      41.140  38.340  54.640  0.00  0.00              
ATOM   1579  CA  ALA B 397      41.610  39.690  54.260  0.00  0.00              
ATOM   1580  C   ALA B 397      42.310  39.720  52.890  0.00  0.00              
ATOM   1581  O   ALA B 397      42.730  38.700  52.350  0.00  0.00              
ATOM   1582  CB  ALA B 397      42.570  40.210  55.340  0.00  0.00              
ATOM   1583  HN  ALA B 397      41.720  37.870  55.310  0.00  0.00              
ATOM   1584  N   ASP B 398      42.320  40.920  52.300  0.00  0.00              
ATOM   1585  CA  ASP B 398      43.040  41.240  51.040  0.00  0.00              
ATOM   1586  C   ASP B 398      42.490  40.470  49.820  0.00  0.00              
ATOM   1587  O   ASP B 398      43.230  39.950  48.990  0.00  0.00              
ATOM   1588  CB  ASP B 398      44.560  41.020  51.140  0.00  0.00              
ATOM   1589  CG  ASP B 398      45.200  41.270  52.500  0.00  0.00              
ATOM   1590  OD1 ASP B 398      45.540  42.440  52.780  0.00  0.00              
ATOM   1591  OD2 ASP B 398      45.410  40.280  53.220  0.00  0.00              
ATOM   1592  HN  ASP B 398      41.820  41.690  52.700  0.00  0.00              
ATOM   1593  N   PHE B 399      41.170  40.370  49.740  0.00  0.00              
ATOM   1594  CA  PHE B 399      40.490  39.740  48.600  0.00  0.00              
ATOM   1595  C   PHE B 399      39.700  40.740  47.750  0.00  0.00              
ATOM   1596  O   PHE B 399      39.230  41.760  48.250  0.00  0.00              
ATOM   1597  CB  PHE B 399      39.530  38.650  49.070  0.00  0.00              
ATOM   1598  CG  PHE B 399      40.180  37.280  49.260  0.00  0.00              
ATOM   1599  CD1 PHE B 399      40.610  36.890  50.550  0.00  0.00              
ATOM   1600  CD2 PHE B 399      40.160  36.360  48.190  0.00  0.00              
ATOM   1601  CE1 PHE B 399      41.020  35.560  50.780  0.00  0.00              
ATOM   1602  CE2 PHE B 399      40.580  35.030  48.420  0.00  0.00              
ATOM   1603  CZ  PHE B 399      41.010  34.640  49.710  0.00  0.00              
ATOM   1604  HN  PHE B 399      40.560  40.610  50.510  0.00  0.00              
ATOM   1605  N   LEU B 400      39.700  40.480  46.450  0.00  0.00              
ATOM   1606  CA  LEU B 400      38.840  41.170  45.480  0.00  0.00              
ATOM   1607  C   LEU B 400      38.190  40.150  44.530  0.00  0.00              
ATOM   1608  O   LEU B 400      38.850  39.230  44.050  0.00  0.00              
ATOM   1609  CB  LEU B 400      39.670  42.200  44.690  0.00  0.00              
ATOM   1610  CG  LEU B 400      38.890  42.920  43.590  0.00  0.00              
ATOM   1611  CD1 LEU B 400      37.730  43.770  44.110  0.00  0.00              
ATOM   1612  CD2 LEU B 400      39.860  43.780  42.790  0.00  0.00              
ATOM   1613  HN  LEU B 400      40.320  39.790  46.060  0.00  0.00              
ATOM   1614  N   LEU B 401      36.870  40.190  44.520  0.00  0.00              
ATOM   1615  CA  LEU B 401      36.040  39.380  43.610  0.00  0.00              
ATOM   1616  C   LEU B 401      35.260  40.330  42.690  0.00  0.00              
ATOM   1617  O   LEU B 401      34.490  41.160  43.160  0.00  0.00              
ATOM   1618  CB  LEU B 401      35.100  38.470  44.410  0.00  0.00              
ATOM   1619  CG  LEU B 401      34.160  37.610  43.550  0.00  0.00              
ATOM   1620  CD1 LEU B 401      34.890  36.690  42.580  0.00  0.00              
ATOM   1621  CD2 LEU B 401      33.250  36.790  44.470  0.00  0.00              
ATOM   1622  HN  LEU B 401      36.350  40.820  45.120  0.00  0.00              
ATOM   1623  N   GLY B 402      35.600  40.230  41.420  0.00  0.00              
ATOM   1624  CA  GLY B 402      35.000  41.010  40.340  0.00  0.00              
ATOM   1625  C   GLY B 402      34.070  40.120  39.490  0.00  0.00              
ATOM   1626  O   GLY B 402      34.530  39.470  38.550  0.00  0.00              
ATOM   1627  HN  GLY B 402      36.320  39.580  41.130  0.00  0.00              
ATOM   1628  N   MET B 403      32.810  40.100  39.900  0.00  0.00              
ATOM   1629  CA  MET B 403      31.750  39.330  39.220  0.00  0.00              
ATOM   1630  C   MET B 403      31.160  40.090  38.030  0.00  0.00              
ATOM   1631  O   MET B 403      30.780  41.260  38.140  0.00  0.00              
ATOM   1632  CB  MET B 403      30.600  39.030  40.190  0.00  0.00              
ATOM   1633  CG  MET B 403      31.010  38.150  41.380  0.00  0.00              
ATOM   1634  SD  MET B 403      31.460  36.430  40.920  0.00  0.00              
ATOM   1635  CE  MET B 403      29.890  35.860  40.310  0.00  0.00              
ATOM   1636  HN  MET B 403      32.500  40.650  40.680  0.00  0.00              
ATOM   1637  N   ALA B 404      31.050  39.370  36.920  0.00  0.00              
ATOM   1638  CA  ALA B 404      30.460  39.860  35.650  0.00  0.00              
ATOM   1639  C   ALA B 404      29.020  40.390  35.750  0.00  0.00              
ATOM   1640  O   ALA B 404      28.640  41.320  35.050  0.00  0.00              
ATOM   1641  CB  ALA B 404      30.490  38.720  34.630  0.00  0.00              
ATOM   1642  HN  ALA B 404      31.500  38.470  36.840  0.00  0.00              
ATOM   1643  N   THR B 405      28.260  39.760  36.650  0.00  0.00              
ATOM   1644  CA  THR B 405      26.810  39.970  36.820  0.00  0.00              
ATOM   1645  C   THR B 405      26.420  39.740  38.290  0.00  0.00              
ATOM   1646  O   THR B 405      27.130  39.050  39.020  0.00  0.00              
ATOM   1647  CB  THR B 405      26.020  39.050  35.880  0.00  0.00              
ATOM   1648  OG1 THR B 405      24.620  39.260  36.060  0.00  0.00              
ATOM   1649  CG2 THR B 405      26.370  37.560  36.010  0.00  0.00              
ATOM   1650  HN  THR B 405      28.660  39.120  37.300  0.00  0.00              
ATOM   1651  HG1 THR B 405      24.130  38.540  35.550  0.00  0.00              
ATOM   1652  N   VAL B 406      25.420  40.500  38.730  0.00  0.00              
ATOM   1653  CA  VAL B 406      24.750  40.260  40.030  0.00  0.00              
ATOM   1654  C   VAL B 406      24.150  38.840  40.090  0.00  0.00              
ATOM   1655  O   VAL B 406      23.960  38.190  39.060  0.00  0.00              
ATOM   1656  CB  VAL B 406      23.690  41.340  40.370  0.00  0.00              
ATOM   1657  CG1 VAL B 406      24.300  42.740  40.320  0.00  0.00              
ATOM   1658  CG2 VAL B 406      22.400  41.270  39.540  0.00  0.00              
ATOM   1659  HN  VAL B 406      25.160  41.320  38.220  0.00  0.00              
ATOM   1660  N   ASN B 407      23.750  38.410  41.290  0.00  0.00              
ATOM   1661  CA  ASN B 407      23.170  37.060  41.400  0.00  0.00              
ATOM   1662  C   ASN B 407      21.800  36.980  40.710  0.00  0.00              
ATOM   1663  O   ASN B 407      21.120  37.980  40.520  0.00  0.00              
ATOM   1664  CB  ASN B 407      23.110  36.520  42.830  0.00  0.00              
ATOM   1665  CG  ASN B 407      23.010  34.980  42.820  0.00  0.00              
ATOM   1666  OD1 ASN B 407      22.460  34.330  43.690  0.00  0.00              
ATOM   1667  ND2 ASN B 407      23.650  34.340  41.870  0.00  0.00              
ATOM   1668  HN  ASN B 407      23.600  39.030  42.060  0.00  0.00              
ATOM   1669 1HD2 ASN B 407      24.250  34.820  41.220  0.00  0.00               
ATOM   1670 2HD2 ASN B 407      23.430  33.370  41.740  0.00  0.00               
ATOM   1671  N   ASN B 408      21.560  35.790  40.140  0.00  0.00              
ATOM   1672  CA  ASN B 408      20.350  35.400  39.380  0.00  0.00              
ATOM   1673  C   ASN B 408      20.340  35.780  37.900  0.00  0.00              
ATOM   1674  O   ASN B 408      19.580  35.190  37.130  0.00  0.00              
ATOM   1675  CB  ASN B 408      19.040  35.840  40.050  0.00  0.00              
ATOM   1676  CG  ASN B 408      18.970  35.290  41.470  0.00  0.00              
ATOM   1677  OD1 ASN B 408      19.400  35.880  42.450  0.00  0.00              
ATOM   1678  ND2 ASN B 408      18.390  34.120  41.610  0.00  0.00              
ATOM   1679  HN  ASN B 408      22.210  35.040  40.240  0.00  0.00              
ATOM   1680 1HD2 ASN B 408      18.020  33.640  40.810  0.00  0.00               
ATOM   1681 2HD2 ASN B 408      18.320  33.800  42.550  0.00  0.00               
ATOM   1682  N   CYS B 409      21.290  36.600  37.480  0.00  0.00              
ATOM   1683  CA  CYS B 409      21.260  37.210  36.140  0.00  0.00              
ATOM   1684  C   CYS B 409      22.360  36.760  35.160  0.00  0.00              
ATOM   1685  O   CYS B 409      23.480  36.420  35.550  0.00  0.00              
ATOM   1686  CB  CYS B 409      21.240  38.730  36.270  0.00  0.00              
ATOM   1687  SG  CYS B 409      19.680  39.360  36.990  0.00  0.00              
ATOM   1688  HN  CYS B 409      22.060  36.890  38.060  0.00  0.00              
ATOM   1689  HG  CYS B 409      20.030  40.640  37.010  0.00  0.00              
ATOM   1690  N   VAL B 410      22.000  36.870  33.890  0.00  0.00              
ATOM   1691  CA  VAL B 410      22.870  36.570  32.730  0.00  0.00              
ATOM   1692  C   VAL B 410      24.000  37.590  32.490  0.00  0.00              
ATOM   1693  O   VAL B 410      23.920  38.740  32.910  0.00  0.00              
ATOM   1694  CB  VAL B 410      22.050  36.370  31.440  0.00  0.00              
ATOM   1695  CG1 VAL B 410      21.150  35.130  31.530  0.00  0.00              
ATOM   1696  CG2 VAL B 410      21.210  37.590  31.040  0.00  0.00              
ATOM   1697  HN  VAL B 410      21.040  37.070  33.650  0.00  0.00              
ATOM   1698  N   SER B 411      25.130  37.100  32.010  0.00  0.00              
ATOM   1699  CA  SER B 411      26.190  37.970  31.450  0.00  0.00              
ATOM   1700  C   SER B 411      26.360  37.660  29.960  0.00  0.00              
ATOM   1701  O   SER B 411      26.050  36.550  29.510  0.00  0.00              
ATOM   1702  CB  SER B 411      27.520  37.790  32.180  0.00  0.00              
ATOM   1703  OG  SER B 411      27.930  36.430  32.110  0.00  0.00              
ATOM   1704  HN  SER B 411      25.360  36.130  32.030  0.00  0.00              
ATOM   1705  HG  SER B 411      28.360  36.180  32.990  0.00  0.00              
ATOM   1706  N   TYR B 412      26.760  38.680  29.220  0.00  0.00              
ATOM   1707  CA  TYR B 412      26.810  38.590  27.750  0.00  0.00              
ATOM   1708  C   TYR B 412      28.200  38.480  27.160  0.00  0.00              
ATOM   1709  O   TYR B 412      29.140  39.190  27.520  0.00  0.00              
ATOM   1710  CB  TYR B 412      26.100  39.770  27.090  0.00  0.00              
ATOM   1711  CG  TYR B 412      24.630  39.830  27.520  0.00  0.00              
ATOM   1712  CD1 TYR B 412      23.680  39.000  26.910  0.00  0.00              
ATOM   1713  CD2 TYR B 412      24.300  40.710  28.570  0.00  0.00              
ATOM   1714  CE1 TYR B 412      22.350  39.040  27.380  0.00  0.00              
ATOM   1715  CE2 TYR B 412      22.970  40.770  29.010  0.00  0.00              
ATOM   1716  CZ  TYR B 412      22.020  39.930  28.410  0.00  0.00              
ATOM   1717  OH  TYR B 412      20.740  40.060  28.830  0.00  0.00              
ATOM   1718  HN  TYR B 412      26.970  39.590  29.600  0.00  0.00              
ATOM   1719  HH  TYR B 412      20.340  40.800  28.290  0.00  0.00              
ATOM   1720  N   ARG B 413      28.240  37.520  26.250  0.00  0.00              
ATOM   1721  CA  ARG B 413      29.410  37.190  25.440  0.00  0.00              
ATOM   1722  C   ARG B 413      29.070  37.450  23.970  0.00  0.00              
ATOM   1723  O   ARG B 413      28.160  36.830  23.410  0.00  0.00              
ATOM   1724  CB  ARG B 413      29.710  35.710  25.670  0.00  0.00              
ATOM   1725  CG  ARG B 413      30.920  35.210  24.890  0.00  0.00              
ATOM   1726  CD  ARG B 413      30.970  33.680  24.940  0.00  0.00              
ATOM   1727  NE  ARG B 413      29.800  33.100  24.260  0.00  0.00              
ATOM   1728  CZ  ARG B 413      28.870  32.320  24.840  0.00  0.00              
ATOM   1729  NH1 ARG B 413      28.880  32.050  26.140  0.00  0.00              
ATOM   1730  NH2 ARG B 413      27.860  31.780  24.170  0.00  0.00              
ATOM   1731  HN  ARG B 413      27.420  36.960  26.050  0.00  0.00              
ATOM   1732  HE  ARG B 413      29.700  33.360  23.290  0.00  0.00              
ATOM   1733 1HH1 ARG B 413      29.550  32.450  26.770  0.00  0.00               
ATOM   1734 2HH1 ARG B 413      28.170  31.460  26.520  0.00  0.00               
ATOM   1735 1HH2 ARG B 413      27.730  31.960  23.170  0.00  0.00               
ATOM   1736 2HH2 ARG B 413      27.200  31.180  24.630  0.00  0.00               
ATOM   1737  N   ASN B 414      29.880  38.290  23.360  0.00  0.00              
ATOM   1738  CA  ASN B 414      29.810  38.570  21.930  0.00  0.00              
ATOM   1739  C   ASN B 414      30.870  37.690  21.230  0.00  0.00              
ATOM   1740  O   ASN B 414      32.060  37.930  21.420  0.00  0.00              
ATOM   1741  CB  ASN B 414      30.090  40.050  21.710  0.00  0.00              
ATOM   1742  CG  ASN B 414      29.740  40.390  20.270  0.00  0.00              
ATOM   1743  OD1 ASN B 414      30.560  40.270  19.360  0.00  0.00              
ATOM   1744  ND2 ASN B 414      28.500  40.760  20.090  0.00  0.00              
ATOM   1745  HN  ASN B 414      30.630  38.780  23.840  0.00  0.00              
ATOM   1746 1HD2 ASN B 414      27.920  40.940  20.910  0.00  0.00               
ATOM   1747 2HD2 ASN B 414      28.120  40.770  19.170  0.00  0.00               
ATOM   1748  N   PRO B 415      30.450  36.650  20.490  0.00  0.00              
ATOM   1749  CA  PRO B 415      31.370  35.740  19.790  0.00  0.00              
ATOM   1750  C   PRO B 415      32.510  36.410  19.010  0.00  0.00              
ATOM   1751  O   PRO B 415      33.640  35.920  19.050  0.00  0.00              
ATOM   1752  CB  PRO B 415      30.470  34.900  18.900  0.00  0.00              
ATOM   1753  CG  PRO B 415      29.210  34.780  19.750  0.00  0.00              
ATOM   1754  CD  PRO B 415      29.060  36.170  20.360  0.00  0.00              
ATOM   1755  N   ALA B 416      32.220  37.570  18.420  0.00  0.00              
ATOM   1756  CA  ALA B 416      33.200  38.340  17.630  0.00  0.00              
ATOM   1757  C   ALA B 416      34.130  39.300  18.390  0.00  0.00              
ATOM   1758  O   ALA B 416      35.120  39.730  17.810  0.00  0.00              
ATOM   1759  CB  ALA B 416      32.460  39.110  16.550  0.00  0.00              
ATOM   1760  HN  ALA B 416      31.270  37.910  18.360  0.00  0.00              
ATOM   1761  N   GLU B 417      33.750  39.720  19.600  0.00  0.00              
ATOM   1762  CA  GLU B 417      34.610  40.640  20.390  0.00  0.00              
ATOM   1763  C   GLU B 417      34.910  40.300  21.860  0.00  0.00              
ATOM   1764  O   GLU B 417      35.840  40.890  22.420  0.00  0.00              
ATOM   1765  CB  GLU B 417      34.200  42.100  20.200  0.00  0.00              
ATOM   1766  CG  GLU B 417      32.740  42.450  20.510  0.00  0.00              
ATOM   1767  CD  GLU B 417      32.380  43.830  19.970  0.00  0.00              
ATOM   1768  OE1 GLU B 417      32.920  44.820  20.510  0.00  0.00              
ATOM   1769  OE2 GLU B 417      31.550  43.890  19.040  0.00  0.00              
ATOM   1770  HN  GLU B 417      32.830  39.560  19.950  0.00  0.00              
ATOM   1771  N   GLY B 418      34.310  39.220  22.370  0.00  0.00              
ATOM   1772  CA  GLY B 418      34.480  38.760  23.760  0.00  0.00              
ATOM   1773  C   GLY B 418      33.290  39.170  24.630  0.00  0.00              
ATOM   1774  O   GLY B 418      32.210  39.500  24.140  0.00  0.00              
ATOM   1775  HN  GLY B 418      33.620  38.710  21.850  0.00  0.00              
ATOM   1776  N   THR B 419      33.470  39.100  25.940  0.00  0.00              
ATOM   1777  CA  THR B 419      32.400  39.450  26.890  0.00  0.00              
ATOM   1778  C   THR B 419      32.370  40.940  27.240  0.00  0.00              
ATOM   1779  O   THR B 419      33.400  41.590  27.390  0.00  0.00              
ATOM   1780  CB  THR B 419      32.430  38.650  28.200  0.00  0.00              
ATOM   1781  OG1 THR B 419      33.670  38.850  28.890  0.00  0.00              
ATOM   1782  CG2 THR B 419      32.170  37.170  27.940  0.00  0.00              
ATOM   1783  HN  THR B 419      34.370  38.840  26.340  0.00  0.00              
ATOM   1784  HG1 THR B 419      34.370  38.250  28.450  0.00  0.00              
ATOM   1785  N   TRP B 420      31.150  41.410  27.480  0.00  0.00              
ATOM   1786  CA  TRP B 420      30.880  42.790  27.930  0.00  0.00              
ATOM   1787  C   TRP B 420      31.790  43.190  29.110  0.00  0.00              
ATOM   1788  O   TRP B 420      32.660  44.040  28.950  0.00  0.00              
ATOM   1789  CB  TRP B 420      29.410  42.940  28.340  0.00  0.00              
ATOM   1790  CG  TRP B 420      28.410  42.990  27.170  0.00  0.00              
ATOM   1791  CD1 TRP B 420      28.500  42.480  25.870  0.00  0.00              
ATOM   1792  CD2 TRP B 420      27.070  43.380  27.210  0.00  0.00              
ATOM   1793  NE1 TRP B 420      27.330  42.560  25.220  0.00  0.00              
ATOM   1794  CE2 TRP B 420      26.420  43.110  26.010  0.00  0.00              
ATOM   1795  CE3 TRP B 420      26.380  43.880  28.330  0.00  0.00              
ATOM   1796  CZ2 TRP B 420      25.020  43.330  25.890  0.00  0.00              
ATOM   1797  CZ3 TRP B 420      24.990  44.110  28.210  0.00  0.00              
ATOM   1798  CH2 TRP B 420      24.330  43.810  27.010  0.00  0.00              
ATOM   1799  HN  TRP B 420      30.340  40.830  27.360  0.00  0.00              
ATOM   1800  HE1 TRP B 420      27.150  42.180  24.290  0.00  0.00              
ATOM   1801  N   TYR B 421      31.840  42.280  30.080  0.00  0.00              
ATOM   1802  CA  TYR B 421      32.630  42.470  31.310  0.00  0.00              
ATOM   1803  C   TYR B 421      34.140  42.480  31.070  0.00  0.00              
ATOM   1804  O   TYR B 421      34.740  43.540  31.210  0.00  0.00              
ATOM   1805  CB  TYR B 421      32.230  41.440  32.370  0.00  0.00              
ATOM   1806  CG  TYR B 421      32.950  41.680  33.710  0.00  0.00              
ATOM   1807  CD1 TYR B 421      32.810  42.920  34.370  0.00  0.00              
ATOM   1808  CD2 TYR B 421      33.740  40.640  34.250  0.00  0.00              
ATOM   1809  CE1 TYR B 421      33.480  43.130  35.590  0.00  0.00              
ATOM   1810  CE2 TYR B 421      34.400  40.850  35.480  0.00  0.00              
ATOM   1811  CZ  TYR B 421      34.260  42.090  36.130  0.00  0.00              
ATOM   1812  OH  TYR B 421      34.830  42.280  37.340  0.00  0.00              
ATOM   1813  HN  TYR B 421      31.440  41.370  29.960  0.00  0.00              
ATOM   1814  HH  TYR B 421      35.280  41.420  37.590  0.00  0.00              
ATOM   1815  N   ILE B 422      34.720  41.370  30.580  0.00  0.00              
ATOM   1816  CA  ILE B 422      36.190  41.250  30.440  0.00  0.00              
ATOM   1817  C   ILE B 422      36.790  42.320  29.510  0.00  0.00              
ATOM   1818  O   ILE B 422      37.810  42.920  29.830  0.00  0.00              
ATOM   1819  CB  ILE B 422      36.600  39.830  30.030  0.00  0.00              
ATOM   1820  CG1 ILE B 422      36.180  38.800  31.090  0.00  0.00              
ATOM   1821  CG2 ILE B 422      38.090  39.690  29.670  0.00  0.00              
ATOM   1822  CD1 ILE B 422      36.690  39.040  32.520  0.00  0.00              
ATOM   1823  HN  ILE B 422      34.200  40.580  30.250  0.00  0.00              
ATOM   1824  N   GLN B 423      36.170  42.510  28.350  0.00  0.00              
ATOM   1825  CA  GLN B 423      36.630  43.550  27.410  0.00  0.00              
ATOM   1826  C   GLN B 423      36.590  44.960  28.030  0.00  0.00              
ATOM   1827  O   GLN B 423      37.590  45.670  27.970  0.00  0.00              
ATOM   1828  CB  GLN B 423      35.840  43.490  26.100  0.00  0.00              
ATOM   1829  CG  GLN B 423      36.010  42.160  25.360  0.00  0.00              
ATOM   1830  CD  GLN B 423      37.440  41.890  24.880  0.00  0.00              
ATOM   1831  OE1 GLN B 423      38.130  42.750  24.330  0.00  0.00              
ATOM   1832  NE2 GLN B 423      37.890  40.690  25.140  0.00  0.00              
ATOM   1833  HN  GLN B 423      35.450  41.900  28.010  0.00  0.00              
ATOM   1834 1HE2 GLN B 423      37.310  40.020  25.620  0.00  0.00               
ATOM   1835 2HE2 GLN B 423      38.800  40.430  24.810  0.00  0.00               
ATOM   1836  N   SER B 424      35.480  45.310  28.690  0.00  0.00              
ATOM   1837  CA  SER B 424      35.350  46.550  29.490  0.00  0.00              
ATOM   1838  C   SER B 424      36.450  46.680  30.560  0.00  0.00              
ATOM   1839  O   SER B 424      37.320  47.530  30.430  0.00  0.00              
ATOM   1840  CB  SER B 424      33.950  46.610  30.110  0.00  0.00              
ATOM   1841  OG  SER B 424      33.810  47.650  31.070  0.00  0.00              
ATOM   1842  HN  SER B 424      34.660  44.720  28.700  0.00  0.00              
ATOM   1843  HG  SER B 424      33.550  48.510  30.630  0.00  0.00              
ATOM   1844  N   LEU B 425      36.590  45.610  31.350  0.00  0.00              
ATOM   1845  CA  LEU B 425      37.680  45.380  32.330  0.00  0.00              
ATOM   1846  C   LEU B 425      39.070  45.700  31.750  0.00  0.00              
ATOM   1847  O   LEU B 425      39.710  46.660  32.180  0.00  0.00              
ATOM   1848  CB  LEU B 425      37.530  43.930  32.820  0.00  0.00              
ATOM   1849  CG  LEU B 425      38.610  43.430  33.790  0.00  0.00              
ATOM   1850  CD1 LEU B 425      38.470  44.080  35.160  0.00  0.00              
ATOM   1851  CD2 LEU B 425      38.540  41.910  33.920  0.00  0.00              
ATOM   1852  HN  LEU B 425      35.880  44.900  31.360  0.00  0.00              
ATOM   1853  N   CYS B 426      39.440  45.020  30.670  0.00  0.00              
ATOM   1854  CA  CYS B 426      40.710  45.200  29.940  0.00  0.00              
ATOM   1855  C   CYS B 426      40.920  46.590  29.300  0.00  0.00              
ATOM   1856  O   CYS B 426      42.070  47.000  29.120  0.00  0.00              
ATOM   1857  CB  CYS B 426      40.890  44.100  28.900  0.00  0.00              
ATOM   1858  SG  CYS B 426      41.110  42.450  29.650  0.00  0.00              
ATOM   1859  HN  CYS B 426      38.860  44.260  30.330  0.00  0.00              
ATOM   1860  HG  CYS B 426      41.350  41.800  28.510  0.00  0.00              
ATOM   1861  N   GLN B 427      39.850  47.160  28.770  0.00  0.00              
ATOM   1862  CA  GLN B 427      39.830  48.550  28.240  0.00  0.00              
ATOM   1863  C   GLN B 427      40.190  49.560  29.340  0.00  0.00              
ATOM   1864  O   GLN B 427      41.320  50.040  29.360  0.00  0.00              
ATOM   1865  CB  GLN B 427      38.480  48.920  27.600  0.00  0.00              
ATOM   1866  CG  GLN B 427      38.260  48.240  26.250  0.00  0.00              
ATOM   1867  CD  GLN B 427      36.890  48.600  25.660  0.00  0.00              
ATOM   1868  OE1 GLN B 427      36.720  49.510  24.860  0.00  0.00              
ATOM   1869  NE2 GLN B 427      35.880  47.820  25.980  0.00  0.00              
ATOM   1870  HN  GLN B 427      38.970  46.680  28.700  0.00  0.00              
ATOM   1871 1HE2 GLN B 427      36.010  47.060  26.600  0.00  0.00               
ATOM   1872 2HE2 GLN B 427      35.000  48.070  25.590  0.00  0.00               
ATOM   1873  N   SER B 428      39.330  49.580  30.360  0.00  0.00              
ATOM   1874  CA  SER B 428      39.470  50.410  31.570  0.00  0.00              
ATOM   1875  C   SER B 428      40.860  50.270  32.200  0.00  0.00              
ATOM   1876  O   SER B 428      41.670  51.190  32.070  0.00  0.00              
ATOM   1877  CB  SER B 428      38.350  50.030  32.540  0.00  0.00              
ATOM   1878  OG  SER B 428      38.350  50.840  33.720  0.00  0.00              
ATOM   1879  HN  SER B 428      38.490  49.030  30.330  0.00  0.00              
ATOM   1880  HG  SER B 428      38.200  51.840  33.490  0.00  0.00              
ATOM   1881  N   LEU B 429      41.250  49.020  32.480  0.00  0.00              
ATOM   1882  CA  LEU B 429      42.610  48.660  32.950  0.00  0.00              
ATOM   1883  C   LEU B 429      43.760  49.310  32.170  0.00  0.00              
ATOM   1884  O   LEU B 429      44.570  50.020  32.770  0.00  0.00              
ATOM   1885  CB  LEU B 429      42.790  47.140  32.920  0.00  0.00              
ATOM   1886  CG  LEU B 429      42.330  46.480  34.220  0.00  0.00              
ATOM   1887  CD1 LEU B 429      42.060  45.000  33.990  0.00  0.00              
ATOM   1888  CD2 LEU B 429      43.400  46.610  35.310  0.00  0.00              
ATOM   1889  HN  LEU B 429      40.600  48.260  32.440  0.00  0.00              
ATOM   1890  N   ARG B 430      43.770  49.130  30.850  0.00  0.00              
ATOM   1891  CA  ARG B 430      44.850  49.610  29.980  0.00  0.00              
ATOM   1892  C   ARG B 430      45.050  51.130  29.930  0.00  0.00              
ATOM   1893  O   ARG B 430      46.200  51.580  29.850  0.00  0.00              
ATOM   1894  CB  ARG B 430      44.770  49.040  28.560  0.00  0.00              
ATOM   1895  CG  ARG B 430      45.700  47.840  28.480  0.00  0.00              
ATOM   1896  CD  ARG B 430      45.770  47.220  27.080  0.00  0.00              
ATOM   1897  NE  ARG B 430      44.460  46.680  26.710  0.00  0.00              
ATOM   1898  CZ  ARG B 430      44.190  45.950  25.620  0.00  0.00              
ATOM   1899  NH1 ARG B 430      45.160  45.610  24.750  0.00  0.00              
ATOM   1900  NH2 ARG B 430      42.920  45.650  25.330  0.00  0.00              
ATOM   1901  HN  ARG B 430      43.000  48.690  30.380  0.00  0.00              
ATOM   1902  HE  ARG B 430      43.710  46.970  27.300  0.00  0.00              
ATOM   1903 1HH1 ARG B 430      46.100  45.890  24.960  0.00  0.00               
ATOM   1904 2HH1 ARG B 430      44.950  45.140  23.900  0.00  0.00               
ATOM   1905 1HH2 ARG B 430      42.200  46.020  25.920  0.00  0.00               
ATOM   1906 2HH2 ARG B 430      42.660  45.080  24.550  0.00  0.00               
ATOM   1907  N   GLU B 431      43.950  51.880  30.000  0.00  0.00              
ATOM   1908  CA  GLU B 431      44.030  53.350  30.090  0.00  0.00              
ATOM   1909  C   GLU B 431      44.090  53.920  31.520  0.00  0.00              
ATOM   1910  O   GLU B 431      44.630  55.010  31.710  0.00  0.00              
ATOM   1911  CB  GLU B 431      42.990  54.060  29.220  0.00  0.00              
ATOM   1912  CG  GLU B 431      41.520  53.780  29.510  0.00  0.00              
ATOM   1913  CD  GLU B 431      40.680  54.830  28.760  0.00  0.00              
ATOM   1914  OE1 GLU B 431      40.500  54.690  27.530  0.00  0.00              
ATOM   1915  OE2 GLU B 431      40.330  55.860  29.380  0.00  0.00              
ATOM   1916  HN  GLU B 431      43.030  51.490  29.910  0.00  0.00              
ATOM   1917  N   ARG B 432      43.580  53.180  32.500  0.00  0.00              
ATOM   1918  CA  ARG B 432      43.580  53.580  33.920  0.00  0.00              
ATOM   1919  C   ARG B 432      44.880  53.320  34.700  0.00  0.00              
ATOM   1920  O   ARG B 432      45.470  54.240  35.270  0.00  0.00              
ATOM   1921  CB  ARG B 432      42.410  52.900  34.630  0.00  0.00              
ATOM   1922  CG  ARG B 432      41.050  53.550  34.340  0.00  0.00              
ATOM   1923  CD  ARG B 432      40.970  54.920  34.990  0.00  0.00              
ATOM   1924  NE  ARG B 432      39.600  55.450  34.960  0.00  0.00              
ATOM   1925  CZ  ARG B 432      39.130  56.460  35.700  0.00  0.00              
ATOM   1926  NH1 ARG B 432      39.880  57.120  36.590  0.00  0.00              
ATOM   1927  NH2 ARG B 432      37.890  56.890  35.490  0.00  0.00              
ATOM   1928  HN  ARG B 432      43.010  52.380  32.290  0.00  0.00              
ATOM   1929  HE  ARG B 432      38.970  54.970  34.330  0.00  0.00              
ATOM   1930 1HH1 ARG B 432      40.850  56.870  36.760  0.00  0.00               
ATOM   1931 2HH1 ARG B 432      39.460  57.830  37.150  0.00  0.00               
ATOM   1932 1HH2 ARG B 432      37.340  56.430  34.780  0.00  0.00               
ATOM   1933 2HH2 ARG B 432      37.530  57.700  35.970  0.00  0.00               
ATOM   1934  N   CYS B 433      45.360  52.080  34.680  0.00  0.00              
ATOM   1935  CA  CYS B 433      46.590  51.670  35.390  0.00  0.00              
ATOM   1936  C   CYS B 433      47.870  52.500  35.110  0.00  0.00              
ATOM   1937  O   CYS B 433      48.510  52.880  36.090  0.00  0.00              
ATOM   1938  CB  CYS B 433      46.840  50.170  35.200  0.00  0.00              
ATOM   1939  SG  CYS B 433      45.590  49.130  36.040  0.00  0.00              
ATOM   1940  HN  CYS B 433      44.920  51.350  34.140  0.00  0.00              
ATOM   1941  HG  CYS B 433      46.060  47.970  35.580  0.00  0.00              
ATOM   1942  N   PRO B 434      48.200  52.900  33.860  0.00  0.00              
ATOM   1943  CA  PRO B 434      49.320  53.830  33.580  0.00  0.00              
ATOM   1944  C   PRO B 434      49.210  55.150  34.360  0.00  0.00              
ATOM   1945  O   PRO B 434      50.170  55.590  34.990  0.00  0.00              
ATOM   1946  CB  PRO B 434      49.260  54.080  32.070  0.00  0.00              
ATOM   1947  CG  PRO B 434      48.700  52.760  31.540  0.00  0.00              
ATOM   1948  CD  PRO B 434      47.660  52.380  32.580  0.00  0.00              
ATOM   1949  N   ARG B 435      47.990  55.680  34.430  0.00  0.00              
ATOM   1950  CA  ARG B 435      47.630  56.890  35.210  0.00  0.00              
ATOM   1951  C   ARG B 435      47.670  56.700  36.740  0.00  0.00              
ATOM   1952  O   ARG B 435      47.360  57.620  37.490  0.00  0.00              
ATOM   1953  CB  ARG B 435      46.220  57.300  34.820  0.00  0.00              
ATOM   1954  CG  ARG B 435      46.140  57.900  33.420  0.00  0.00              
ATOM   1955  CD  ARG B 435      44.720  57.790  32.870  0.00  0.00              
ATOM   1956  NE  ARG B 435      43.720  58.420  33.750  0.00  0.00              
ATOM   1957  CZ  ARG B 435      42.390  58.350  33.610  0.00  0.00              
ATOM   1958  NH1 ARG B 435      41.790  57.630  32.660  0.00  0.00              
ATOM   1959  NH2 ARG B 435      41.610  59.050  34.420  0.00  0.00              
ATOM   1960  HN  ARG B 435      47.220  55.280  33.930  0.00  0.00              
ATOM   1961  HE  ARG B 435      44.090  58.840  34.580  0.00  0.00              
ATOM   1962 1HH1 ARG B 435      42.330  57.090  32.010  0.00  0.00               
ATOM   1963 2HH1 ARG B 435      40.800  57.650  32.570  0.00  0.00               
ATOM   1964 1HH2 ARG B 435      41.980  59.590  35.190  0.00  0.00               
ATOM   1965 2HH2 ARG B 435      40.630  59.090  34.210  0.00  0.00               
ATOM   1966  N   GLY B 436      47.940  55.470  37.180  0.00  0.00              
ATOM   1967  CA  GLY B 436      48.000  55.070  38.590  0.00  0.00              
ATOM   1968  C   GLY B 436      46.650  55.020  39.310  0.00  0.00              
ATOM   1969  O   GLY B 436      46.600  55.210  40.530  0.00  0.00              
ATOM   1970  HN  GLY B 436      48.180  54.740  36.540  0.00  0.00              
ATOM   1971  N   ASP B 437      45.570  54.810  38.560  0.00  0.00              
ATOM   1972  CA  ASP B 437      44.230  54.620  39.150  0.00  0.00              
ATOM   1973  C   ASP B 437      44.060  53.290  39.890  0.00  0.00              
ATOM   1974  O   ASP B 437      44.670  52.270  39.560  0.00  0.00              
ATOM   1975  CB  ASP B 437      43.140  54.780  38.080  0.00  0.00              
ATOM   1976  CG  ASP B 437      42.810  56.250  37.840  0.00  0.00              
ATOM   1977  OD1 ASP B 437      42.250  56.860  38.790  0.00  0.00              
ATOM   1978  OD2 ASP B 437      43.020  56.720  36.700  0.00  0.00              
ATOM   1979  HN  ASP B 437      45.580  54.880  37.560  0.00  0.00              
ATOM   1980  N   ASP B 438      43.360  53.410  41.020  0.00  0.00              
ATOM   1981  CA  ASP B 438      42.970  52.290  41.900  0.00  0.00              
ATOM   1982  C   ASP B 438      41.980  51.320  41.230  0.00  0.00              
ATOM   1983  O   ASP B 438      41.080  51.720  40.510  0.00  0.00              
ATOM   1984  CB  ASP B 438      42.410  52.940  43.180  0.00  0.00              
ATOM   1985  CG  ASP B 438      41.360  52.130  43.960  0.00  0.00              
ATOM   1986  OD1 ASP B 438      40.190  52.500  43.800  0.00  0.00              
ATOM   1987  OD2 ASP B 438      41.740  51.150  44.640  0.00  0.00              
ATOM   1988  HN  ASP B 438      43.070  54.320  41.320  0.00  0.00              
ATOM   1989  N   ILE B 439      42.120  50.050  41.590  0.00  0.00              
ATOM   1990  CA  ILE B 439      41.270  48.940  41.100  0.00  0.00              
ATOM   1991  C   ILE B 439      39.770  49.200  41.300  0.00  0.00              
ATOM   1992  O   ILE B 439      38.970  48.870  40.430  0.00  0.00              
ATOM   1993  CB  ILE B 439      41.760  47.610  41.710  0.00  0.00              
ATOM   1994  CG1 ILE B 439      41.810  46.470  40.680  0.00  0.00              
ATOM   1995  CG2 ILE B 439      41.090  47.210  43.040  0.00  0.00              
ATOM   1996  CD1 ILE B 439      40.470  46.010  40.110  0.00  0.00              
ATOM   1997  HN  ILE B 439      42.870  49.770  42.190  0.00  0.00              
ATOM   1998  N   LEU B 440      39.410  49.780  42.450  0.00  0.00              
ATOM   1999  CA  LEU B 440      38.000  50.040  42.780  0.00  0.00              
ATOM   2000  C   LEU B 440      37.440  51.130  41.850  0.00  0.00              
ATOM   2001  O   LEU B 440      36.400  50.910  41.240  0.00  0.00              
ATOM   2002  CB  LEU B 440      37.820  50.390  44.260  0.00  0.00              
ATOM   2003  CG  LEU B 440      38.450  49.390  45.240  0.00  0.00              
ATOM   2004  CD1 LEU B 440      38.230  49.880  46.670  0.00  0.00              
ATOM   2005  CD2 LEU B 440      37.890  47.980  45.120  0.00  0.00              
ATOM   2006  HN  LEU B 440      40.080  50.170  43.100  0.00  0.00              
ATOM   2007  N   THR B 441      38.220  52.190  41.620  0.00  0.00              
ATOM   2008  CA  THR B 441      37.980  53.190  40.550  0.00  0.00              
ATOM   2009  C   THR B 441      37.760  52.510  39.180  0.00  0.00              
ATOM   2010  O   THR B 441      36.740  52.740  38.530  0.00  0.00              
ATOM   2011  CB  THR B 441      39.150  54.190  40.480  0.00  0.00              
ATOM   2012  OG1 THR B 441      39.190  54.990  41.660  0.00  0.00              
ATOM   2013  CG2 THR B 441      39.170  55.110  39.240  0.00  0.00              
ATOM   2014  HN  THR B 441      38.990  52.400  42.240  0.00  0.00              
ATOM   2015  HG1 THR B 441      40.160  55.190  41.840  0.00  0.00              
ATOM   2016  N   ILE B 442      38.730  51.700  38.770  0.00  0.00              
ATOM   2017  CA  ILE B 442      38.730  50.960  37.480  0.00  0.00              
ATOM   2018  C   ILE B 442      37.450  50.090  37.350  0.00  0.00              
ATOM   2019  O   ILE B 442      36.630  50.300  36.450  0.00  0.00              
ATOM   2020  CB  ILE B 442      40.050  50.160  37.330  0.00  0.00              
ATOM   2021  CG1 ILE B 442      41.270  51.080  37.520  0.00  0.00              
ATOM   2022  CG2 ILE B 442      40.150  49.530  35.940  0.00  0.00              
ATOM   2023  CD1 ILE B 442      42.610  50.350  37.740  0.00  0.00              
ATOM   2024  HN  ILE B 442      39.580  51.590  39.310  0.00  0.00              
ATOM   2025  N   LEU B 443      37.160  49.310  38.390  0.00  0.00              
ATOM   2026  CA  LEU B 443      35.910  48.520  38.490  0.00  0.00              
ATOM   2027  C   LEU B 443      34.610  49.340  38.460  0.00  0.00              
ATOM   2028  O   LEU B 443      33.640  48.930  37.820  0.00  0.00              
ATOM   2029  CB  LEU B 443      35.920  47.560  39.690  0.00  0.00              
ATOM   2030  CG  LEU B 443      36.710  46.280  39.370  0.00  0.00              
ATOM   2031  CD1 LEU B 443      36.910  45.460  40.640  0.00  0.00              
ATOM   2032  CD2 LEU B 443      35.990  45.410  38.330  0.00  0.00              
ATOM   2033  HN  LEU B 443      37.810  49.190  39.150  0.00  0.00              
ATOM   2034  N   THR B 444      34.590  50.490  39.140  0.00  0.00              
ATOM   2035  CA  THR B 444      33.470  51.450  39.060  0.00  0.00              
ATOM   2036  C   THR B 444      33.220  51.910  37.610  0.00  0.00              
ATOM   2037  O   THR B 444      32.080  51.870  37.150  0.00  0.00              
ATOM   2038  CB  THR B 444      33.670  52.630  40.020  0.00  0.00              
ATOM   2039  OG1 THR B 444      33.750  52.150  41.370  0.00  0.00              
ATOM   2040  CG2 THR B 444      32.500  53.610  40.010  0.00  0.00              
ATOM   2041  HN  THR B 444      35.300  50.720  39.810  0.00  0.00              
ATOM   2042  HG1 THR B 444      33.920  52.940  41.970  0.00  0.00              
ATOM   2043  N   GLU B 445      34.280  52.280  36.890  0.00  0.00              
ATOM   2044  CA  GLU B 445      34.200  52.650  35.460  0.00  0.00              
ATOM   2045  C   GLU B 445      33.630  51.510  34.600  0.00  0.00              
ATOM   2046  O   GLU B 445      32.730  51.730  33.780  0.00  0.00              
ATOM   2047  CB  GLU B 445      35.590  53.090  35.000  0.00  0.00              
ATOM   2048  CG  GLU B 445      35.610  53.700  33.600  0.00  0.00              
ATOM   2049  CD  GLU B 445      37.020  54.230  33.270  0.00  0.00              
ATOM   2050  OE1 GLU B 445      37.970  53.440  33.410  0.00  0.00              
ATOM   2051  OE2 GLU B 445      37.150  55.450  33.070  0.00  0.00              
ATOM   2052  HN  GLU B 445      35.200  52.340  37.290  0.00  0.00              
ATOM   2053  N   VAL B 446      34.070  50.280  34.870  0.00  0.00              
ATOM   2054  CA  VAL B 446      33.510  49.050  34.260  0.00  0.00              
ATOM   2055  C   VAL B 446      31.990  48.940  34.490  0.00  0.00              
ATOM   2056  O   VAL B 446      31.240  48.750  33.530  0.00  0.00              
ATOM   2057  CB  VAL B 446      34.270  47.790  34.740  0.00  0.00              
ATOM   2058  CG1 VAL B 446      33.700  46.490  34.170  0.00  0.00              
ATOM   2059  CG2 VAL B 446      35.730  47.880  34.300  0.00  0.00              
ATOM   2060  HN  VAL B 446      34.890  50.140  35.440  0.00  0.00              
ATOM   2061  N   ASN B 447      31.580  49.090  35.750  0.00  0.00              
ATOM   2062  CA  ASN B 447      30.160  49.170  36.140  0.00  0.00              
ATOM   2063  C   ASN B 447      29.340  50.140  35.250  0.00  0.00              
ATOM   2064  O   ASN B 447      28.560  49.630  34.440  0.00  0.00              
ATOM   2065  CB  ASN B 447      30.010  49.460  37.640  0.00  0.00              
ATOM   2066  CG  ASN B 447      30.240  48.220  38.510  0.00  0.00              
ATOM   2067  OD1 ASN B 447      30.180  47.080  38.090  0.00  0.00              
ATOM   2068  ND2 ASN B 447      30.470  48.400  39.800  0.00  0.00              
ATOM   2069  HN  ASN B 447      32.230  49.090  36.510  0.00  0.00              
ATOM   2070 1HD2 ASN B 447      30.550  49.310  40.220  0.00  0.00               
ATOM   2071 2HD2 ASN B 447      30.450  47.570  40.340  0.00  0.00               
ATOM   2072  N   TYR B 448      29.830  51.380  35.110  0.00  0.00              
ATOM   2073  CA  TYR B 448      29.210  52.430  34.260  0.00  0.00              
ATOM   2074  C   TYR B 448      29.040  51.910  32.820  0.00  0.00              
ATOM   2075  O   TYR B 448      27.930  51.660  32.350  0.00  0.00              
ATOM   2076  CB  TYR B 448      30.060  53.720  34.280  0.00  0.00              
ATOM   2077  CG  TYR B 448      29.460  54.970  33.590  0.00  0.00              
ATOM   2078  CD1 TYR B 448      29.200  54.980  32.200  0.00  0.00              
ATOM   2079  CD2 TYR B 448      29.210  56.130  34.370  0.00  0.00              
ATOM   2080  CE1 TYR B 448      28.620  56.110  31.600  0.00  0.00              
ATOM   2081  CE2 TYR B 448      28.660  57.280  33.760  0.00  0.00              
ATOM   2082  CZ  TYR B 448      28.360  57.250  32.380  0.00  0.00              
ATOM   2083  OH  TYR B 448      27.900  58.380  31.770  0.00  0.00              
ATOM   2084  HN  TYR B 448      30.720  51.610  35.500  0.00  0.00              
ATOM   2085  HH  TYR B 448      27.670  59.100  32.460  0.00  0.00              
ATOM   2086  N   GLU B 449      30.170  51.560  32.200  0.00  0.00              
ATOM   2087  CA  GLU B 449      30.220  51.090  30.810  0.00  0.00              
ATOM   2088  C   GLU B 449      29.330  49.900  30.450  0.00  0.00              
ATOM   2089  O   GLU B 449      28.610  49.930  29.450  0.00  0.00              
ATOM   2090  CB  GLU B 449      31.660  50.840  30.350  0.00  0.00              
ATOM   2091  CG  GLU B 449      32.360  52.170  30.030  0.00  0.00              
ATOM   2092  CD  GLU B 449      31.560  53.020  29.030  0.00  0.00              
ATOM   2093  OE1 GLU B 449      31.200  52.500  27.950  0.00  0.00              
ATOM   2094  OE2 GLU B 449      31.180  54.140  29.430  0.00  0.00              
ATOM   2095  HN  GLU B 449      31.070  51.740  32.630  0.00  0.00              
ATOM   2096  N   VAL B 450      29.380  48.860  31.280  0.00  0.00              
ATOM   2097  CA  VAL B 450      28.570  47.640  31.060  0.00  0.00              
ATOM   2098  C   VAL B 450      27.060  47.930  31.270  0.00  0.00              
ATOM   2099  O   VAL B 450      26.240  47.420  30.510  0.00  0.00              
ATOM   2100  CB  VAL B 450      29.080  46.460  31.910  0.00  0.00              
ATOM   2101  CG1 VAL B 450      28.330  45.170  31.580  0.00  0.00              
ATOM   2102  CG2 VAL B 450      30.570  46.190  31.690  0.00  0.00              
ATOM   2103  HN  VAL B 450      29.960  48.870  32.100  0.00  0.00              
ATOM   2104  N   SER B 451      26.740  48.830  32.200  0.00  0.00              
ATOM   2105  CA  SER B 451      25.370  49.330  32.410  0.00  0.00              
ATOM   2106  C   SER B 451      24.790  50.000  31.160  0.00  0.00              
ATOM   2107  O   SER B 451      23.680  49.690  30.740  0.00  0.00              
ATOM   2108  CB  SER B 451      25.340  50.340  33.570  0.00  0.00              
ATOM   2109  OG  SER B 451      25.680  49.670  34.780  0.00  0.00              
ATOM   2110  HN  SER B 451      27.410  49.170  32.880  0.00  0.00              
ATOM   2111  HG  SER B 451      25.270  50.160  35.560  0.00  0.00              
ATOM   2112  N   ASN B 452      25.590  50.840  30.510  0.00  0.00              
ATOM   2113  CA  ASN B 452      25.200  51.510  29.250  0.00  0.00              
ATOM   2114  C   ASN B 452      24.870  50.560  28.080  0.00  0.00              
ATOM   2115  O   ASN B 452      23.890  50.810  27.390  0.00  0.00              
ATOM   2116  CB  ASN B 452      26.220  52.580  28.850  0.00  0.00              
ATOM   2117  CG  ASN B 452      26.130  53.780  29.810  0.00  0.00              
ATOM   2118  OD1 ASN B 452      26.190  53.640  31.020  0.00  0.00              
ATOM   2119  ND2 ASN B 452      25.950  54.970  29.290  0.00  0.00              
ATOM   2120  HN  ASN B 452      26.430  51.210  30.930  0.00  0.00              
ATOM   2121 1HD2 ASN B 452      25.950  55.120  28.300  0.00  0.00               
ATOM   2122 2HD2 ASN B 452      25.780  55.720  29.920  0.00  0.00               
ATOM   2123  N   LYS B 453      25.520  49.400  28.070  0.00  0.00              
ATOM   2124  CA  LYS B 453      25.280  48.330  27.070  0.00  0.00              
ATOM   2125  C   LYS B 453      23.920  47.630  27.260  0.00  0.00              
ATOM   2126  O   LYS B 453      23.420  47.490  28.380  0.00  0.00              
ATOM   2127  CB  LYS B 453      26.380  47.270  27.160  0.00  0.00              
ATOM   2128  CG  LYS B 453      27.760  47.780  26.740  0.00  0.00              
ATOM   2129  CD  LYS B 453      28.720  46.590  26.640  0.00  0.00              
ATOM   2130  CE  LYS B 453      30.100  47.000  26.110  0.00  0.00              
ATOM   2131  NZ  LYS B 453      30.040  47.550  24.750  0.00  0.00              
ATOM   2132  HN  LYS B 453      26.170  49.160  28.790  0.00  0.00              
ATOM   2133  HZ1 LYS B 453      30.960  47.850  24.470  0.00  0.00              
ATOM   2134  HZ2 LYS B 453      29.730  46.870  24.090  0.00  0.00              
ATOM   2135  HZ3 LYS B 453      29.440  48.350  24.750  0.00  0.00              
ATOM   2136  N   ASP B 454      23.350  47.190  26.140  0.00  0.00              
ATOM   2137  CA  ASP B 454      22.040  46.500  26.100  0.00  0.00              
ATOM   2138  C   ASP B 454      21.880  45.470  24.980  0.00  0.00              
ATOM   2139  O   ASP B 454      22.470  45.570  23.910  0.00  0.00              
ATOM   2140  CB  ASP B 454      20.860  47.480  26.140  0.00  0.00              
ATOM   2141  CG  ASP B 454      20.930  48.740  25.270  0.00  0.00              
ATOM   2142  OD1 ASP B 454      20.540  48.660  24.090  0.00  0.00              
ATOM   2143  OD2 ASP B 454      21.190  49.820  25.840  0.00  0.00              
ATOM   2144  HN  ASP B 454      23.780  47.300  25.240  0.00  0.00              
ATOM   2145  N   ASP B 455      21.200  44.380  25.360  0.00  0.00              
ATOM   2146  CA  ASP B 455      20.750  43.280  24.490  0.00  0.00              
ATOM   2147  C   ASP B 455      19.310  43.610  24.090  0.00  0.00              
ATOM   2148  O   ASP B 455      18.350  43.310  24.810  0.00  0.00              
ATOM   2149  CB  ASP B 455      20.880  41.960  25.260  0.00  0.00              
ATOM   2150  CG  ASP B 455      20.050  40.750  24.760  0.00  0.00              
ATOM   2151  OD1 ASP B 455      19.790  40.610  23.550  0.00  0.00              
ATOM   2152  OD2 ASP B 455      19.660  39.940  25.620  0.00  0.00              
ATOM   2153  HN  ASP B 455      20.870  44.300  26.310  0.00  0.00              
ATOM   2154  N   LYS B 456      19.200  44.470  23.080  0.00  0.00              
ATOM   2155  CA  LYS B 456      17.910  44.920  22.510  0.00  0.00              
ATOM   2156  C   LYS B 456      16.890  43.790  22.340  0.00  0.00              
ATOM   2157  O   LYS B 456      15.720  43.950  22.700  0.00  0.00              
ATOM   2158  CB  LYS B 456      18.080  45.500  21.100  0.00  0.00              
ATOM   2159  CG  LYS B 456      19.030  46.680  21.000  0.00  0.00              
ATOM   2160  CD  LYS B 456      18.540  48.000  21.580  0.00  0.00              
ATOM   2161  CE  LYS B 456      19.540  49.040  21.080  0.00  0.00              
ATOM   2162  NZ  LYS B 456      19.200  50.410  21.480  0.00  0.00              
ATOM   2163  HN  LYS B 456      20.020  44.940  22.740  0.00  0.00              
ATOM   2164  HZ1 LYS B 456      19.640  51.060  20.860  0.00  0.00              
ATOM   2165  HZ2 LYS B 456      18.210  50.560  21.440  0.00  0.00              
ATOM   2166  HZ3 LYS B 456      19.560  50.590  22.410  0.00  0.00              
ATOM   2167  N   LYS B 457      17.390  42.630  21.910  0.00  0.00              
ATOM   2168  CA  LYS B 457      16.580  41.470  21.560  0.00  0.00              
ATOM   2169  C   LYS B 457      15.650  41.060  22.710  0.00  0.00              
ATOM   2170  O   LYS B 457      14.450  41.220  22.580  0.00  0.00              
ATOM   2171  CB  LYS B 457      17.490  40.310  21.160  0.00  0.00              
ATOM   2172  CG  LYS B 457      16.690  39.260  20.400  0.00  0.00              
ATOM   2173  CD  LYS B 457      17.610  38.170  19.870  0.00  0.00              
ATOM   2174  CE  LYS B 457      16.770  37.160  19.110  0.00  0.00              
ATOM   2175  NZ  LYS B 457      17.510  35.930  18.830  0.00  0.00              
ATOM   2176  HN  LYS B 457      18.380  42.450  21.940  0.00  0.00              
ATOM   2177  HZ1 LYS B 457      16.990  35.390  18.160  0.00  0.00              
ATOM   2178  HZ2 LYS B 457      18.420  36.140  18.450  0.00  0.00              
ATOM   2179  HZ3 LYS B 457      17.610  35.390  19.670  0.00  0.00              
ATOM   2180  N   ASN B 458      16.260  40.810  23.870  0.00  0.00              
ATOM   2181  CA  ASN B 458      15.490  40.400  25.070  0.00  0.00              
ATOM   2182  C   ASN B 458      15.310  41.570  26.060  0.00  0.00              
ATOM   2183  O   ASN B 458      15.040  41.340  27.240  0.00  0.00              
ATOM   2184  CB  ASN B 458      16.220  39.240  25.760  0.00  0.00              
ATOM   2185  CG  ASN B 458      16.620  38.110  24.810  0.00  0.00              
ATOM   2186  OD1 ASN B 458      15.810  37.470  24.150  0.00  0.00              
ATOM   2187  ND2 ASN B 458      17.900  38.010  24.550  0.00  0.00              
ATOM   2188  HN  ASN B 458      17.250  40.880  23.990  0.00  0.00              
ATOM   2189 1HD2 ASN B 458      18.550  38.720  24.910  0.00  0.00               
ATOM   2190 2HD2 ASN B 458      18.200  37.280  23.950  0.00  0.00               
ATOM   2191  N   MET B 459      15.450  42.800  25.550  0.00  0.00              
ATOM   2192  CA  MET B 459      15.470  44.050  26.350  0.00  0.00              
ATOM   2193  C   MET B 459      16.230  43.900  27.680  0.00  0.00              
ATOM   2194  O   MET B 459      15.860  44.460  28.720  0.00  0.00              
ATOM   2195  CB  MET B 459      14.040  44.550  26.510  0.00  0.00              
ATOM   2196  CG  MET B 459      13.520  45.190  25.220  0.00  0.00              
ATOM   2197  SD  MET B 459      11.750  45.650  25.300  0.00  0.00              
ATOM   2198  CE  MET B 459      11.010  44.070  24.970  0.00  0.00              
ATOM   2199  HN  MET B 459      15.540  42.940  24.560  0.00  0.00              
ATOM   2200  N   GLY B 460      17.390  43.260  27.540  0.00  0.00              
ATOM   2201  CA  GLY B 460      18.230  42.770  28.650  0.00  0.00              
ATOM   2202  C   GLY B 460      19.530  43.570  28.790  0.00  0.00              
ATOM   2203  O   GLY B 460      20.060  44.150  27.830  0.00  0.00              
ATOM   2204  HN  GLY B 460      17.760  43.070  26.630  0.00  0.00              
ATOM   2205  N   LYS B 461      19.940  43.710  30.040  0.00  0.00              
ATOM   2206  CA  LYS B 461      21.150  44.460  30.440  0.00  0.00              
ATOM   2207  C   LYS B 461      22.020  43.630  31.390  0.00  0.00              
ATOM   2208  O   LYS B 461      21.660  42.520  31.800  0.00  0.00              
ATOM   2209  CB  LYS B 461      20.730  45.780  31.120  0.00  0.00              
ATOM   2210  CG  LYS B 461      19.790  46.600  30.240  0.00  0.00              
ATOM   2211  CD  LYS B 461      19.570  48.030  30.730  0.00  0.00              
ATOM   2212  CE  LYS B 461      20.750  48.960  30.440  0.00  0.00              
ATOM   2213  NZ  LYS B 461      21.030  49.040  29.000  0.00  0.00              
ATOM   2214  HN  LYS B 461      19.360  43.410  30.800  0.00  0.00              
ATOM   2215  HZ1 LYS B 461      21.760  49.720  28.850  0.00  0.00              
ATOM   2216  HZ2 LYS B 461      21.360  48.160  28.650  0.00  0.00              
ATOM   2217  HZ3 LYS B 461      20.220  49.330  28.480  0.00  0.00              
ATOM   2218  N   GLN B 462      23.190  44.180  31.730  0.00  0.00              
ATOM   2219  CA  GLN B 462      24.150  43.520  32.630  0.00  0.00              
ATOM   2220  C   GLN B 462      24.670  44.510  33.680  0.00  0.00              
ATOM   2221  O   GLN B 462      25.010  45.650  33.340  0.00  0.00              
ATOM   2222  CB  GLN B 462      25.290  42.970  31.780  0.00  0.00              
ATOM   2223  CG  GLN B 462      26.240  42.030  32.530  0.00  0.00              
ATOM   2224  CD  GLN B 462      27.390  41.580  31.620  0.00  0.00              
ATOM   2225  OE1 GLN B 462      27.230  41.160  30.480  0.00  0.00              
ATOM   2226  NE2 GLN B 462      28.590  41.590  32.150  0.00  0.00              
ATOM   2227  HN  GLN B 462      23.460  45.090  31.410  0.00  0.00              
ATOM   2228 1HE2 GLN B 462      28.720  41.850  33.100  0.00  0.00               
ATOM   2229 2HE2 GLN B 462      29.330  41.250  31.580  0.00  0.00               
ATOM   2230  N   MET B 463      24.580  44.100  34.940  0.00  0.00              
ATOM   2231  CA  MET B 463      25.130  44.870  36.080  0.00  0.00              
ATOM   2232  C   MET B 463      26.240  44.050  36.780  0.00  0.00              
ATOM   2233  O   MET B 463      25.940  43.110  37.540  0.00  0.00              
ATOM   2234  CB  MET B 463      24.000  45.230  37.050  0.00  0.00              
ATOM   2235  CG  MET B 463      24.450  46.100  38.230  0.00  0.00              
ATOM   2236  SD  MET B 463      24.820  47.830  37.780  0.00  0.00              
ATOM   2237  CE  MET B 463      26.600  47.840  37.840  0.00  0.00              
ATOM   2238  HN  MET B 463      24.070  43.270  35.220  0.00  0.00              
ATOM   2239  N   PRO B 464      27.510  44.390  36.560  0.00  0.00              
ATOM   2240  CA  PRO B 464      28.630  43.800  37.310  0.00  0.00              
ATOM   2241  C   PRO B 464      28.540  44.160  38.790  0.00  0.00              
ATOM   2242  O   PRO B 464      27.920  45.150  39.190  0.00  0.00              
ATOM   2243  CB  PRO B 464      29.900  44.360  36.670  0.00  0.00              
ATOM   2244  CG  PRO B 464      29.450  44.710  35.260  0.00  0.00              
ATOM   2245  CD  PRO B 464      28.020  45.210  35.440  0.00  0.00              
ATOM   2246  N   GLN B 465      29.050  43.250  39.610  0.00  0.00              
ATOM   2247  CA  GLN B 465      29.010  43.390  41.070  0.00  0.00              
ATOM   2248  C   GLN B 465      30.330  42.920  41.710  0.00  0.00              
ATOM   2249  O   GLN B 465      30.550  41.710  41.850  0.00  0.00              
ATOM   2250  CB  GLN B 465      27.820  42.610  41.630  0.00  0.00              
ATOM   2251  CG  GLN B 465      27.540  42.940  43.100  0.00  0.00              
ATOM   2252  CD  GLN B 465      26.650  41.870  43.740  0.00  0.00              
ATOM   2253  OE1 GLN B 465      25.680  41.380  43.190  0.00  0.00              
ATOM   2254  NE2 GLN B 465      27.130  41.320  44.840  0.00  0.00              
ATOM   2255  HN  GLN B 465      29.560  42.460  39.250  0.00  0.00              
ATOM   2256 1HE2 GLN B 465      28.030  41.550  45.200  0.00  0.00               
ATOM   2257 2HE2 GLN B 465      26.530  40.670  45.300  0.00  0.00               
ATOM   2258  N   PRO B 466      31.210  43.870  42.030  0.00  0.00              
ATOM   2259  CA  PRO B 466      32.440  43.540  42.780  0.00  0.00              
ATOM   2260  C   PRO B 466      32.280  43.630  44.300  0.00  0.00              
ATOM   2261  O   PRO B 466      31.540  44.460  44.850  0.00  0.00              
ATOM   2262  CB  PRO B 466      33.480  44.500  42.210  0.00  0.00              
ATOM   2263  CG  PRO B 466      32.670  45.740  41.840  0.00  0.00              
ATOM   2264  CD  PRO B 466      31.320  45.190  41.370  0.00  0.00              
ATOM   2265  N   THR B 467      32.960  42.690  44.950  0.00  0.00              
ATOM   2266  CA  THR B 467      32.970  42.500  46.420  0.00  0.00              
ATOM   2267  C   THR B 467      34.430  42.340  46.860  0.00  0.00              
ATOM   2268  O   THR B 467      35.200  41.630  46.220  0.00  0.00              
ATOM   2269  CB  THR B 467      32.170  41.230  46.790  0.00  0.00              
ATOM   2270  OG1 THR B 467      30.900  41.260  46.130  0.00  0.00              
ATOM   2271  CG2 THR B 467      31.950  41.120  48.300  0.00  0.00              
ATOM   2272  HN  THR B 467      33.530  42.050  44.430  0.00  0.00              
ATOM   2273  HG1 THR B 467      30.270  40.550  46.540  0.00  0.00              
ATOM   2274  N   PHE B 468      34.780  42.990  47.970  0.00  0.00              
ATOM   2275  CA  PHE B 468      36.190  43.050  48.410  0.00  0.00              
ATOM   2276  C   PHE B 468      36.400  43.160  49.930  0.00  0.00              
ATOM   2277  O   PHE B 468      35.610  43.780  50.640  0.00  0.00              
ATOM   2278  CB  PHE B 468      36.930  44.190  47.690  0.00  0.00              
ATOM   2279  CG  PHE B 468      36.470  45.600  48.080  0.00  0.00              
ATOM   2280  CD1 PHE B 468      35.360  46.190  47.430  0.00  0.00              
ATOM   2281  CD2 PHE B 468      37.150  46.280  49.110  0.00  0.00              
ATOM   2282  CE1 PHE B 468      34.910  47.460  47.840  0.00  0.00              
ATOM   2283  CE2 PHE B 468      36.700  47.550  49.510  0.00  0.00              
ATOM   2284  CZ  PHE B 468      35.580  48.130  48.890  0.00  0.00              
ATOM   2285  HN  PHE B 468      34.130  43.380  48.620  0.00  0.00              
ATOM   2286  N   THR B 469      37.490  42.540  50.370  0.00  0.00              
ATOM   2287  CA  THR B 469      38.080  42.730  51.710  0.00  0.00              
ATOM   2288  C   THR B 469      39.480  43.370  51.640  0.00  0.00              
ATOM   2289  O   THR B 469      40.320  43.170  52.530  0.00  0.00              
ATOM   2290  CB  THR B 469      38.190  41.400  52.480  0.00  0.00              
ATOM   2291  OG1 THR B 469      39.030  40.490  51.770  0.00  0.00              
ATOM   2292  CG2 THR B 469      36.820  40.800  52.800  0.00  0.00              
ATOM   2293  HN  THR B 469      37.880  41.790  49.830  0.00  0.00              
ATOM   2294  HG1 THR B 469      38.990  39.590  52.260  0.00  0.00              
ATOM   2295  N   LEU B 470      39.760  44.040  50.530  0.00  0.00              
ATOM   2296  CA  LEU B 470      40.990  44.850  50.350  0.00  0.00              
ATOM   2297  C   LEU B 470      41.110  45.880  51.470  0.00  0.00              
ATOM   2298  O   LEU B 470      40.140  46.560  51.810  0.00  0.00              
ATOM   2299  CB  LEU B 470      41.010  45.590  49.010  0.00  0.00              
ATOM   2300  CG  LEU B 470      40.910  44.680  47.780  0.00  0.00              
ATOM   2301  CD1 LEU B 470      40.820  45.560  46.530  0.00  0.00              
ATOM   2302  CD2 LEU B 470      42.090  43.710  47.660  0.00  0.00              
ATOM   2303  HN  LEU B 470      39.180  43.960  49.720  0.00  0.00              
ATOM   2304  N   ARG B 471      42.280  45.880  52.100  0.00  0.00              
ATOM   2305  CA  ARG B 471      42.570  46.710  53.290  0.00  0.00              
ATOM   2306  C   ARG B 471      43.560  47.860  53.010  0.00  0.00              
ATOM   2307  O   ARG B 471      44.180  48.400  53.930  0.00  0.00              
ATOM   2308  CB  ARG B 471      43.180  45.820  54.370  0.00  0.00              
ATOM   2309  CG  ARG B 471      42.420  44.530  54.720  0.00  0.00              
ATOM   2310  CD  ARG B 471      43.180  43.750  55.800  0.00  0.00              
ATOM   2311  NE  ARG B 471      44.560  43.440  55.370  0.00  0.00              
ATOM   2312  CZ  ARG B 471      45.670  44.090  55.760  0.00  0.00              
ATOM   2313  NH1 ARG B 471      45.630  45.120  56.620  0.00  0.00              
ATOM   2314  NH2 ARG B 471      46.830  43.790  55.160  0.00  0.00              
ATOM   2315  HN  ARG B 471      43.050  45.310  51.790  0.00  0.00              
ATOM   2316  HE  ARG B 471      44.650  42.800  54.600  0.00  0.00              
ATOM   2317 1HH1 ARG B 471      44.750  45.410  57.010  0.00  0.00               
ATOM   2318 2HH1 ARG B 471      46.450  45.660  56.810  0.00  0.00               
ATOM   2319 1HH2 ARG B 471      46.800  43.140  54.390  0.00  0.00               
ATOM   2320 2HH2 ARG B 471      47.690  44.180  55.470  0.00  0.00               
ATOM   2321  N   LYS B 472      43.890  47.990  51.730  0.00  0.00              
ATOM   2322  CA  LYS B 472      44.760  49.030  51.150  0.00  0.00              
ATOM   2323  C   LYS B 472      44.250  49.300  49.730  0.00  0.00              
ATOM   2324  O   LYS B 472      43.610  48.440  49.120  0.00  0.00              
ATOM   2325  CB  LYS B 472      46.210  48.540  51.040  0.00  0.00              
ATOM   2326  CG  LYS B 472      46.910  48.280  52.370  0.00  0.00              
ATOM   2327  CD  LYS B 472      48.390  47.970  52.110  0.00  0.00              
ATOM   2328  CE  LYS B 472      49.210  47.850  53.380  0.00  0.00              
ATOM   2329  NZ  LYS B 472      50.640  47.900  53.040  0.00  0.00              
ATOM   2330  HN  LYS B 472      43.460  47.420  51.030  0.00  0.00              
ATOM   2331  HZ1 LYS B 472      51.180  47.810  53.870  0.00  0.00              
ATOM   2332  HZ2 LYS B 472      50.880  47.160  52.390  0.00  0.00              
ATOM   2333  HZ3 LYS B 472      50.850  48.780  52.610  0.00  0.00              
ATOM   2334  N   LYS B 473      44.610  50.470  49.180  0.00  0.00              
ATOM   2335  CA  LYS B 473      44.360  50.750  47.760  0.00  0.00              
ATOM   2336  C   LYS B 473      45.170  49.800  46.860  0.00  0.00              
ATOM   2337  O   LYS B 473      46.330  49.480  47.140  0.00  0.00              
ATOM   2338  CB  LYS B 473      44.680  52.200  47.380  0.00  0.00              
ATOM   2339  CG  LYS B 473      43.600  53.200  47.810  0.00  0.00              
ATOM   2340  CD  LYS B 473      43.540  54.360  46.810  0.00  0.00              
ATOM   2341  CE  LYS B 473      42.400  55.340  47.090  0.00  0.00              
ATOM   2342  NZ  LYS B 473      42.320  56.340  46.020  0.00  0.00              
ATOM   2343  HN  LYS B 473      45.110  51.170  49.700  0.00  0.00              
ATOM   2344  HZ1 LYS B 473      41.620  57.020  46.250  0.00  0.00              
ATOM   2345  HZ2 LYS B 473      43.200  56.810  45.910  0.00  0.00              
ATOM   2346  HZ3 LYS B 473      42.050  55.900  45.160  0.00  0.00              
ATOM   2347  N   LEU B 474      44.460  49.240  45.900  0.00  0.00              
ATOM   2348  CA  LEU B 474      45.050  48.290  44.950  0.00  0.00              
ATOM   2349  C   LEU B 474      45.340  48.960  43.600  0.00  0.00              
ATOM   2350  O   LEU B 474      44.430  49.210  42.810  0.00  0.00              
ATOM   2351  CB  LEU B 474      44.160  47.040  44.860  0.00  0.00              
ATOM   2352  CG  LEU B 474      44.620  45.990  43.840  0.00  0.00              
ATOM   2353  CD1 LEU B 474      46.040  45.530  44.120  0.00  0.00              
ATOM   2354  CD2 LEU B 474      43.690  44.770  43.870  0.00  0.00              
ATOM   2355  HN  LEU B 474      43.490  49.450  45.750  0.00  0.00              
ATOM   2356  N   VAL B 475      46.610  49.220  43.370  0.00  0.00              
ATOM   2357  CA  VAL B 475      47.090  49.870  42.130  0.00  0.00              
ATOM   2358  C   VAL B 475      47.990  48.920  41.320  0.00  0.00              
ATOM   2359  O   VAL B 475      48.750  48.130  41.880  0.00  0.00              
ATOM   2360  CB  VAL B 475      47.780  51.210  42.460  0.00  0.00              
ATOM   2361  CG1 VAL B 475      49.090  51.050  43.230  0.00  0.00              
ATOM   2362  CG2 VAL B 475      47.940  52.080  41.210  0.00  0.00              
ATOM   2363  HN  VAL B 475      47.330  48.950  44.010  0.00  0.00              
ATOM   2364  N   PHE B 476      47.820  48.980  40.000  0.00  0.00              
ATOM   2365  CA  PHE B 476      48.700  48.230  39.070  0.00  0.00              
ATOM   2366  C   PHE B 476      49.590  49.160  38.230  0.00  0.00              
ATOM   2367  O   PHE B 476      49.210  49.540  37.110  0.00  0.00              
ATOM   2368  CB  PHE B 476      47.890  47.250  38.200  0.00  0.00              
ATOM   2369  CG  PHE B 476      47.160  46.110  38.940  0.00  0.00              
ATOM   2370  CD1 PHE B 476      47.670  45.550  40.140  0.00  0.00              
ATOM   2371  CD2 PHE B 476      45.950  45.630  38.390  0.00  0.00              
ATOM   2372  CE1 PHE B 476      46.970  44.510  40.780  0.00  0.00              
ATOM   2373  CE2 PHE B 476      45.240  44.600  39.040  0.00  0.00              
ATOM   2374  CZ  PHE B 476      45.760  44.040  40.230  0.00  0.00              
ATOM   2375  HN  PHE B 476      47.020  49.430  39.600  0.00  0.00              
ATOM   2376  N   PRO B 477      50.780  49.500  38.730  0.00  0.00              
ATOM   2377  CA  PRO B 477      51.740  50.350  37.990  0.00  0.00              
ATOM   2378  C   PRO B 477      52.300  49.630  36.760  0.00  0.00              
ATOM   2379  O   PRO B 477      52.580  48.430  36.810  0.00  0.00              
ATOM   2380  CB  PRO B 477      52.820  50.700  39.020  0.00  0.00              
ATOM   2381  CG  PRO B 477      52.800  49.520  39.990  0.00  0.00              
ATOM   2382  CD  PRO B 477      51.320  49.150  40.060  0.00  0.00              
ATOM   2383  N   SER B 478      52.490  50.440  35.720  0.00  0.00              
ATOM   2384  CA  SER B 478      52.930  50.020  34.380  0.00  0.00              
ATOM   2385  C   SER B 478      54.390  50.490  34.180  0.00  0.00              
ATOM   2386  O   SER B 478      54.880  51.230  35.070  0.00  0.00              
ATOM   2387  CB  SER B 478      52.000  50.700  33.350  0.00  0.00              
ATOM   2388  OG  SER B 478      52.180  50.290  31.990  0.00  0.00              
ATOM   2389  OXT SER B 478      55.000  50.080  33.180  0.00  0.00              
ATOM   2390  HN  SER B 478      52.610  51.430  35.850  0.00  0.00              
ATOM   2391  HG  SER B 478      51.540  49.510  31.760  0.00  0.00              
TER
ATOM   2392  CH3 ACE     1      23.394  40.970  21.945  0.00  0.00              
ATOM   2393  C   ACE     1      23.341  39.910  23.032  0.00  0.00              
ATOM   2394  O   ACE     1      22.595  40.267  23.957  0.00  0.00              
ATOM   2395  N   ASP     2      23.950  38.706  22.993  0.00  0.00              
ATOM   2396  H   ASP     2      23.811  38.139  23.813  0.00  0.00              
ATOM   2397  CA  ASP     2      24.927  38.259  21.981  0.00  0.00              
ATOM   2398  C   ASP     2      24.787  36.728  21.813  0.00  0.00              
ATOM   2399  O   ASP     2      24.021  36.249  20.963  0.00  0.00              
ATOM   2400  CB  ASP     2      26.429  38.635  22.052  0.00  0.00              
ATOM   2401  CG  ASP     2      26.747  39.667  23.138  0.00  0.00              
ATOM   2402  OD1 ASP     2      27.470  40.636  22.810  0.00  0.00              
ATOM   2403  OD2 ASP     2      26.344  39.424  24.295  0.00  0.00              
ATOM   2404  N   ASN     3      25.528  35.939  22.607  0.00  0.00              
ATOM   2405  H   ASN     3      25.981  36.353  23.410  0.00  0.00              
ATOM   2406  CA  ASN     3      25.507  34.463  22.537  0.00  0.00              
ATOM   2407  C   ASN     3      25.049  33.924  23.894  0.00  0.00              
ATOM   2408  O   ASN     3      24.691  34.674  24.804  0.00  0.00              
ATOM   2409  CB  ASN     3      26.919  33.969  22.176  0.00  0.00              
ATOM   2410  CG  ASN     3      26.910  32.754  21.261  0.00  0.00              
ATOM   2411  OD1 ASN     3      26.930  31.622  21.715  0.00  0.00              
ATOM   2412  ND2 ASN     3      26.882  32.936  19.963  0.00  0.00              
ATOM   2413  HD2 ASN     3      26.968  33.839  19.514  0.00  0.00              
ATOM   2414  HD2 ASN     3      26.984  32.121  19.387  0.00  0.00              
ATOM   2415  N   LEU     4      25.086  32.595  24.039  0.00  0.00              
ATOM   2416  H   LEU     4      25.467  32.017  23.311  0.00  0.00              
ATOM   2417  CA  LEU     4      24.570  31.965  25.266  0.00  0.00              
ATOM   2418  C   LEU     4      25.689  31.760  26.285  0.00  0.00              
ATOM   2419  O   LEU     4      26.428  30.768  26.230  0.00  0.00              
ATOM   2420  CB  LEU     4      23.902  30.618  24.905  0.00  0.00              
ATOM   2421  CG  LEU     4      22.983  30.060  26.008  0.00  0.00              
ATOM   2422  CD1 LEU     4      21.525  30.368  25.656  0.00  0.00              
ATOM   2423  CD2 LEU     4      23.107  28.549  26.208  0.00  0.00              
ATOM   2424  N   ASP     5      25.802  32.696  27.214  0.00  0.00              
ATOM   2425  H   ASP     5      25.215  33.505  27.252  0.00  0.00              
ATOM   2426  CA  ASP     5      26.817  32.618  28.265  0.00  0.00              
ATOM   2427  C   ASP     5      26.179  32.450  29.647  0.00  0.00              
ATOM   2428  O   ASP     5      26.456  31.530  30.429  0.00  0.00              
ATOM   2429  CB  ASP     5      27.704  33.852  28.223  0.00  0.00              
ATOM   2430  CG  ASP     5      29.044  33.426  28.820  0.00  0.00              
ATOM   2431  OD1 ASP     5      29.858  34.211  29.277  0.00  0.00              
ATOM   2432  OD2 ASP     5      29.345  32.235  28.862  0.00  0.00              
TER
ATOM   2433  CH3 ACE     1      24.240  40.800  19.810  0.00  0.00              
ATOM   2434  C   ACE     1      25.310  39.710  19.680  0.00  0.00              
ATOM   2435  O   ACE     1      25.870  39.590  18.580  0.00  0.00              
ATOM   2436  N   ASP     2      25.580  38.920  20.740  0.00  0.00              
ATOM   2437  H   ASP     2      26.310  38.240  20.690  0.00  0.00              
ATOM   2438  CA  ASP     2      24.880  38.940  22.040  0.00  0.00              
ATOM   2439  CB  ASP     2      25.700  39.620  23.140  0.00  0.00              
ATOM   2440  CG  ASP     2      26.120  41.060  22.800  0.00  0.00              
ATOM   2441  OD2 ASP     2      27.290  41.360  22.590  0.00  0.00              
ATOM   2442  OD1 ASP     2      25.320  41.980  22.730  0.00  0.00              
ATOM   2443  C   ASP     2      24.480  37.490  22.400  0.00  0.00              
ATOM   2444  O   ASP     2      23.420  37.000  21.980  0.00  0.00              
ATOM   2445  N   GLU     3      25.320  36.780  23.170  0.00  0.00              
ATOM   2446  H   GLU     3      26.160  37.170  23.540  0.00  0.00              
ATOM   2447  CA  GLU     3      25.070  35.380  23.570  0.00  0.00              
ATOM   2448  CB  GLU     3      26.060  34.410  22.910  0.00  0.00              
ATOM   2449  CG  GLU     3      25.820  34.110  21.420  0.00  0.00              
ATOM   2450  CD  GLU     3      26.570  32.840  20.960  0.00  0.00              
ATOM   2451  OE1 GLU     3      26.500  32.380  19.830  0.00  0.00              
ATOM   2452  OE2 GLU     3      27.260  32.170  21.730  0.00  0.00              
ATOM   2453  C   GLU     3      25.220  35.280  25.090  0.00  0.00              
ATOM   2454  O   GLU     3      26.140  35.840  25.690  0.00  0.00              
ATOM   2455  N   VAL     4      24.310  34.530  25.720  0.00  0.00              
ATOM   2456  H   VAL     4      23.620  33.980  25.250  0.00  0.00              
ATOM   2457  CA  VAL     4      24.300  34.450  27.190  0.00  0.00              
ATOM   2458  CB  VAL     4      22.910  34.070  27.750  0.00  0.00              
ATOM   2459  CG1 VAL     4      22.340  32.740  27.250  0.00  0.00              
ATOM   2460  CG2 VAL     4      21.890  35.180  27.480  0.00  0.00              
ATOM   2461  C   VAL     4      25.350  33.460  27.690  0.00  0.00              
ATOM   2462  O   VAL     4      25.550  32.390  27.100  0.00  0.00              
ATOM   2463  N   ASP     5      26.010  33.820  28.780  0.00  0.00              
ATOM   2464  H   ASP     5      25.860  34.690  29.250  0.00  0.00              
ATOM   2465  CA  ASP     5      27.030  32.960  29.380  0.00  0.00              
ATOM   2466  C   ASP     5      26.410  31.950  30.350  0.00  0.00              
ATOM   2467  O   ASP     5      27.070  31.170  31.050  0.00  0.00              
ATOM   2468  CB  ASP     5      28.080  33.810  30.080  0.00  0.00              
ATOM   2469  CG  ASP     5      29.410  33.470  29.410  0.00  0.00              
ATOM   2470  OD1 ASP     5      30.420  34.140  29.540  0.00  0.00              
ATOM   2471  OD2 ASP     5      29.500  32.470  28.700  0.00  0.00              
TER
ATOM   2472  CH3 ACE     1      23.021  41.896  22.690  0.00  0.00              
ATOM   2473  C   ACE     1      22.587  40.796  21.735  0.00  0.00              
ATOM   2474  O   ACE     1      21.621  41.167  21.050  0.00  0.00              
ATOM   2475  N   ASP     2      23.198  39.605  21.571  0.00  0.00              
ATOM   2476  H   ASP     2      22.769  39.001  20.890  0.00  0.00              
ATOM   2477  CA  ASP     2      24.280  39.060  22.416  0.00  0.00              
ATOM   2478  C   ASP     2      23.826  37.685  22.961  0.00  0.00              
ATOM   2479  O   ASP     2      22.628  37.455  23.186  0.00  0.00              
ATOM   2480  CB  ASP     2      24.921  39.877  23.567  0.00  0.00              
ATOM   2481  CG  ASP     2      26.407  40.175  23.350  0.00  0.00              
ATOM   2482  OD1 ASP     2      26.691  41.088  22.542  0.00  0.00              
ATOM   2483  OD2 ASP     2      27.231  39.429  23.921  0.00  0.00              
ATOM   2484  N   GLN     3      24.768  36.752  23.172  0.00  0.00              
ATOM   2485  H   GLN     3      25.739  37.028  23.151  0.00  0.00              
ATOM   2486  CA  GLN     3      24.469  35.393  23.669  0.00  0.00              
ATOM   2487  C   GLN     3      24.797  35.345  25.163  0.00  0.00              
ATOM   2488  O   GLN     3      25.628  36.101  25.671  0.00  0.00              
ATOM   2489  CB  GLN     3      25.314  34.384  22.860  0.00  0.00              
ATOM   2490  CG  GLN     3      24.791  33.993  21.457  0.00  0.00              
ATOM   2491  CD  GLN     3      25.642  34.580  20.324  0.00  0.00              
ATOM   2492  OE1 GLN     3      26.327  33.847  19.625  0.00  0.00              
ATOM   2493  NE2 GLN     3      25.666  35.880  20.130  0.00  0.00              
ATOM   2494  HE2 GLN     3      25.144  36.551  20.690  0.00  0.00              
ATOM   2495  HE2 GLN     3      26.176  36.238  19.337  0.00  0.00              
ATOM   2496  N   THR     4      24.147  34.419  25.876  0.00  0.00              
ATOM   2497  H   THR     4      23.508  33.793  25.419  0.00  0.00              
ATOM   2498  CA  THR     4      24.310  34.355  27.338  0.00  0.00              
ATOM   2499  C   THR     4      25.655  33.736  27.710  0.00  0.00              
ATOM   2500  O   THR     4      26.288  33.049  26.898  0.00  0.00              
ATOM   2501  CB  THR     4      23.199  33.543  28.030  0.00  0.00              
ATOM   2502  CG2 THR     4      21.908  34.308  28.334  0.00  0.00              
ATOM   2503  OG1 THR     4      22.834  32.413  27.262  0.00  0.00              
ATOM   2504  HG  THR     4      22.587  31.679  27.862  0.00  0.00              
ATOM   2505  N   ASP     5      26.080  33.976  28.941  0.00  0.00              
ATOM   2506  H   ASP     5      25.577  34.542  29.595  0.00  0.00              
ATOM   2507  CA  ASP     5      27.343  33.430  29.439  0.00  0.00              
ATOM   2508  C   ASP     5      27.130  32.593  30.704  0.00  0.00              
ATOM   2509  O   ASP     5      27.942  31.758  31.124  0.00  0.00              
ATOM   2510  CB  ASP     5      28.332  34.557  29.694  0.00  0.00              
ATOM   2511  CG  ASP     5      29.615  34.162  28.966  0.00  0.00              
ATOM   2512  OD1 ASP     5      30.574  34.905  28.840  0.00  0.00              
ATOM   2513  OD2 ASP     5      29.720  33.040  28.475  0.00  0.00              
TER
ATOM   2514  CH3 ACE     1      21.321  38.476  20.510  0.00  0.00              
ATOM   2515  C   ACE     1      21.389  37.288  19.565  0.00  0.00              
ATOM   2516  O   ACE     1      21.412  37.669  18.385  0.00  0.00              
ATOM   2517  N   ASP     2      21.485  35.992  19.927  0.00  0.00              
ATOM   2518  H   ASP     2      21.510  35.341  19.161  0.00  0.00              
ATOM   2519  CA  ASP     2      21.360  35.462  21.300  0.00  0.00              
ATOM   2520  C   ASP     2      22.739  35.573  21.991  0.00  0.00              
ATOM   2521  O   ASP     2      23.746  35.047  21.490  0.00  0.00              
ATOM   2522  CG  ASP     2      20.288  33.322  20.346  0.00  0.00              
ATOM   2523  OD1 ASP     2      21.065  32.452  19.891  0.00  0.00              
ATOM   2524  OD2 ASP     2      19.223  33.695  19.808  0.00  0.00              
ATOM   2525  CB  ASP     2      20.741  34.073  21.601  0.00  0.00              
ATOM   2526  N   MET     3      22.811  36.262  23.141  0.00  0.00              
ATOM   2527  H   MET     3      21.952  36.504  23.614  0.00  0.00              
ATOM   2528  CA  MET     3      24.068  36.462  23.892  0.00  0.00              
ATOM   2529  C   MET     3      23.929  35.777  25.254  0.00  0.00              
ATOM   2530  O   MET     3      23.044  36.092  26.052  0.00  0.00              
ATOM   2531  CB  MET     3      24.345  37.970  24.044  0.00  0.00              
ATOM   2532  CG  MET     3      25.672  38.392  23.399  0.00  0.00              
ATOM   2533  SD  MET     3      25.737  40.104  22.808  0.00  0.00              
ATOM   2534  CE  MET     3      25.725  39.742  21.029  0.00  0.00              
ATOM   2535  N   GLN     4      24.838  34.837  25.532  0.00  0.00              
ATOM   2536  H   GLN     4      25.581  34.643  24.885  0.00  0.00              
ATOM   2537  CA  GLN     4      24.735  34.044  26.768  0.00  0.00              
ATOM   2538  C   GLN     4      26.112  33.827  27.393  0.00  0.00              
ATOM   2539  O   GLN     4      27.144  33.953  26.722  0.00  0.00              
ATOM   2540  CB  GLN     4      24.111  32.679  26.422  0.00  0.00              
ATOM   2541  CG  GLN     4      24.606  32.092  25.087  0.00  0.00              
ATOM   2542  CD  GLN     4      24.819  30.584  25.175  0.00  0.00              
ATOM   2543  OE1 GLN     4      25.906  30.093  25.451  0.00  0.00              
ATOM   2544  NE2 GLN     4      23.798  29.797  24.941  0.00  0.00              
ATOM   2545  HE2 GLN     4      22.879  30.209  24.693  0.00  0.00              
ATOM   2546  HE2 GLN     4      23.924  28.812  25.006  0.00  0.00              
ATOM   2547  N   ASP     5      26.118  33.493  28.675  0.00  0.00              
ATOM   2548  H   ASP     5      25.286  33.404  29.223  0.00  0.00              
ATOM   2549  CA  ASP     5      27.364  33.236  29.396  0.00  0.00              
ATOM   2550  C   ASP     5      27.095  32.672  30.794  0.00  0.00              
ATOM   2551  O   ASP     5      27.415  31.530  31.152  0.00  0.00              
ATOM   2552  CB  ASP     5      28.191  34.511  29.476  0.00  0.00              
ATOM   2553  CG  ASP     5      29.536  34.180  28.831  0.00  0.00              
ATOM   2554  OD1 ASP     5      30.418  35.002  28.654  0.00  0.00              
ATOM   2555  OD2 ASP     5      29.773  33.030  28.465  0.00  0.00              
TER
